# Supplementary material for: Complex compositional and metabolic response of river sediment microbiomes to multiple anthropogenic stressors
Source: ISME Commun. 2025 May 17;6(1):ycaf079. doi: 10.1093/ismeco/ycaf079 (PMC13245187; doi:10.1093/ismeco/ycaf079)
Supplement: Supplementary_material_ycaf079 [file supplementary_material_ycaf079.zip]

Archive with 17 entries (17 files):
- SI10_MAG_DE_significant_genes.tsv
- SI11_METABOLIC_result.tsv
- SI12_ES22_IMP_temperature_and_conductivity_measurements_ycaf079.xlsx
- SI12_temperature_and_conductivity_measurements.xlsx
- SI1_All_samples_meta.tsv
- SI1_All_samples_meta_ycaf079.zip
- SI2_Assembly_stats.tsv
- SI3_GROW_SuppFile.xlsx
- SI3_GROW_SuppFile1_ycaf079.xlsx
- SI4_DE_stressor_signif_genes_95_ident.tsv
- SI5_DE_stressorphase_sign_genes.tsv
- SI6_significant_rpS3_gene_taxa.tsv
- SI7_MAG_QA.tsv
- SI8_MAG_DRAM_products.tsv
- SI9_MAG_gtdbtk_classification.tsv
- Stach_Deep_2024_ES22_IMP_Supplementary_v9_clean_ycaf079.docx
- Stach_Deep_2025_Supplementary_Information.pdf
