# Supplementary material for: Complex compositional and metabolic response of river sediment microbiomes to multiple anthropogenic stressors
Source: ISME Commun. 2025 May 17;6(1):ycaf079. doi: 10.1093/ismeco/ycaf079 (PMC13245187; doi:10.1093/ismeco/ycaf079)
Supplement: Supplementary_material_ycaf079 [file supplementary_material_ycaf079.zip › SI10_MAG_DE_significant_genes.tsv]

gene	baseMean	log2FoldChange	lfcSE	pvalue	padj	FunTaxDB_annotation	scaffold	bin	stressor
ES22_IMP_S_C50_127_16675987_lcl_2	3.85593860175953	6.61794969601764	2.80879731633739	1.64853957067392e-05	0.0395837901484103	UniRef100_A0A7W1EDT4 T9SS type A sorting domain-containing protein n=1 Tax=Bacteroidetes bacterium TaxID=1898104 RepID=A0A7W1EDT4_9BACT	ES22_IMP_S_C50_127_16675987_lcl	ES22_IMP_rerun_all_Bacteroidetes_bacterium_32_7	temperature_increase_stressor_phase
ES22_IMP_S_C50_127_17450243_lcl_10	8.64752725607732	7.94167040407608	2.88339552278967	8.4141774513556e-08	0.000607808341267958	UniRef100_A0A7V9NXX4 T9SS type A sorting domain-containing protein n=1 Tax=Bacteroidetes bacterium TaxID=1898104 RepID=A0A7V9NXX4_9BACT	ES22_IMP_S_C50_127_17450243_lcl	ES22_IMP_rerun_all_Bacteroidetes_bacterium_32_7	temperature_increase_stressor_phase
ES22_IMP_S_C50_127_17525972_lcl_9	6.15482568188766	7.10019004882322	2.76009700830184	5.6807298845275e-07	0.00238704269747846	UniRef100_A0A7L4ZY18 T9SS type A sorting domain-containing protein n=2 Tax=Hymenobacter busanensis TaxID=2607656 RepID=A0A7L4ZY18_9BACT	ES22_IMP_S_C50_127_17525972_lcl	ES22_IMP_rerun_all_Bacteroidetes_bacterium_32_7	temperature_increase_stressor_phase
ES22_IMP_S_C50_127_2622365_lcl_2	5.1979617952227	7.19951290714554	2.87413224603665	4.21988989247935e-06	0.0141855818625586	UniRef100_A0A7W1ETJ7 Uncharacterized protein n=1 Tax=Bacteroidetes bacterium TaxID=1898104 RepID=A0A7W1ETJ7_9BACT	ES22_IMP_S_C50_127_2622365_lcl	ES22_IMP_rerun_all_Bacteroidetes_bacterium_32_7	temperature_increase_stressor_phase
ES22_IMP_S_C50_127_5733326_lcl_5	9.273381478518	8.81469980196655	3.1555585683855	1.08485544014985e-07	0.000607808341267958	UniRef100_A0A3M1C870 HU family DNA-binding protein n=1 Tax=Bacteroidetes bacterium TaxID=1898104 RepID=A0A3M1C870_9BACT	ES22_IMP_S_C50_127_5733326_lcl	ES22_IMP_rerun_all_Bacteroidetes_bacterium_32_7	temperature_increase_stressor_phase
ES22_IMP_S_C50_127_842130_lcl_1	16.3059631148688	9.2038642085306	3.00726438576745	4.49424284215045e-10	7.55392336908648e-06	UniRef100_A0A7Y7NWB4 Uncharacterized protein n=1 Tax=Bacteroidetes bacterium TaxID=1898104 RepID=A0A7Y7NWB4_9BACT	ES22_IMP_S_C50_127_842130_lcl	ES22_IMP_rerun_all_Bacteroidetes_bacterium_32_7	temperature_increase_stressor_phase
flintriver_2019_sw_WHONDRS-S19S_0015_F_bin.17.fasta_scaffold_4368_4	29.1129517102863	2.6407478337574	0.697506229003617	6.51491097565703e-06	0.0182504372798072	UniRef100_A0A7Y9QVX1 Sorbitol/mannitol transport system substrate-binding protein n=1 Tax=Sphaerotilus montanus TaxID=522889 RepID=A0A7Y9QVX1_9BURK	flintriver_2019_sw_WHONDRS-S19S_0015_F_bin.17.fasta_scaffold_4368	GrowDB_flintriver_2019_sw_WHONDRS-S19S_0015_F_bin.17	temperature_increase_stressor_phase
blythe_2019_sw_WHONDRS-S19S_0092_B_bin.53.fasta_k121_45832_4	133.695528946491	1.10905912223124	0.44033811574214	0.000369246034105258	0.035092575010542	UniRef100_A0A6G7ZSP0 Chaperonin GroEL n=1 Tax=Thermomonas sp. HDW16 TaxID=2714945 RepID=A0A6G7ZSP0_9GAMM	blythe_2019_sw_WHONDRS-S19S_0092_B_bin.53.fasta_k121_45832	GrowDB_blythe_2019_sw_WHONDRS-S19S_0092_B_bin.53	velocity_reduction_stressor_phase
comocreek_2019_sw_WHONDRS-S19S_0026_F_bin.2.fasta_scaffold_491_1	569.213259067778	1.23286920707964	0.386098697479791	5.13464606908783e-05	0.012687710436716	UniRef100_A0A7Y9U7A2 Chaperonin GroEL n=3 Tax=Sphaerotilus TaxID=34102 RepID=A0A7Y9U7A2_9BURK	comocreek_2019_sw_WHONDRS-S19S_0026_F_bin.2.fasta_scaffold_491	GrowDB_comocreek_2019_sw_WHONDRS-S19S_0026_F_bin.2	velocity_reduction_stressor_phase
ES22_IMP_S_C35_127_1730793_lcl_5	148.618703333008	1.32393015303881	0.479343809225136	0.000185856552377441	0.0229625770462329	UniRef100_A0A0E9MDU1 Chaperonin GroEL n=1 Tax=Sulfuricella sp. T08 TaxID=1632857 RepID=A0A0E9MDU1_9PROT	ES22_IMP_S_C35_127_1730793_lcl	ES22_IMP_rerun_all_Sulfuricella_sp._T08_58_28	velocity_reduction_stressor_phase
ES22_IMP_S_C35_127_3915233_lcl_1	95.4636900846286	1.328284845727	0.43115728606346	7.3436436102575e-05	0.0164964939644966	UniRef100_A0A6F8VEV1 Chaperone protein DnaK n=1 Tax=Sulfurimicrobium lacus TaxID=2715678 RepID=A0A6F8VEV1_9PROT	ES22_IMP_S_C35_127_3915233_lcl	ES22_IMP_rerun_all_Sulfurimicrobium_lacus_59_41	velocity_reduction_stressor_phase
ES22_IMP_S_C35_127_6913559_lcl_26	43.4265529421805	1.46828384378035	0.508297224112724	0.000129352773781397	0.0188018061184607	UniRef100_A0A2N2G8S0 Chaperonin GroEL n=1 Tax=Deltaproteobacteria bacterium HGW-Deltaproteobacteria-3 TaxID=2013753 RepID=A0A2N2G8S0_9DELT	ES22_IMP_S_C35_127_6913559_lcl	ES22_IMP_rerun_all_Deltaproteobacteria_58_11	velocity_reduction_stressor_phase
ES22_IMP_S_C39_127_506438_lcl_3	17.8795951220578	1.24609691997359	0.501006738568949	0.000423574515058107	0.0359096515833825	UniRef100_A0A5C7S803 Chaperonin GroEL (Fragment) n=1 Tax=Thauera aminoaromatica TaxID=164330 RepID=A0A5C7S803_9RHOO	ES22_IMP_S_C39_127_506438_lcl	ES22_IMP_rerun_all_Rhodocyclales2_66_7	velocity_reduction_stressor_phase
ES22_IMP_S_C49_127_6550107_lcl_13	10.7585735731899	2.63346101582949	0.989592524238804	0.000237727281664677	0.0266733699607196	UniRef100_A0A7K3MR42 Pyruvate, phosphate dikinase n=1 Tax=Flavobacterium sp. TaxID=239 RepID=A0A7K3MR42_FLASP	ES22_IMP_S_C49_127_6550107_lcl	ES22_IMP_rerun_all_Lacibacter_36_14	velocity_reduction_stressor_phase
ES22_IMP_S_C56_127_12865866_lcl_2	10.7111189144909	2.10621404724911	0.57848656815002	1.24134635496859e-05	0.00766841710781849	UniRef100_UPI0016527837 ATP-dependent chaperone ClpB n=1 Tax=Saccharophagus sp. K07 TaxID=2283636 RepID=UPI0016527837	ES22_IMP_S_C56_127_12865866_lcl	ES22_IMP_rerun_all_Gammaproteobacteria_48_7	velocity_reduction_stressor_phase
ES22_IMP_S_C58_127_1121314_lcl_10	11.5395445958479	2.40089192639697	0.661654341176468	1.17496885693526e-05	0.00766841710781849	UniRef100_A0A3C2D7Z2 Protein translocase subunit SecY n=1 Tax=Prolixibacteraceae bacterium TaxID=2053594 RepID=A0A3C2D7Z2_9BACT	ES22_IMP_S_C58_127_1121314_lcl	ES22_IMP_rerun_all_Marinilabiliales_41_12	velocity_reduction_stressor_phase
ES22_IMP_S_C58_127_1121314_lcl_16	25.6380734985703	2.53234213843023	0.545001281438512	1.39077707876871e-07	0.000343661016163748	UniRef100_A0A3C2D5W8 DNA-directed RNA polymerase subunit alpha n=1 Tax=Prolixibacteraceae bacterium TaxID=2053594 RepID=A0A3C2D5W8_9BACT	ES22_IMP_S_C58_127_1121314_lcl	ES22_IMP_rerun_all_Marinilabiliales_41_12	velocity_reduction_stressor_phase
ES22_IMP_S_C58_127_1121314_lcl_3	10.7826371501005	1.81495746930861	0.723734505360897	0.000353179164517424	0.0349082286209022	UniRef100_A0A1F3EPN1 30S ribosomal protein S14 n=2 Tax=Bacteroidetes TaxID=976 RepID=A0A1F3EPN1_9BACT	ES22_IMP_S_C58_127_1121314_lcl	ES22_IMP_rerun_all_Marinilabiliales_41_12	velocity_reduction_stressor_phase
ES22_IMP_S_C58_127_1121314_lcl_4	10.8406008959147	1.57845536724434	0.658835687870468	0.000490033710028043	0.0378397905462279	UniRef100_A0A3B9ZTV9 30S ribosomal protein S8 n=1 Tax=Prolixibacteraceae bacterium TaxID=2053594 RepID=A0A3B9ZTV9_9BACT	ES22_IMP_S_C58_127_1121314_lcl	ES22_IMP_rerun_all_Marinilabiliales_41_12	velocity_reduction_stressor_phase
ES22_IMP_S_C58_127_2227034_lcl_1	17.4902705979487	2.66003966841154	0.810041932687818	3.28949202248452e-05	0.0124602203561824	UniRef100_A0A3C2D952 Chaperone protein DnaK n=1 Tax=Prolixibacteraceae bacterium TaxID=2053594 RepID=A0A3C2D952_9BACT	ES22_IMP_S_C58_127_2227034_lcl	ES22_IMP_rerun_all_Marinilabiliales_41_12	velocity_reduction_stressor_phase
ES22_IMP_S_C58_127_261179_lcl_2	41.4716730888697	1.44315158211017	0.478543516951581	8.95475417145097e-05	0.0171376423375916	UniRef100_A0A5K7SCH9 DNA-directed RNA polymerase subunit beta' n=1 Tax=Aquipluma nitroreducens TaxID=2010828 RepID=A0A5K7SCH9_9BACT	ES22_IMP_S_C58_127_261179_lcl	ES22_IMP_rerun_all_Marinilabiliales_41_12	velocity_reduction_stressor_phase
ES22_IMP_S_C58_127_3257998_lcl_6	17.1818967624428	1.82622037853347	0.60859296095227	9.01616148881794e-05	0.0171376423375916	UniRef100_A0A3B9ZKI2 50S ribosomal protein L20 n=1 Tax=Prolixibacteraceae bacterium TaxID=2053594 RepID=A0A3B9ZKI2_9BACT	ES22_IMP_S_C58_127_3257998_lcl	ES22_IMP_rerun_all_Marinilabiliales_41_12	velocity_reduction_stressor_phase
ES22_IMP_S_C58_127_4591672_lcl_16	175.340900669742	1.95902332361008	0.861019604980114	0.000567625116036575	0.0425030806583751	UniRef100_A0A3C2D3S3 Uncharacterized protein n=1 Tax=Prolixibacteraceae bacterium TaxID=2053594 RepID=A0A3C2D3S3_9BACT	ES22_IMP_S_C58_127_4591672_lcl	ES22_IMP_rerun_all_Marinilabiliales_41_12	velocity_reduction_stressor_phase
ES22_IMP_S_C58_127_4921234_lcl_13	41.3936163665237	1.43865977604357	0.594687197051764	0.000435973107042281	0.0359096515833825	UniRef100_A0A5K7S646 30S ribosomal protein S10 n=2 Tax=Prolixibacteraceae TaxID=1471398 RepID=A0A5K7S646_9BACT	ES22_IMP_S_C58_127_4921234_lcl	ES22_IMP_rerun_all_Marinilabiliales_41_12	velocity_reduction_stressor_phase
ES22_IMP_S_C58_127_4921234_lcl_6	43.7609315058817	1.81641800121764	0.458102895120906	2.8276299345561e-06	0.00349353678414406	UniRef100_UPI0019A082C7 30S ribosomal protein S3 n=1 Tax=Verrucomicrobia bacterium TaxID=2026799 RepID=UPI0019A082C7	ES22_IMP_S_C58_127_4921234_lcl	ES22_IMP_rerun_all_Marinilabiliales_41_12	velocity_reduction_stressor_phase
ES22_IMP_S_C58_127_4921234_lcl_7	28.9148428163755	1.76274299052081	0.608128138445372	0.000121481244388196	0.0188018061184607	UniRef100_A0A3C2D637 50S ribosomal protein L22 n=1 Tax=Prolixibacteraceae bacterium TaxID=2053594 RepID=A0A3C2D637_9BACT	ES22_IMP_S_C58_127_4921234_lcl	ES22_IMP_rerun_all_Marinilabiliales_41_12	velocity_reduction_stressor_phase
ES22_IMP_S_C58_127_4921234_lcl_9	61.6602073884456	1.6526042388932	0.581768585598917	0.000139523589173794	0.019153488269358	UniRef100_A0A3C2D7E8 50S ribosomal protein L2 n=1 Tax=Prolixibacteraceae bacterium TaxID=2053594 RepID=A0A3C2D7E8_9BACT	ES22_IMP_S_C58_127_4921234_lcl	ES22_IMP_rerun_all_Marinilabiliales_41_12	velocity_reduction_stressor_phase
flintriver_2019_sw_WHONDRS-S19S_0015_F_bin.17.fasta_scaffold_187_1	656.969216475349	1.17215838683862	0.471541560216818	0.000395090477001948	0.0359096515833825	UniRef100_H5WRA9 Chaperone protein DnaK n=1 Tax=Burkholderiales bacterium JOSHI_001 TaxID=864051 RepID=H5WRA9_9BURK	flintriver_2019_sw_WHONDRS-S19S_0015_F_bin.17.fasta_scaffold_187	GrowDB_flintriver_2019_sw_WHONDRS-S19S_0015_F_bin.17	velocity_reduction_stressor_phase
flintriver_2019_sw_WHONDRS-S19S_0015_F_bin.17.fasta_scaffold_3934_1	671.019005833753	1.18401837207428	0.421623859311499	0.000167448958094327	0.0217771776553201	UniRef100_A0A7Y9U7A2 Chaperonin GroEL n=3 Tax=Sphaerotilus TaxID=34102 RepID=A0A7Y9U7A2_9BURK	flintriver_2019_sw_WHONDRS-S19S_0015_F_bin.17.fasta_scaffold_3934	GrowDB_flintriver_2019_sw_WHONDRS-S19S_0015_F_bin.17	velocity_reduction_stressor_phase
flintriver_2019_sw_WHONDRS-S19S_0015_F_bin.17.fasta_scaffold_3934_2	128.273009679783	1.12257752840902	0.342587326723808	3.98216937848647e-05	0.0124602203561824	UniRef100_A0A7Y9QXG0 Co-chaperonin GroES n=1 Tax=Sphaerotilus montanus TaxID=522889 RepID=A0A7Y9QXG0_9BURK	flintriver_2019_sw_WHONDRS-S19S_0015_F_bin.17.fasta_scaffold_3934	GrowDB_flintriver_2019_sw_WHONDRS-S19S_0015_F_bin.17	velocity_reduction_stressor_phase
flintriver_2019_sw_WHONDRS-S19S_0015_F_bin.17.fasta_scaffold_431_15	36.1234555001445	1.03457662624624	0.443005337373499	0.000594133527786911	0.0431795278576899	UniRef100_A0A7Y9U5V4 Chaperone protein HtpG n=1 Tax=Sphaerotilus montanus TaxID=522889 RepID=A0A7Y9U5V4_9BURK	flintriver_2019_sw_WHONDRS-S19S_0015_F_bin.17.fasta_scaffold_431	GrowDB_flintriver_2019_sw_WHONDRS-S19S_0015_F_bin.17	velocity_reduction_stressor_phase
jordanrivershai4_2019_sw_WHONDRS-S19S_0058_B_bin.14.fasta_k121_2812079_8	81.6646677189341	1.25723237541047	0.466678441278832	0.000227184986834193	0.0266733699607196	UniRef100_A0A3N5VGY6 Chaperonin GroEL n=1 Tax=Verrucomicrobiaceae bacterium TaxID=2026800 RepID=A0A3N5VGY6_9BACT	jordanrivershai4_2019_sw_WHONDRS-S19S_0058_B_bin.14.fasta_k121_2812079	GrowDB_jordanrivershai4_2019_sw_WHONDRS-S19S_0058_B_bin.14	velocity_reduction_stressor_phase
jordanrivershai4_2019_sw_WHONDRS-S19S_0058_B_bin.8.fasta_k121_1345714_2	30.6215900323515	1.37458861587478	0.610209351390439	0.000679561443871251	0.0453836845352935	UniRef100_UPI0016636ED8 ATP-dependent chaperone ClpB n=1 Tax=Arenimonas maotaiensis TaxID=1446479 RepID=UPI0016636ED8	jordanrivershai4_2019_sw_WHONDRS-S19S_0058_B_bin.8.fasta_k121_1345714	GrowDB_jordanrivershai4_2019_sw_WHONDRS-S19S_0058_B_bin.8	velocity_reduction_stressor_phase
marthacreek_2019_sw_WHONDRS-S19S_0030_B_bin.5.fasta_k121_1746864_1	30.9229952693436	1.0574126798667	0.428487199012394	0.0004156096856684	0.0359096515833825	UniRef100_A0A0S7Z1K5 Chaperone protein DnaK n=1 Tax=Gammaproteobacteria bacterium SG8_30 TaxID=1703404 RepID=A0A0S7Z1K5_9GAMM	marthacreek_2019_sw_WHONDRS-S19S_0030_B_bin.5.fasta_k121_1746864	GrowDB_marthacreek_2019_sw_WHONDRS-S19S_0030_B_bin.5	velocity_reduction_stressor_phase
marthacreek_2019_sw_WHONDRS-S19S_0030_B_bin.5.fasta_k121_893160_3	204.127213533659	1.18554906897613	0.348369988835659	2.50178525878458e-05	0.0123638227489134	UniRef100_A0A2W4RVX3 Chaperonin GroEL n=1 Tax=Proteobacteria bacterium TaxID=1977087 RepID=A0A2W4RVX3_9PROT	marthacreek_2019_sw_WHONDRS-S19S_0030_B_bin.5.fasta_k121_893160	GrowDB_marthacreek_2019_sw_WHONDRS-S19S_0030_B_bin.5	velocity_reduction_stressor_phase
NASQAN2015_114_B_bin.6.fasta_k121_113038_30	456.356337439089	1.15943474590949	0.392952480821378	0.000110887184076667	0.0188018061184607	UniRef100_UPI00030FD59D chaperonin GroEL n=1 Tax=Limnohabitans sp. Rim47 TaxID=1100721 RepID=UPI00030FD59D	NASQAN2015_114_B_bin.6.fasta_k121_113038	GrowDB_NASQAN2015_114_B_bin.6	velocity_reduction_stressor_phase
riogrande_2019_sw_WHONDRS-S19S_0066_B_bin.110.fasta_k121_1994096_18	330.163920123418	1.35263895255488	0.414795451403751	4.03406567581785e-05	0.0124602203561824	UniRef100_A0A1F4A2S4 Chaperonin GroEL n=1 Tax=Betaproteobacteria bacterium RIFCSPLOWO2_02_64_14 TaxID=1797482 RepID=A0A1F4A2S4_9PROT	riogrande_2019_sw_WHONDRS-S19S_0066_B_bin.110.fasta_k121_1994096	GrowDB_riogrande_2019_sw_WHONDRS-S19S_0066_B_bin.110	velocity_reduction_stressor_phase
riogrande_2019_sw_WHONDRS-S19S_0066_B_bin.110.fasta_k121_576890_17	128.336394343049	1.38941875870105	0.436318035843367	5.12863742581982e-05	0.012687710436716	UniRef100_A0A3N5WHQ9 Chaperone protein DnaK n=1 Tax=Betaproteobacteria bacterium TaxID=1891241 RepID=A0A3N5WHQ9_9PROT	riogrande_2019_sw_WHONDRS-S19S_0066_B_bin.110.fasta_k121_576890	GrowDB_riogrande_2019_sw_WHONDRS-S19S_0066_B_bin.110	velocity_reduction_stressor_phase
whiteclaycreek1_2019_sw_WHONDRS-S19S_0037_B_bin.40.fasta_k121_1671571_30	1194.59383049276	1.1142394699757	0.419819663187595	0.000259069558501526	0.0266733699607196	UniRef100_UPI001AE05AAF chaperonin GroEL n=1 Tax=Rhodoferax sp. AJA081-3 TaxID=2752316 RepID=UPI001AE05AAF	whiteclaycreek1_2019_sw_WHONDRS-S19S_0037_B_bin.40.fasta_k121_1671571	GrowDB_whiteclaycreek1_2019_sw_WHONDRS-S19S_0037_B_bin.40	velocity_reduction_stressor_phase
whiteclaycreek1_2019_sw_WHONDRS-S19S_0037_B_bin.40.fasta_k121_328409_57	41.7168303904886	1.26959776164243	0.433486798474262	0.000121793766698824	0.0188018061184607	UniRef100_A0A1F4P814 Chaperone protein HtpG n=2 Tax=unclassified Burkholderiales TaxID=80841 RepID=A0A1F4P814_9BURK	whiteclaycreek1_2019_sw_WHONDRS-S19S_0037_B_bin.40.fasta_k121_328409	GrowDB_whiteclaycreek1_2019_sw_WHONDRS-S19S_0037_B_bin.40	velocity_reduction_stressor_phase
comocreek_2019_sw_WHONDRS-S19S_0026_F_bin.2.fasta_scaffold_763_3	123.019639256433	2.90852533574221	0.919865151498546	7.09569073476739e-05	0.0499367570019176	UniRef100_A0A7Y9R2H6 Aconitate hydratase B n=1 Tax=Sphaerotilus montanus TaxID=522889 RepID=A0A7Y9R2H6_9BURK	comocreek_2019_sw_WHONDRS-S19S_0026_F_bin.2.fasta_scaffold_763	GrowDB_comocreek_2019_sw_WHONDRS-S19S_0026_F_bin.2	all_stressors_stressor_phase
ES22_IMP_S_C07_127_6874497_lcl_1	8.02917250252658	-4.73654740909726	1.6437323427905	0.00010959054206712	0.0499367570019176	UniRef100_A0A5S9QQE1 Cytochrome P450 136 n=1 Tax=BD1-7 clade bacterium TaxID=2029982 RepID=A0A5S9QQE1_9GAMM	ES22_IMP_S_C07_127_6874497_lcl	ES22_IMP_rerun_all_Gammaproteobacteria_56_12	all_stressors_stressor_phase
ES22_IMP_S_C56_127_13852588_lcl_4	8.08875993725668	-4.87165984089597	1.37534667319144	1.47620953074274e-05	0.0302696764278799	UniRef100_E1VLM0 FeS assembly protein n=1 Tax=gamma proteobacterium HdN1 TaxID=83406 RepID=E1VLM0_9GAMM	ES22_IMP_S_C56_127_13852588_lcl	ES22_IMP_rerun_all_Cellvibrionales_57_27	all_stressors_stressor_phase
ES22_IMP_S_C56_127_15837674_lcl_1	8.85102736995306	-4.77012568629278	1.58384625481532	8.17546589184195e-05	0.0499367570019176	UniRef100_A0A257IWL9 Lon protease n=1 Tax=Cytophagaceae bacterium BCCC1 TaxID=2015573 RepID=A0A257IWL9_9BACT	ES22_IMP_S_C56_127_15837674_lcl	ES22_IMP_rerun_all_Cytophagaceae_bacterium_BCCC1_37_8	all_stressors_stressor_phase
ES22_IMP_S_C56_127_16798793_lcl_2	20.7722047496498	-4.27137351963286	1.43121185473417	9.59694718455614e-05	0.0499367570019176	UniRef100_A0A4Q5VEC7 Thioredoxin reductase n=1 Tax=Gammaproteobacteria bacterium TaxID=1913989 RepID=A0A4Q5VEC7_9GAMM	ES22_IMP_S_C56_127_16798793_lcl	ES22_IMP_rerun_all_Gammaproteobacteria_48_7	all_stressors_stressor_phase
ES22_IMP_S_C56_127_9772901_lcl_2	8.80046461325463	-5.32078325864238	1.689473868069	4.56547646950856e-05	0.0468075475036365	UniRef100_A0A3R8S7P8 Transglutaminase family protein n=1 Tax=Aquabacterium soli TaxID=2493092 RepID=A0A3R8S7P8_9BURK	ES22_IMP_S_C56_127_9772901_lcl	ES22_IMP_rerun_all_Cellvibrionales_57_27	all_stressors_stressor_phase
flintriver_2019_sw_WHONDRS-S19S_0015_F_bin.17.fasta_scaffold_1008_4	150.839747921507	3.83006403915631	1.04782974321276	1.19939819082213e-05	0.0302696764278799	UniRef100_A0A7Y9R2X0 Isocitrate lyase n=1 Tax=Sphaerotilus montanus TaxID=522889 RepID=A0A7Y9R2X0_9BURK	flintriver_2019_sw_WHONDRS-S19S_0015_F_bin.17.fasta_scaffold_1008	GrowDB_flintriver_2019_sw_WHONDRS-S19S_0015_F_bin.17	all_stressors_stressor_phase
jordanrivershai4_2019_sw_WHONDRS-S19S_0058_B_bin.8.fasta_k121_264303_3	30.2910797759296	4.71483768310784	1.55879902273551	0.00010644220441304	0.0499367570019176	UniRef100_UPI00166D380C isocitrate lyase n=1 Tax=Arenimonas maotaiensis TaxID=1446479 RepID=UPI00166D380C	jordanrivershai4_2019_sw_WHONDRS-S19S_0058_B_bin.8.fasta_k121_264303	GrowDB_jordanrivershai4_2019_sw_WHONDRS-S19S_0058_B_bin.8	all_stressors_stressor_phase
whiteclaycreek1_2019_sw_WHONDRS-S19S_0037_B_bin.40.fasta_k121_1662752_35	48.7697416702337	4.16563876128944	1.23169319171858	3.20613577569456e-05	0.0438278760537446	UniRef100_A0A1I7H3I1 Isocitrate lyase n=2 Tax=unclassified Polaromonas TaxID=2638319 RepID=A0A1I7H3I1_9BURK	whiteclaycreek1_2019_sw_WHONDRS-S19S_0037_B_bin.40.fasta_k121_1662752	GrowDB_whiteclaycreek1_2019_sw_WHONDRS-S19S_0037_B_bin.40	all_stressors_stressor_phase
