# Supplementary material for: Complex compositional and metabolic response of river sediment microbiomes to multiple anthropogenic stressors
Source: ISME Commun. 2025 May 17;6(1):ycaf079. doi: 10.1093/ismeco/ycaf079 (PMC13245187; doi:10.1093/ismeco/ycaf079)
Supplement: Supplementary_material_ycaf079 [file supplementary_material_ycaf079.zip › SI11_METABOLIC_result.tsv]

Thermophilic specific	Thermophilic specific	rgy	reverse gyrase	TIGR01054.hmm	K03170	Thermophilic specific	N/A	N/A	469.70|full	Absent	0	None	ES22_IMP_S_C01
Amino acid utilization	4-aminobutyrate aminotransferase and related aminotransferases	4-aminobutyrate aminotransferase and related aminotransferases	4-aminobutyrate aminotransferase and related aminotransferases	K00823.hmm, K07250.hmm, K13524.hmm, K14268.hmm, K03918.hmm	K00823, K07250, K13524, K14268, K03918	4-aminobutanoate + 2-oxoglutarate = succinate semialdehyde + L-glutamate [RN:R01648]	4-aminobutanoate; 2-oxoglutarate	succinate semialdehyde; L-glutamate	609.33|domain, 639.10|domain, 436.80|full, 825.23|full, 369.10|full	Present	33	ES22_IMP_S_C01_127_4876386_lcl_4,ES22_IMP_S_C01_127_683669_lcl_1,ES22_IMP_S_C01_127_3186890_lcl_2,ES22_IMP_S_C01_127_10593730_lcl_1,ES22_IMP_S_C01_127_5607798_lcl_2,ES22_IMP_S_C01_127_3499616_lcl_1,ES22_IMP_S_C01_127_1563902_lcl_4,ES22_IMP_S_C01_127_9301923_lcl_1,ES22_IMP_S_C01_127_239102_lcl_1,ES22_IMP_S_C01_127_6909942_lcl_3,ES22_IMP_S_C01_127_6760263_lcl_1,ES22_IMP_S_C01_127_3735576_lcl_1,ES22…	ES22_IMP_S_C01
Amino acid utilization	Aminotransferase class I and II	aminotransferase class I and II	aminotransferase class I and II	K05825.hmm	K05825	L-2-aminoadipate + 2-oxoglutarate = 2-oxoadipate + L-glutamate [RN:R01939]	L-2-aminoadipate; 2-oxoglutarate	2-oxoadipate; L-glutamate	392.87|domain	Present	49	ES22_IMP_S_C01_127_1369405_lcl_2,ES22_IMP_S_C01_127_8272671_lcl_2,ES22_IMP_S_C01_127_5618124_lcl_1,ES22_IMP_S_C01_127_6801607_lcl_1,ES22_IMP_S_C01_127_2837174_lcl_3,ES22_IMP_S_C01_127_2659900_lcl_1,ES22_IMP_S_C01_127_1931093_lcl_2,ES22_IMP_S_C01_127_10405011_lcl_3,ES22_IMP_S_C01_127_5471456_lcl_2,ES22_IMP_S_C01_127_4373096_lcl_2,ES22_IMP_S_C01_127_1568541_lcl_2,ES22_IMP_S_C01_127_9631910_lcl_2,ES…	ES22_IMP_S_C01
Amino acid utilization	Phosphoserine aminotransferase	phosphoserine aminotransferase	phosphoserine aminotransferase	K00831.hmm	K00831	O-phospho-L-serine + 2-oxoglutarate = 3-phosphooxypyruvate + L-glutamate [RN:R04173]; 4-phosphooxy-L-threonine + 2-oxoglutarate = (3R)-3-hydroxy-2-oxo-4-phosphooxybutanoate + L-glutamate [RN:R05085]	O-phospho-L-serine; 2-oxoglutarate; 4-phosphooxy-L-threonine	3-phosphooxypyruvate; L-glutamate; (3R)-3-hydroxy-2-oxo-4-phosphooxybutanoate	137.97|full	Present	268	ES22_IMP_S_C01_127_952148_lcl_2,ES22_IMP_S_C01_127_758273_lcl_5,ES22_IMP_S_C01_127_5655555_lcl_2,ES22_IMP_S_C01_127_10297776_lcl_2,ES22_IMP_S_C01_127_4770297_lcl_2,ES22_IMP_S_C01_127_5973854_lcl_1,ES22_IMP_S_C01_127_8905003_lcl_2,ES22_IMP_S_C01_127_7084385_lcl_2,ES22_IMP_S_C01_127_4665403_lcl_2,ES22_IMP_S_C01_127_4664474_lcl_4,ES22_IMP_S_C01_127_9437552_lcl_2,ES22_IMP_S_C01_127_565057_lcl_1,ES22_…	ES22_IMP_S_C01
Amino acid utilization	Ornithine/acetylornithine aminotransferase	ornithine/acetylornithine aminotransferase	ornithine/acetylornithine aminotransferase	K00819.hmm, K00821.hmm, K05830.hmm, K00840.hmm	K00819, K00821, K05830, K00840	L-ornithine + a 2-oxo carboxylate = L-glutamate 5-semialdehyde + an L-amino acid [RN:R01343]	L-ornithine; 2-oxo carboxylate	L-glutamate 5-semialdehyde; L-amino acid	490.03|full, 483.83|domain, 505.00|domain, 704.00|domain	Present	133	ES22_IMP_S_C01_127_9627385_lcl_2,ES22_IMP_S_C01_127_4806288_lcl_1,ES22_IMP_S_C01_127_254525_lcl_2,ES22_IMP_S_C01_127_679500_lcl_2,ES22_IMP_S_C01_127_7186502_lcl_1,ES22_IMP_S_C01_127_3548643_lcl_1,ES22_IMP_S_C01_127_6109502_lcl_3,ES22_IMP_S_C01_127_4013919_lcl_2,ES22_IMP_S_C01_127_1616660_lcl_2,ES22_IMP_S_C01_127_8106113_lcl_1,ES22_IMP_S_C01_127_9320262_lcl_1,ES22_IMP_S_C01_127_7338057_lcl_1,ES22_…	ES22_IMP_S_C01
Amino acid utilization	Branched-chain amino acid aminotransferase/4-amino-4-deoxychorismate lyase	branched-chain amino acid aminotransferase/4-amino-4-deoxychorismate lyase	branched-chain amino acid aminotransferase/4-amino-4-deoxychorismate lyase	K00826.hmm, K02619.hmm, K03342.hmm	K00826, K02619, K03342	L-leucine + 2-oxoglutarate = 4-methyl-2-oxopentanoate + L-glutamate [RN:R01090]	L-leucine; 2-oxoglutarate	4-methyl-2-oxopentanoate; L-glutamate	188.77|full, 187.00|full, 522.93|full	Present	315	ES22_IMP_S_C01_127_5407136_lcl_2,ES22_IMP_S_C01_127_1791545_lcl_1,ES22_IMP_S_C01_127_2359039_lcl_2,ES22_IMP_S_C01_127_1337549_lcl_2,ES22_IMP_S_C01_127_1099205_lcl_2,ES22_IMP_S_C01_127_9558028_lcl_1,ES22_IMP_S_C01_127_7834558_lcl_2,ES22_IMP_S_C01_127_8146714_lcl_7,ES22_IMP_S_C01_127_1496898_lcl_2,ES22_IMP_S_C01_127_2873844_lcl_1,ES22_IMP_S_C01_127_61597_lcl_1,ES22_IMP_S_C01_127_1896261_lcl_1,ES22_…	ES22_IMP_S_C01
Amino acid utilization	Aspartate/tyrosine/aromatic aminotransferase	aspartate/tyrosine/aromatic aminotransferase	aspartate/tyrosine/aromatic aminotransferase	K00812.hmm, K00813.hmm, K11358.hmm, K00832.hmm	K00812, K00813, K11358, K00832	L-aspartate + 2-oxoglutarate = oxaloacetate + L-glutamate [RN:R00355]	L-aspartate; 2-oxoglutarate	oxaloacetate; L-glutamate	464.33|full, 530.40|full, 342.60|full, 553.10|full	Present	104	ES22_IMP_S_C01_127_3394498_lcl_12,ES22_IMP_S_C01_127_111965_lcl_2,ES22_IMP_S_C01_127_8920011_lcl_1,ES22_IMP_S_C01_127_4175818_lcl_1,ES22_IMP_S_C01_127_6403264_lcl_2,ES22_IMP_S_C01_127_2715556_lcl_2,ES22_IMP_S_C01_127_9386440_lcl_5,ES22_IMP_S_C01_127_8427380_lcl_2,ES22_IMP_S_C01_127_1401956_lcl_1,ES22_IMP_S_C01_127_811239_lcl_3,ES22_IMP_S_C01_127_5714392_lcl_1,ES22_IMP_S_C01_127_1094680_lcl_3,ES22…	ES22_IMP_S_C01
Amino acid utilization	Histidinol-phosphate/aromatic aminotransferase	histidinol-phosphate/aromatic aminotransferase	histidinol-phosphate/aromatic aminotransferase	K00817.hmm	K00817	L-histidinol phosphate + 2-oxoglutarate = 3-(imidazol-4-yl)-2-oxopropyl phosphate + L-glutamate [RN:R03243]	L-histidinol phosphate; 2-oxoglutarate	3-(imidazol-4-yl)-2-oxopropyl phosphate; L-glutamate	289.63|full	Present	247	ES22_IMP_S_C01_127_6912472_lcl_2,ES22_IMP_S_C01_127_5063100_lcl_2,ES22_IMP_S_C01_127_7114831_lcl_2,ES22_IMP_S_C01_127_7976810_lcl_3,ES22_IMP_S_C01_127_9781819_lcl_2,ES22_IMP_S_C01_127_2793418_lcl_11,ES22_IMP_S_C01_127_4290651_lcl_5,ES22_IMP_S_C01_127_8243087_lcl_2,ES22_IMP_S_C01_127_5852235_lcl_2,ES22_IMP_S_C01_127_6086404_lcl_2,ES22_IMP_S_C01_127_3949378_lcl_2,ES22_IMP_S_C01_127_10128881_lcl_1,E…	ES22_IMP_S_C01
Amino acid utilization	Serine-pyruvate aminotransferase/archaeal aspartate aminotransferase	serine-pyruvate aminotransferase/archaeal aspartate aminotransferase	serine-pyruvate aminotransferase/archaeal aspartate aminotransferase	K00830.hmm	K00830	L-alanine + glyoxylate = pyruvate + glycine [RN:R00369]	L-alanine; glyoxylate	pyruvate; glycine	418.23|domain	Present	23	ES22_IMP_S_C01_127_8689173_lcl_1,ES22_IMP_S_C01_127_2167256_lcl_3,ES22_IMP_S_C01_127_7823466_lcl_1,ES22_IMP_S_C01_127_9120652_lcl_3,ES22_IMP_S_C01_127_6171346_lcl_1,ES22_IMP_S_C01_127_1274408_lcl_3,ES22_IMP_S_C01_127_1668650_lcl_1,ES22_IMP_S_C01_127_5039115_lcl_1,ES22_IMP_S_C01_127_2799361_lcl_1,ES22_IMP_S_C01_127_3023773_lcl_3,ES22_IMP_S_C01_127_4806064_lcl_4,ES22_IMP_S_C01_127_7463977_lcl_1,ES2…	ES22_IMP_S_C01
Ethanol fermentation	Acetate => Acetaldehyde	acetate => acetaldehyde	acetate => acetaldehyde	K00129.hmm, K00138.hmm	K00129, K00138	an aldehyde + NAD(P)+ + H2O = a carboxylate + NAD(P)H + H+ [RN:R00538 R00634]	aldehyde; NAD+; NADP+; H2O	carboxylate; NADH; NADPH; H+	764.63|full, 807.77|domain	Present	17	None;ES22_IMP_S_C01_127_540114_lcl_3,ES22_IMP_S_C01_127_8411654_lcl_2,ES22_IMP_S_C01_127_7189146_lcl_1,ES22_IMP_S_C01_127_4105176_lcl_7,ES22_IMP_S_C01_127_1819145_lcl_7,ES22_IMP_S_C01_127_2781_lcl_3,ES22_IMP_S_C01_127_6346586_lcl_3,ES22_IMP_S_C01_127_3482359_lcl_2,ES22_IMP_S_C01_127_10074374_lcl_1,ES22_IMP_S_C01_127_2223240_lcl_1,ES22_IMP_S_C01_127_2272095_lcl_1,ES22_IMP_S_C01_127_6105072_lcl_1,E…	ES22_IMP_S_C01
Ethanol fermentation	Acetaldehyde => Ethanol	acetaldehyde => ethanol	acetaldehyde => ethanol	K13954.hmm, K00001.hmm, K04072.hmm, K00114.hmm, K00002.hmm, K04022.hmm, K22473.hmm	K13954, K00001, K04072, K00114, K00002, K04022, K22473	a primary alcohol + NAD+ = an aldehyde + NADH + H+ [RN:R00623]; a secondary alcohol + NAD+ = a ketone + NADH + H+ [RN:R00624]	primary alcohol; NAD+; secondary alcohol	aldehyde; NADH; H+; ketone	504.00|domain, 336.20|domain, 644.33|full, 652.23|domain, 406.57|full, 471.53|full, 1290.63|full	Present	11	ES22_IMP_S_C01_127_6215820_lcl_2;ES22_IMP_S_C01_127_3613790_lcl_2,ES22_IMP_S_C01_127_1910936_lcl_1,ES22_IMP_S_C01_127_7389732_lcl_1,ES22_IMP_S_C01_127_5666090_lcl_3,ES22_IMP_S_C01_127_5276159_lcl_6;None;ES22_IMP_S_C01_127_1269981_lcl_4,ES22_IMP_S_C01_127_5711899_lcl_1,ES22_IMP_S_C01_127_4660526_lcl_3,ES22_IMP_S_C01_127_7778949_lcl_2;None;ES22_IMP_S_C01_127_5703204_lcl_14;None	ES22_IMP_S_C01
Fatty acid degradation	Fatty acid degradation	acyl-CoA dehydrogenase	acyl-CoA dehydrogenase	K00249.hmm, K00255.hmm, K06445.hmm, K06446.hmm, K09456.hmm, K09478.hmm, K11410.hmm, K15980.hmm, K18244.hmm	K00249, K00255, K06445, K06446, K09456, K09478, K11410, K15980, K18244	a acyl-CoA + electron-transfer flavoprotein = a trans-2,3-dehydroacyl-CoA + reduced electron-transfer flavoprotein [RN:R00392]	acyl-CoA; electron-transfer flavoprotein	trans-2,3-dehydroacyl-CoA; reduced electron-transfer flavoprotein	318.80|domain, 575.20|full, 427.00|full, 490.30|domain, 461.93|full, 500.07|full, 510.67|domain, 782.47|full, 576.53|domain	Present	513	ES22_IMP_S_C01_127_5273778_lcl_2,ES22_IMP_S_C01_127_494251_lcl_1,ES22_IMP_S_C01_127_2858385_lcl_1,ES22_IMP_S_C01_127_5513526_lcl_3,ES22_IMP_S_C01_127_960082_lcl_3,ES22_IMP_S_C01_127_3018548_lcl_3,ES22_IMP_S_C01_127_2472483_lcl_1,ES22_IMP_S_C01_127_9023013_lcl_1,ES22_IMP_S_C01_127_10035303_lcl_2,ES22_IMP_S_C01_127_5182273_lcl_1,ES22_IMP_S_C01_127_5856487_lcl_1,ES22_IMP_S_C01_127_8189112_lcl_2,ES22…	ES22_IMP_S_C01
Aromatics degradation	Protocatechuate/Catechol degradation	catA	catechol 1,2-dioxygenase	K03381.hmm	K03381	catechol + O2 = cis,cis-muconate [RN:R00817]	catechol; O2	cis,cis-muconate	343.50|domain	Present	2	ES22_IMP_S_C01_127_6911942_lcl_3,ES22_IMP_S_C01_127_8877831_lcl_2	ES22_IMP_S_C01
Aromatics degradation	Phenol => Benzoyl-CoA	ubiX	flavin prenyltransferase	K03186.hmm	K03186	dimethylallyl phosphate + FMNH2 = prenylated FMNH2 + phosphate [RN:R11225]	dimethylallyl phosphate; FMNH2	prenylated FMNH2; phosphate	125.70|full	Present	138	ES22_IMP_S_C01_127_7737788_lcl_2,ES22_IMP_S_C01_127_7273907_lcl_1,ES22_IMP_S_C01_127_2366425_lcl_2,ES22_IMP_S_C01_127_4458598_lcl_1,ES22_IMP_S_C01_127_5577481_lcl_2,ES22_IMP_S_C01_127_6403914_lcl_2,ES22_IMP_S_C01_127_6766358_lcl_2,ES22_IMP_S_C01_127_1778504_lcl_2,ES22_IMP_S_C01_127_8010288_lcl_2,ES22_IMP_S_C01_127_2379878_lcl_2,ES22_IMP_S_C01_127_9519030_lcl_3,ES22_IMP_S_C01_127_8958471_lcl_14,ES…	ES22_IMP_S_C01
Aromatics degradation	Phenol => Benzoyl-CoA	bsdC	vanillate/4-hydroxybenzoate decarboxylase subunit C	K01612.hmm	K01612	4-hydroxybenzoate = phenol + CO2 [RN:R01238]	4-hydroxybenzoate	phenol; CO2	574.80|full	Absent	0	None	ES22_IMP_S_C01
Aromatics degradation	Benzoyl-CoA reduction	bcrC	benzoyl-CoA reductase subunit C	K04112.hmm	K04112	cyclohexa-1,5-diene-1-carbonyl-CoA + oxidized ferredoxin + 2 ADP + 2 phosphate = benzoyl-CoA + reduced ferredoxin + 2 ATP + 2 H2O [RN:R02451]	cyclohexa-1,5-diene-1-carbonyl-CoA; oxidized ferredoxin; ADP; phosphate	benzoyl-CoA; reduced ferredoxin; ATP; H2O	370.00|full	Present	16	ES22_IMP_S_C01_127_8411303_lcl_2,ES22_IMP_S_C01_127_1054558_lcl_2,ES22_IMP_S_C01_127_4316647_lcl_2,ES22_IMP_S_C01_127_10202594_lcl_2,ES22_IMP_S_C01_127_814911_lcl_2,ES22_IMP_S_C01_127_452767_lcl_2,ES22_IMP_S_C01_127_654462_lcl_1,ES22_IMP_S_C01_127_2742581_lcl_2,ES22_IMP_S_C01_127_10214950_lcl_2,ES22_IMP_S_C01_127_4986719_lcl_2,ES22_IMP_S_C01_127_7347601_lcl_1,ES22_IMP_S_C01_127_9843427_lcl_1,ES22…	ES22_IMP_S_C01
Aromatics degradation	Benzoyl-CoA reduction	bcrB	benzoyl-CoA reductase subunit B	K04113.hmm	K04113	cyclohexa-1,5-diene-1-carbonyl-CoA + oxidized ferredoxin + 2 ADP + 2 phosphate = benzoyl-CoA + reduced ferredoxin + 2 ATP + 2 H2O [RN:R02451]	cyclohexa-1,5-diene-1-carbonyl-CoA; oxidized ferredoxin; ADP; phosphate	benzoyl-CoA; reduced ferredoxin; ATP; H2O	317.33|full	Present	13	ES22_IMP_S_C01_127_1402054_lcl_2,ES22_IMP_S_C01_127_2223969_lcl_1,ES22_IMP_S_C01_127_10054387_lcl_1,ES22_IMP_S_C01_127_3318328_lcl_1,ES22_IMP_S_C01_127_6089804_lcl_1,ES22_IMP_S_C01_127_9385401_lcl_2,ES22_IMP_S_C01_127_8384023_lcl_2,ES22_IMP_S_C01_127_6223259_lcl_2,ES22_IMP_S_C01_127_9968932_lcl_1,ES22_IMP_S_C01_127_9436161_lcl_6,ES22_IMP_S_C01_127_4432919_lcl_2,ES22_IMP_S_C01_127_477626_lcl_1,ES2…	ES22_IMP_S_C01
Aromatics degradation	Benzoyl-CoA reduction	bcrA	benzoyl-CoA reductase subunit A	K04114.hmm	K04114	cyclohexa-1,5-diene-1-carbonyl-CoA + oxidized ferredoxin + 2 ADP + 2 phosphate = benzoyl-CoA + reduced ferredoxin + 2 ATP + 2 H2O [RN:R02451]	cyclohexa-1,5-diene-1-carbonyl-CoA; oxidized ferredoxin; ADP; phosphate	benzoyl-CoA; reduced ferredoxin; ATP; H2O	396.30|full	Present	3	ES22_IMP_S_C01_127_4342354_lcl_2,ES22_IMP_S_C01_127_7880767_lcl_1,ES22_IMP_S_C01_127_3795724_lcl_2	ES22_IMP_S_C01
Aromatics degradation	Benzoyl-CoA reduction	bcrD	benzoyl-CoA reductase subunit D	K04115.hmm	K04115	cyclohexa-1,5-diene-1-carbonyl-CoA + oxidized ferredoxin + 2 ADP + 2 phosphate = benzoyl-CoA + reduced ferredoxin + 2 ATP + 2 H2O [RN:R02451]	cyclohexa-1,5-diene-1-carbonyl-CoA; oxidized ferredoxin; ADP; phosphate	benzoyl-CoA; reduced ferredoxin; ATP; H2O	296.30|full	Present	15	ES22_IMP_S_C01_127_7282522_lcl_1,ES22_IMP_S_C01_127_5377416_lcl_2,ES22_IMP_S_C01_127_2543238_lcl_2,ES22_IMP_S_C01_127_9507758_lcl_3,ES22_IMP_S_C01_127_1605230_lcl_4,ES22_IMP_S_C01_127_5917995_lcl_2,ES22_IMP_S_C01_127_4298033_lcl_8,ES22_IMP_S_C01_127_1490718_lcl_2,ES22_IMP_S_C01_127_6273371_lcl_1,ES22_IMP_S_C01_127_3812141_lcl_1,ES22_IMP_S_C01_127_9278339_lcl_1,ES22_IMP_S_C01_127_6282114_lcl_2,ES2…	ES22_IMP_S_C01
Complex carbon degradation	Cellulose degrading	cellobiosidase	cellobiosidase	K19668.hmm	K19668	Hydrolysis of (1->4)-beta-D-glucosidic linkages in cellulose and cellotetraose, releasing cellobiose from the non-reducing ends of the chains	N/A	N/A	225.47|domain	Present	2	ES22_IMP_S_C01_127_7781233_lcl_1,ES22_IMP_S_C01_127_284987_lcl_1	ES22_IMP_S_C01
Complex carbon degradation	Cellulose degrading	cellulase	cellulase	K01179.hmm, K20542.hmm	K01179, K20542	Endohydrolysis of (1->4)-beta-D-glucosidic linkages in cellulose, lichenin and cereal beta-D-glucans	N/A	N/A	27.30|domain, 152.20|full	Present	52	ES22_IMP_S_C01_127_6981892_lcl_1,ES22_IMP_S_C01_127_10643664_lcl_1,ES22_IMP_S_C01_127_10260906_lcl_2,ES22_IMP_S_C01_127_1212584_lcl_1,ES22_IMP_S_C01_127_805755_lcl_2,ES22_IMP_S_C01_127_7388206_lcl_1,ES22_IMP_S_C01_127_2505968_lcl_3,ES22_IMP_S_C01_127_8053463_lcl_1,ES22_IMP_S_C01_127_8903887_lcl_4,ES22_IMP_S_C01_127_9481350_lcl_1,ES22_IMP_S_C01_127_2201403_lcl_4,ES22_IMP_S_C01_127_9398046_lcl_1,ES…	ES22_IMP_S_C01
Complex carbon degradation	Cellulose degrading	beta-glucosidase	beta-glucosidase	K01188.hmm, K05349.hmm, K05350.hmm	K01188, K05349, K05350	Hydrolysis of terminal, non-reducing beta-D-glucosyl residues with release of beta-D-glucose	N/A	N/A	695.13|domain, 314.90|full, 584.90|domain	Present	291	None;ES22_IMP_S_C01_127_6736067_lcl_5,ES22_IMP_S_C01_127_3450996_lcl_7,ES22_IMP_S_C01_127_593660_lcl_3,ES22_IMP_S_C01_127_5111627_lcl_2,ES22_IMP_S_C01_127_2930084_lcl_1,ES22_IMP_S_C01_127_4800931_lcl_2,ES22_IMP_S_C01_127_5106910_lcl_2,ES22_IMP_S_C01_127_1111316_lcl_2,ES22_IMP_S_C01_127_7578809_lcl_4,ES22_IMP_S_C01_127_10623889_lcl_11,ES22_IMP_S_C01_127_4684429_lcl_9,ES22_IMP_S_C01_127_4362096_lcl…	ES22_IMP_S_C01
Complex carbon degradation	Hemicullulose debranching	arabinosidase	arabinosidase	K01209.hmm, K15921.hmm	K01209, K15921	Hydrolysis of terminal non-reducing alpha-L-arabinofuranoside residues in alpha-L-arabinosides.	N/A	N/A	96.47|full, 225.70|domain	Present	215	ES22_IMP_S_C01_127_2163916_lcl_9,ES22_IMP_S_C01_127_8441280_lcl_2,ES22_IMP_S_C01_127_2480012_lcl_2,ES22_IMP_S_C01_127_7423463_lcl_1,ES22_IMP_S_C01_127_8310259_lcl_2,ES22_IMP_S_C01_127_8601112_lcl_1,ES22_IMP_S_C01_127_2023361_lcl_2,ES22_IMP_S_C01_127_9725646_lcl_3,ES22_IMP_S_C01_127_6137303_lcl_8,ES22_IMP_S_C01_127_1399618_lcl_2,ES22_IMP_S_C01_127_70604_lcl_2,ES22_IMP_S_C01_127_2183041_lcl_2,ES22_…	ES22_IMP_S_C01
Complex carbon degradation	Hemicullulose debranching	beta-glucuronidase	beta-glucuronidase	K01195.hmm	K01195	a beta-D-glucuronoside + H2O = D-glucuronate + an alcohol [RN:R01478]	beta-D-glucuronoside; H2O	D-glucuronate; alcohol	403.53|full	Present	7	ES22_IMP_S_C01_127_6265589_lcl_4,ES22_IMP_S_C01_127_8545217_lcl_1,ES22_IMP_S_C01_127_6617588_lcl_2,ES22_IMP_S_C01_127_1866778_lcl_1,ES22_IMP_S_C01_127_5414336_lcl_2,ES22_IMP_S_C01_127_9067159_lcl_1,ES22_IMP_S_C01_127_10619208_lcl_2	ES22_IMP_S_C01
Complex carbon degradation	Hemicullulose debranching	alpha-L-rhamnosidase	alpha-L-rhamnosidase	K05989.hmm	K05989	Hydrolysis of terminal non-reducing alpha-L-rhamnose residues in alpha-L-rhamnosides	N/A	N/A	173.10|domain	Present	224	ES22_IMP_S_C01_127_9745172_lcl_1,ES22_IMP_S_C01_127_8204359_lcl_1,ES22_IMP_S_C01_127_830637_lcl_1,ES22_IMP_S_C01_127_4829708_lcl_2,ES22_IMP_S_C01_127_2325007_lcl_1,ES22_IMP_S_C01_127_6792217_lcl_1,ES22_IMP_S_C01_127_5765797_lcl_4,ES22_IMP_S_C01_127_4873664_lcl_1,ES22_IMP_S_C01_127_1091842_lcl_1,ES22_IMP_S_C01_127_10619815_lcl_5,ES22_IMP_S_C01_127_2463979_lcl_2,ES22_IMP_S_C01_127_4358453_lcl_1,ES2…	ES22_IMP_S_C01
Complex carbon degradation	Endohemicellulases	mannan endo-1,4-beta-mannosidase	mannan endo-1,4-beta-mannosidase	K01218.hmm, K19355.hmm	K01218, K19355	Random hydrolysis of (1->4)-beta-D-mannosidic linkages in mannans, galactomannans and glucomannans [RN:R08612]	N/A	N/A	78.93|domain, 100.53|full	Present	66	ES22_IMP_S_C01_127_5315606_lcl_1,ES22_IMP_S_C01_127_4611015_lcl_1,ES22_IMP_S_C01_127_5242875_lcl_1,ES22_IMP_S_C01_127_9277576_lcl_1,ES22_IMP_S_C01_127_2731746_lcl_2,ES22_IMP_S_C01_127_2088194_lcl_2,ES22_IMP_S_C01_127_5199700_lcl_1,ES22_IMP_S_C01_127_7211546_lcl_1,ES22_IMP_S_C01_127_4868655_lcl_1,ES22_IMP_S_C01_127_8889644_lcl_2,ES22_IMP_S_C01_127_538733_lcl_3,ES22_IMP_S_C01_127_3920173_lcl_2,ES22…	ES22_IMP_S_C01
Complex carbon degradation	Endohemicellulases	alpha-D-xyloside xylohydrolase	alpha-D-xyloside xylohydrolase	K01811.hmm	K01811	Hydrolysis of terminal, non-reducing alpha-D-xylose residues with release of alpha-D-xylose.	N/A	N/A	621.53|domain	Present	4	ES22_IMP_S_C01_127_8055974_lcl_1,ES22_IMP_S_C01_127_822260_lcl_2,ES22_IMP_S_C01_127_5395071_lcl_2,ES22_IMP_S_C01_127_1112811_lcl_1	ES22_IMP_S_C01
Complex carbon degradation	Other oligosaccharide degrading	beta-xylosidase	beta-xylosidase	K01198.hmm	K01198	Hydrolysis of (1->4)-beta-D-xylans, to remove successive D-xylose residues from the non-reducing termini	N/A	N/A	184.60|domain	Present	89	ES22_IMP_S_C01_127_2149265_lcl_1,ES22_IMP_S_C01_127_3013780_lcl_2,ES22_IMP_S_C01_127_4670766_lcl_11,ES22_IMP_S_C01_127_2838803_lcl_1,ES22_IMP_S_C01_127_9838782_lcl_1,ES22_IMP_S_C01_127_3788641_lcl_2,ES22_IMP_S_C01_127_3599637_lcl_1,ES22_IMP_S_C01_127_1691606_lcl_1,ES22_IMP_S_C01_127_1766651_lcl_2,ES22_IMP_S_C01_127_8002121_lcl_1,ES22_IMP_S_C01_127_1361885_lcl_1,ES22_IMP_S_C01_127_177587_lcl_2,ES2…	ES22_IMP_S_C01
Complex carbon degradation	Other oligosaccharide degrading	beta-mannosidase	beta-mannosidase	K01192.hmm	K01192	Hydrolysis of terminal, non-reducing beta-D-mannose residues in beta-D-mannosides [RN:R08613]	N/A	N/A	406.10|full	Present	26	ES22_IMP_S_C01_127_1045233_lcl_1,ES22_IMP_S_C01_127_4670766_lcl_8,ES22_IMP_S_C01_127_760941_lcl_1,ES22_IMP_S_C01_127_7813912_lcl_1,ES22_IMP_S_C01_127_3832880_lcl_1,ES22_IMP_S_C01_127_2072987_lcl_7,ES22_IMP_S_C01_127_5598270_lcl_1,ES22_IMP_S_C01_127_7657233_lcl_1,ES22_IMP_S_C01_127_6520589_lcl_1,ES22_IMP_S_C01_127_446229_lcl_1,ES22_IMP_S_C01_127_3827505_lcl_1,ES22_IMP_S_C01_127_1081869_lcl_1,ES22_…	ES22_IMP_S_C01
Complex carbon degradation	Other oligosaccharide degrading	beta-galactosidase	beta-galactosidase	K01190.hmm, K12111.hmm, K12308.hmm	K01190, K12111, K12308	Hydrolysis of terminal non-reducing beta-D-galactose residues in beta-D-galactosides	N/A	N/A	382.13|full, 1274.03|domain, 225.67|domain	Present	85	ES22_IMP_S_C01_127_8204359_lcl_2,ES22_IMP_S_C01_127_9395248_lcl_1,ES22_IMP_S_C01_127_4636032_lcl_1,ES22_IMP_S_C01_127_1274312_lcl_4,ES22_IMP_S_C01_127_2097128_lcl_2,ES22_IMP_S_C01_127_5058812_lcl_1,ES22_IMP_S_C01_127_880318_lcl_1,ES22_IMP_S_C01_127_7918086_lcl_1,ES22_IMP_S_C01_127_7391713_lcl_1,ES22_IMP_S_C01_127_9633910_lcl_1,ES22_IMP_S_C01_127_8161804_lcl_1,ES22_IMP_S_C01_127_3308895_lcl_1,ES22…	ES22_IMP_S_C01
Complex carbon degradation	Amylolytic enzymes	alpha-amylase	alpha-amylase	K01176.hmm, K05343.hmm, K07405.hmm	K01176, K05343, K07405	Endohydrolysis of (1->4)-alpha-D-glucosidic linkages in polysaccharides containing three or more (1->4)-alpha-linked D-glucose units	N/A	N/A	252.60|domain, 495.17|domain, 344.03|full	Present	51	ES22_IMP_S_C01_127_9677368_lcl_2,ES22_IMP_S_C01_127_6110723_lcl_1,ES22_IMP_S_C01_127_1777297_lcl_2,ES22_IMP_S_C01_127_3639703_lcl_1,ES22_IMP_S_C01_127_6334460_lcl_2,ES22_IMP_S_C01_127_5645098_lcl_2,ES22_IMP_S_C01_127_4034897_lcl_1,ES22_IMP_S_C01_127_331653_lcl_1,ES22_IMP_S_C01_127_5679657_lcl_1,ES22_IMP_S_C01_127_5723682_lcl_6,ES22_IMP_S_C01_127_8028625_lcl_2,ES22_IMP_S_C01_127_6813760_lcl_11,ES2…	ES22_IMP_S_C01
Complex carbon degradation	Amylolytic enzymes	glucoamylase	glucoamylase	K01178.hmm	K01178	Hydrolysis of terminal (1->4)-linked alpha-D-glucose residues successively from non-reducing ends of the chains with release of beta-D-glucose	N/A	N/A	152.77|full	Present	7	ES22_IMP_S_C01_127_10405627_lcl_4,ES22_IMP_S_C01_127_9656628_lcl_4,ES22_IMP_S_C01_127_8938697_lcl_1,ES22_IMP_S_C01_127_4610388_lcl_1,ES22_IMP_S_C01_127_428373_lcl_1,ES22_IMP_S_C01_127_9594397_lcl_2,ES22_IMP_S_C01_127_6791067_lcl_1	ES22_IMP_S_C01
Complex carbon degradation	Amylolytic enzymes	pullulanase	pullulanase	K01200.hmm	K01200	Hydrolysis of (1->6)-alpha-D-glucosidic linkages in pullulan, amylopectin and glycogen, and in the alpha- and beta-limit dextrins of amylopectin and glycogen	N/A	N/A	390.57|domain	Present	40	ES22_IMP_S_C01_127_6813760_lcl_12,ES22_IMP_S_C01_127_5723682_lcl_3,ES22_IMP_S_C01_127_9254883_lcl_2,ES22_IMP_S_C01_127_8500787_lcl_3,ES22_IMP_S_C01_127_9567956_lcl_1,ES22_IMP_S_C01_127_6753762_lcl_2,ES22_IMP_S_C01_127_8449625_lcl_1,ES22_IMP_S_C01_127_290493_lcl_1,ES22_IMP_S_C01_127_1488330_lcl_2,ES22_IMP_S_C01_127_10013075_lcl_3,ES22_IMP_S_C01_127_3622972_lcl_1,ES22_IMP_S_C01_127_6125635_lcl_1,ES…	ES22_IMP_S_C01
Complex carbon degradation	Amylolytic enzymes	isoamylase	isoamylase	K01214.hmm	K01214	Hydrolysis of (1->6)-alpha-D-glucosidic branch linkages in glycogen, amylopectin and their beta-limit dextrins	N/A	N/A	962.67|full	Present	56	ES22_IMP_S_C01_127_3586623_lcl_1,ES22_IMP_S_C01_127_9849185_lcl_1,ES22_IMP_S_C01_127_2716437_lcl_1,ES22_IMP_S_C01_127_7885692_lcl_9,ES22_IMP_S_C01_127_311351_lcl_3,ES22_IMP_S_C01_127_4043287_lcl_2,ES22_IMP_S_C01_127_1829345_lcl_1,ES22_IMP_S_C01_127_9528046_lcl_1,ES22_IMP_S_C01_127_7883345_lcl_2,ES22_IMP_S_C01_127_29785_lcl_2,ES22_IMP_S_C01_127_5515784_lcl_2,ES22_IMP_S_C01_127_9463834_lcl_1,ES22_I…	ES22_IMP_S_C01
Complex carbon degradation	Chitin degrading	chitiniase	chitiniase	K01183.hmm, K13381.hmm	K01183, K13381	Random endo-hydrolysis of N-acetyl-beta-D-glucosaminide (1->4)-beta-linkages in chitin and chitodextrins	N/A	N/A	121.47|full, 339.03|domain	Present	33	ES22_IMP_S_C01_127_6240450_lcl_6,ES22_IMP_S_C01_127_7860544_lcl_4,ES22_IMP_S_C01_127_7674816_lcl_1,ES22_IMP_S_C01_127_8959383_lcl_6,ES22_IMP_S_C01_127_3261900_lcl_1,ES22_IMP_S_C01_127_3601163_lcl_4,ES22_IMP_S_C01_127_2495720_lcl_2,ES22_IMP_S_C01_127_3484834_lcl_1,ES22_IMP_S_C01_127_7227538_lcl_2,ES22_IMP_S_C01_127_3601163_lcl_2,ES22_IMP_S_C01_127_4778417_lcl_1,ES22_IMP_S_C01_127_10547167_lcl_4,ES…	ES22_IMP_S_C01
Complex carbon degradation	Chitin degrading	hexosaminidase	hexosaminidase	K01207.hmm, K12373.hmm, K14459.hmm	K01207, K12373, K14459	Hydrolysis of terminal non-reducing N-acetyl-D-hexosamine residues in N-acetyl-beta-D-hexosaminides	N/A	N/A	253.67|domain, 86.50|full, 200.80|full	Present	344	ES22_IMP_S_C01_127_7585911_lcl_1,ES22_IMP_S_C01_127_9118318_lcl_1,ES22_IMP_S_C01_127_8300146_lcl_3,ES22_IMP_S_C01_127_884580_lcl_2,ES22_IMP_S_C01_127_8431272_lcl_2,ES22_IMP_S_C01_127_868505_lcl_3,ES22_IMP_S_C01_127_8701161_lcl_1,ES22_IMP_S_C01_127_7918709_lcl_5,ES22_IMP_S_C01_127_8550775_lcl_1,ES22_IMP_S_C01_127_1360165_lcl_1,ES22_IMP_S_C01_127_8759722_lcl_4,ES22_IMP_S_C01_127_8807890_lcl_1,ES22_…	ES22_IMP_S_C01
Fermentation	Pyruvate oxidation	porA	pyruvate ferredoxin oxidoreductase alpha subunit	K00169.hmm	K00169	pyruvate + CoA + 2 oxidized ferredoxin = acetyl-CoA + CO2 + 2 reduced ferredoxin + 2 H+ [RN:R01196]	pyruvate; CoA; oxidized ferredoxin	acetyl-CoA; CO2; reduced ferredoxin; H+	299.20|full	Present	68	ES22_IMP_S_C01_127_8144050_lcl_3,ES22_IMP_S_C01_127_8528391_lcl_2,ES22_IMP_S_C01_127_5347778_lcl_2,ES22_IMP_S_C01_127_9383466_lcl_2,ES22_IMP_S_C01_127_1234888_lcl_2,ES22_IMP_S_C01_127_5480259_lcl_1,ES22_IMP_S_C01_127_7932878_lcl_1,ES22_IMP_S_C01_127_3985596_lcl_1,ES22_IMP_S_C01_127_6126954_lcl_2,ES22_IMP_S_C01_127_1874629_lcl_3,ES22_IMP_S_C01_127_3366280_lcl_1,ES22_IMP_S_C01_127_2507397_lcl_3,ES2…	ES22_IMP_S_C01
Fermentation	Alcohol utilization	adh	alcohol dehydrogenase	K00001.hmm	K00001	a primary alcohol + NAD+ = an aldehyde + NADH + H+ [RN:R00623]; a secondary alcohol + NAD+ = a ketone + NADH + H+ [RN:R00624]	primary alcohol; NAD+; secondary alcohol	aldehyde; NADH; H+; ketone	336.20|domain	Present	5	ES22_IMP_S_C01_127_3613790_lcl_2,ES22_IMP_S_C01_127_1910936_lcl_1,ES22_IMP_S_C01_127_7389732_lcl_1,ES22_IMP_S_C01_127_5666090_lcl_3,ES22_IMP_S_C01_127_5276159_lcl_6	ES22_IMP_S_C01
Fermentation	Lactate utilization	ldh	L-lactate dehydrogenase	K00016.hmm	K00016	(S)-lactate + NAD+ = pyruvate + NADH + H+ [RN:R00703]	(S)-lactate; NAD+	pyruvate; NADH; H+	317.10|full	Present	6	ES22_IMP_S_C01_127_3195167_lcl_1,ES22_IMP_S_C01_127_4815841_lcl_2,ES22_IMP_S_C01_127_1651589_lcl_1,ES22_IMP_S_C01_127_7965385_lcl_3,ES22_IMP_S_C01_127_853167_lcl_6,ES22_IMP_S_C01_127_7219011_lcl_2	ES22_IMP_S_C01
Fermentation	Acetogenesis	acdA	acetyl coenzyme A synthetase (ADP forming), alpha domain	TIGR02717.hmm	K01905	ATP + acetate + CoA = ADP + phosphate + acetyl-CoA [RN:R00229]	ATP; acetate; CoA	ADP; phosphate; acetyl-CoA	463.00|full	Present	29	ES22_IMP_S_C01_127_744735_lcl_2,ES22_IMP_S_C01_127_1421226_lcl_1,ES22_IMP_S_C01_127_4945840_lcl_2,ES22_IMP_S_C01_127_749454_lcl_1,ES22_IMP_S_C01_127_2927455_lcl_1,ES22_IMP_S_C01_127_508069_lcl_2,ES22_IMP_S_C01_127_8453226_lcl_1,ES22_IMP_S_C01_127_7508517_lcl_2,ES22_IMP_S_C01_127_2370531_lcl_1,ES22_IMP_S_C01_127_6382689_lcl_1,ES22_IMP_S_C01_127_5475826_lcl_2,ES22_IMP_S_C01_127_251292_lcl_1,ES22_IM…	ES22_IMP_S_C01
Fermentation	Acetogenesis	ack	acetate kinase	TIGR00016.hmm	K00925	ATP + acetate = ADP + acetyl phosphate [RN:R00315]	ATP; acetate	ADP; acetyl phosphate	146.10|full	Present	231	ES22_IMP_S_C01_127_1120526_lcl_4,ES22_IMP_S_C01_127_9877279_lcl_1,ES22_IMP_S_C01_127_7418168_lcl_2,ES22_IMP_S_C01_127_2734303_lcl_1,ES22_IMP_S_C01_127_230486_lcl_2,ES22_IMP_S_C01_127_3501023_lcl_2,ES22_IMP_S_C01_127_5091955_lcl_1,ES22_IMP_S_C01_127_6842849_lcl_4,ES22_IMP_S_C01_127_1262275_lcl_2,ES22_IMP_S_C01_127_9340322_lcl_2,ES22_IMP_S_C01_127_9783925_lcl_1,ES22_IMP_S_C01_127_3722942_lcl_1,ES22…	ES22_IMP_S_C01
Fermentation	Acetogenesis	pta	phosphate acetyltransferase	TIGR00651.hmm	K00625	acetyl-CoA + phosphate = CoA + acetyl phosphate [RN:R00230]	acetyl-CoA; phosphate	CoA; acetyl phosphate	205.40|full	Present	103	ES22_IMP_S_C01_127_570836_lcl_1,ES22_IMP_S_C01_127_9022918_lcl_1,ES22_IMP_S_C01_127_1476619_lcl_2,ES22_IMP_S_C01_127_9117765_lcl_1,ES22_IMP_S_C01_127_3398447_lcl_2,ES22_IMP_S_C01_127_91701_lcl_1,ES22_IMP_S_C01_127_5890658_lcl_1,ES22_IMP_S_C01_127_1262275_lcl_1,ES22_IMP_S_C01_127_1272355_lcl_2,ES22_IMP_S_C01_127_4641172_lcl_2,ES22_IMP_S_C01_127_2941428_lcl_2,ES22_IMP_S_C01_127_9937959_lcl_1,ES22_I…	ES22_IMP_S_C01
Fermentation	Acetate to acetyl-CoA	acs	acetyl-CoA synthetase	TIGR02188.hmm	K01895	ATP + acetate + CoA = AMP + diphosphate + acetyl-CoA [RN:R00235]	ATP; acetate; CoA	AMP; diphosphate; acetyl-CoA	684.65|full	Present	82	ES22_IMP_S_C01_127_3144748_lcl_1,ES22_IMP_S_C01_127_8620886_lcl_15,ES22_IMP_S_C01_127_1168330_lcl_1,ES22_IMP_S_C01_127_10529130_lcl_2,ES22_IMP_S_C01_127_7688601_lcl_1,ES22_IMP_S_C01_127_2854336_lcl_3,ES22_IMP_S_C01_127_10436061_lcl_2,ES22_IMP_S_C01_127_6528661_lcl_4,ES22_IMP_S_C01_127_6208939_lcl_1,ES22_IMP_S_C01_127_521362_lcl_2,ES22_IMP_S_C01_127_9297283_lcl_2,ES22_IMP_S_C01_127_7234330_lcl_1,E…	ES22_IMP_S_C01
Fermentation	Pyruvate <=> acetyl-CoA + formate	pflD	formate C-acetyltransferase	K00656.hmm	K00656	acetyl-CoA + formate = CoA + pyruvate [RN:R00212]	acetyl-CoA; formate	CoA; pyruvate	336.47|full	Present	41	ES22_IMP_S_C01_127_1256239_lcl_1,ES22_IMP_S_C01_127_9941254_lcl_1,ES22_IMP_S_C01_127_1718383_lcl_1,ES22_IMP_S_C01_127_1366202_lcl_1,ES22_IMP_S_C01_127_2154051_lcl_1,ES22_IMP_S_C01_127_10015663_lcl_1,ES22_IMP_S_C01_127_9413571_lcl_1,ES22_IMP_S_C01_127_10063824_lcl_1,ES22_IMP_S_C01_127_8398043_lcl_1,ES22_IMP_S_C01_127_5071874_lcl_1,ES22_IMP_S_C01_127_6537919_lcl_1,ES22_IMP_S_C01_127_3275867_lcl_2,E…	ES22_IMP_S_C01
C1 metabolism	Methanol oxidation	mxaF	methanol dehydrogenase (cytochrome c) subunit 1	methanol_dehydrogenase_pqq_xoxF_mxaF.hmm	K14028	a primary alcohol + 2 ferricytochrome cL = an aldehyde + 2 ferrocytochrome cL + 2 H+ [RN:R10713]	primary alcohol; ferricytochrome cL	aldehyde; ferrocytochrome cL; H+	400|full	Present	60	ES22_IMP_S_C01_127_4585458_lcl_2,ES22_IMP_S_C01_127_4713396_lcl_1,ES22_IMP_S_C01_127_8265287_lcl_2,ES22_IMP_S_C01_127_9979537_lcl_1,ES22_IMP_S_C01_127_8539931_lcl_1,ES22_IMP_S_C01_127_5918845_lcl_2,ES22_IMP_S_C01_127_4285317_lcl_5,ES22_IMP_S_C01_127_992476_lcl_3,ES22_IMP_S_C01_127_9142927_lcl_1,ES22_IMP_S_C01_127_9224603_lcl_2,ES22_IMP_S_C01_127_7125666_lcl_1,ES22_IMP_S_C01_127_8569915_lcl_1,ES22…	ES22_IMP_S_C01
C1 metabolism	Methanol oxidation	mdh	methanol dehydrogenase	TIGR04266.hmm	K00093	methanol + NAD+ = formaldehyde + NADH + H+ [RN:R00605]	methanol; NAD+	formaldehyde; NADH; H+	400.00|full	Absent	0	None	ES22_IMP_S_C01
C1 metabolism	Methyl amine -> formaldehyde	mauA	methylamine dehydrogenase light chain	TIGR02659.hmm	K15228	methylamine + H2O + 2 amicyanin = formaldehyde + NH3 + 2 reduced amicyanin [RN:R00606]	methylamine; H2O; amicyanin	formaldehyde; NH3; reduced amicyanin	85.80|full	Present	19	ES22_IMP_S_C01_127_9568146_lcl_3,ES22_IMP_S_C01_127_5648842_lcl_3,ES22_IMP_S_C01_127_46085_lcl_4,ES22_IMP_S_C01_127_731111_lcl_2,ES22_IMP_S_C01_127_5801100_lcl_1,ES22_IMP_S_C01_127_5951003_lcl_2,ES22_IMP_S_C01_127_7644968_lcl_2,ES22_IMP_S_C01_127_7931660_lcl_1,ES22_IMP_S_C01_127_10489017_lcl_2,ES22_IMP_S_C01_127_1241644_lcl_2,ES22_IMP_S_C01_127_4647711_lcl_2,ES22_IMP_S_C01_127_5576924_lcl_1,ES22_…	ES22_IMP_S_C01
C1 metabolism	Methyl amine -> formaldehyde	mauB	methylamine dehydrogenase heavy chain	TIGR02658.hmm	K15229	methylamine + H2O + 2 amicyanin = formaldehyde + NH3 + 2 reduced amicyanin [RN:R00606]	methylamine; H2O; amicyanin	formaldehyde; NH3; reduced amicyanin	90.50|full	Present	13	ES22_IMP_S_C01_127_3133120_lcl_1,ES22_IMP_S_C01_127_3742563_lcl_1,ES22_IMP_S_C01_127_8448848_lcl_2,ES22_IMP_S_C01_127_5516272_lcl_2,ES22_IMP_S_C01_127_3084617_lcl_2,ES22_IMP_S_C01_127_1535003_lcl_1,ES22_IMP_S_C01_127_7563081_lcl_1,ES22_IMP_S_C01_127_4819915_lcl_2,ES22_IMP_S_C01_127_776407_lcl_2,ES22_IMP_S_C01_127_7544231_lcl_1,ES22_IMP_S_C01_127_9648686_lcl_2,ES22_IMP_S_C01_127_7433030_lcl_1,ES22…	ES22_IMP_S_C01
C1 metabolism	Formaldehyde oxidation	fdhA	glutathione-independent formaldehyde dehydrogenase	TIGR02819.hmm	K00148	formaldehyde + NAD+ + H2O = formate + NADH + 2 H+ [RN:R00604]	formaldehyde; NAD+; H2O	formate; NADH; H+	425.15|full	Present	2	ES22_IMP_S_C01_127_4185235_lcl_1,ES22_IMP_S_C01_127_2613587_lcl_2	ES22_IMP_S_C01
C1 metabolism	Formaldehyde oxidation	fghA	S-formylglutathione hydrolase	TIGR02821.hmm	K01070	S-formylglutathione + H2O = glutathione + formate [RN:R00527]	S-formylglutathione; H2O	glutathione; formate	131.95|full	Present	99	ES22_IMP_S_C01_127_9602283_lcl_2,ES22_IMP_S_C01_127_3165842_lcl_3,ES22_IMP_S_C01_127_9410663_lcl_2,ES22_IMP_S_C01_127_4730810_lcl_1,ES22_IMP_S_C01_127_223901_lcl_2,ES22_IMP_S_C01_127_6287265_lcl_2,ES22_IMP_S_C01_127_10228602_lcl_2,ES22_IMP_S_C01_127_1435411_lcl_3,ES22_IMP_S_C01_127_2916211_lcl_2,ES22_IMP_S_C01_127_6896644_lcl_2,ES22_IMP_S_C01_127_8408121_lcl_4,ES22_IMP_S_C01_127_1228152_lcl_2,ES2…	ES22_IMP_S_C01
C1 metabolism	Formaldehyde oxidation	frmA	S-(hydroxymethyl)glutathione dehydrogenase / alcohol dehydrogenase	TIGR02818.hmm	K00121	S-(hydroxymethyl)glutathione + NAD(P)+ = S-formylglutathione + NAD(P)H + H+ [RN:R06983 R07140]	S-(hydroxymethyl)glutathione; NAD+; NADP+	S-formylglutathione; NADH; NADPH; H+	509.55|full	Present	55	ES22_IMP_S_C01_127_6138081_lcl_5,ES22_IMP_S_C01_127_5675305_lcl_2,ES22_IMP_S_C01_127_10333039_lcl_12,ES22_IMP_S_C01_127_3901572_lcl_1,ES22_IMP_S_C01_127_9642353_lcl_2,ES22_IMP_S_C01_127_8628885_lcl_5,ES22_IMP_S_C01_127_3164315_lcl_1,ES22_IMP_S_C01_127_5645662_lcl_2,ES22_IMP_S_C01_127_9817028_lcl_1,ES22_IMP_S_C01_127_8415797_lcl_2,ES22_IMP_S_C01_127_7762376_lcl_1,ES22_IMP_S_C01_127_2383588_lcl_2,E…	ES22_IMP_S_C01
C1 metabolism	Formaldehyde oxidation	mycoS_dep_FDH	S-(hydroxymethyl)mycothiol dehydrogenase	TIGR03451.hmm	K00153	S-(hydroxymethyl)mycothiol + NAD+ = S-formylmycothiol + NADH + H+ [RN:R09129]	S-(hydroxymethyl)mycothiol; NAD+	S-formylmycothiol; NADH; H+	512.15|full	Present	2	ES22_IMP_S_C01_127_6493057_lcl_3,ES22_IMP_S_C01_127_7361863_lcl_1	ES22_IMP_S_C01
C1 metabolism	Formaldehyde oxidation	fae	5,6,7,8-tetrahydromethanopterin hydro-lyase	TIGR03126.hmm	K10713	5,6,7,8-tetrahydromethanopterin + formaldehyde = 5,10-methylenetetrahydromethanopterin + H2O [RN:R08058]	5,6,7,8-tetrahydromethanopterin; formaldehyde	5,10-methylenetetrahydromethanopterin; H2O	31.15|full	Present	49	ES22_IMP_S_C01_127_9800866_lcl_2,ES22_IMP_S_C01_127_6929253_lcl_2,ES22_IMP_S_C01_127_5779548_lcl_2,ES22_IMP_S_C01_127_10528352_lcl_2,ES22_IMP_S_C01_127_9654264_lcl_1,ES22_IMP_S_C01_127_3489233_lcl_1,ES22_IMP_S_C01_127_10462632_lcl_1,ES22_IMP_S_C01_127_9479041_lcl_2,ES22_IMP_S_C01_127_3989624_lcl_6,ES22_IMP_S_C01_127_5348800_lcl_2,ES22_IMP_S_C01_127_1438392_lcl_2,ES22_IMP_S_C01_127_654615_lcl_4,ES…	ES22_IMP_S_C01
C1 metabolism	Formate oxidation	fdoG	formate dehydrogenase major subunit	K00123.hmm	K00123	formate + NAD+ = CO2 + NADH [RN:R00519]	formate; NAD+ [CPD:C00003]	CO2; NADH	841.13|full	Present	18	ES22_IMP_S_C01_127_810880_lcl_5,ES22_IMP_S_C01_127_188926_lcl_2,ES22_IMP_S_C01_127_10396560_lcl_1,ES22_IMP_S_C01_127_8663584_lcl_3,ES22_IMP_S_C01_127_9365251_lcl_2,ES22_IMP_S_C01_127_232505_lcl_1,ES22_IMP_S_C01_127_8560625_lcl_1,ES22_IMP_S_C01_127_10110908_lcl_5,ES22_IMP_S_C01_127_4128617_lcl_2,ES22_IMP_S_C01_127_8168024_lcl_3,ES22_IMP_S_C01_127_5313712_lcl_1,ES22_IMP_S_C01_127_1689958_lcl_3,ES22…	ES22_IMP_S_C01
C1 metabolism	Formate oxidation	fdwB	formate dehydrogenase beta subunit	K22515.hmm	K22515	formate + NAD+ = CO2 + NADH [RN:R00519]	formate; NAD+ [CPD:C00003]	CO2; NADH	555.20|domain	Present	39	ES22_IMP_S_C01_127_1063611_lcl_2,ES22_IMP_S_C01_127_10555479_lcl_1,ES22_IMP_S_C01_127_8871120_lcl_2,ES22_IMP_S_C01_127_1059811_lcl_8,ES22_IMP_S_C01_127_8853206_lcl_2,ES22_IMP_S_C01_127_10220021_lcl_2,ES22_IMP_S_C01_127_5524452_lcl_1,ES22_IMP_S_C01_127_5443921_lcl_1,ES22_IMP_S_C01_127_9501877_lcl_1,ES22_IMP_S_C01_127_2389569_lcl_1,ES22_IMP_S_C01_127_8925335_lcl_1,ES22_IMP_S_C01_127_5378252_lcl_2,E…	ES22_IMP_S_C01
C1 metabolism	Formate oxidation	fdoH	formate dehydrogenase iron-sulfur subunit	K00124.hmm	K00124	formate + NAD+ = CO2 + NADH [RN:R00519]	formate; NAD+ [CPD:C00003]	CO2; NADH	169.00|domain	Present	96	ES22_IMP_S_C01_127_6719549_lcl_2,ES22_IMP_S_C01_127_3691846_lcl_5,ES22_IMP_S_C01_127_354881_lcl_1,ES22_IMP_S_C01_127_5993100_lcl_2,ES22_IMP_S_C01_127_9151348_lcl_2,ES22_IMP_S_C01_127_1436250_lcl_2,ES22_IMP_S_C01_127_4274619_lcl_2,ES22_IMP_S_C01_127_602497_lcl_2,ES22_IMP_S_C01_127_290838_lcl_1,ES22_IMP_S_C01_127_9425378_lcl_2,ES22_IMP_S_C01_127_3856756_lcl_2,ES22_IMP_S_C01_127_1736808_lcl_2,ES22_I…	ES22_IMP_S_C01
C1 metabolism	Formate oxidation	fdhA	formate dehydrogenase (coenzyme F420) alpha subunit	K22516.hmm	K22516	formate + oxidized coenzyme F420 = CO2 + reduced coenzyme F420 [RN:R10797]	formate; oxidized coenzyme F420	CO2; reduced coenzyme F420	937.40|full	Absent	0	None	ES22_IMP_S_C01
C1 metabolism	Formate oxidation	fdhB	formate dehydrogenase (coenzyme F420) beta subunit	K00125.hmm	K00125	formate + oxidized coenzyme F420 = CO2 + reduced coenzyme F420 [RN:R10797]	formate; oxidized coenzyme F420	CO2; reduced coenzyme F420	209.97|full	Present	8	ES22_IMP_S_C01_127_8554441_lcl_1,ES22_IMP_S_C01_127_4274058_lcl_2,ES22_IMP_S_C01_127_10336946_lcl_1,ES22_IMP_S_C01_127_3920600_lcl_1,ES22_IMP_S_C01_127_8182452_lcl_6,ES22_IMP_S_C01_127_10486410_lcl_1,ES22_IMP_S_C01_127_5498878_lcl_2,ES22_IMP_S_C01_127_1484784_lcl_1	ES22_IMP_S_C01
C1 metabolism	Aerobic CO oxidation	coxS	aerobic carbon-monoxide dehydrogenase small subunit	K03518.hmm	K03518	CO + a quinone + H2O = CO2 + a quinol [RN:R11168]	CO; quinone; H2O	CO2; quinol	242.00|domain	Present	99	ES22_IMP_S_C01_127_10036799_lcl_2,ES22_IMP_S_C01_127_10526734_lcl_2,ES22_IMP_S_C01_127_9753642_lcl_1,ES22_IMP_S_C01_127_9434302_lcl_2,ES22_IMP_S_C01_127_7288712_lcl_2,ES22_IMP_S_C01_127_3823098_lcl_2,ES22_IMP_S_C01_127_10560774_lcl_2,ES22_IMP_S_C01_127_3413379_lcl_2,ES22_IMP_S_C01_127_1258721_lcl_1,ES22_IMP_S_C01_127_10103207_lcl_1,ES22_IMP_S_C01_127_1140114_lcl_2,ES22_IMP_S_C01_127_3555640_lcl_2…	ES22_IMP_S_C01
C1 metabolism	Aerobic CO oxidation	coxM	aerobic carbon-monoxide dehydrogenase medium subunit	K03519.hmm	K03519	CO + a quinone + H2O = CO2 + a quinol [RN:R11168]	CO; quinone; H2O	CO2; quinol	272.50|domain	Present	77	ES22_IMP_S_C01_127_1677924_lcl_2,ES22_IMP_S_C01_127_8283335_lcl_3,ES22_IMP_S_C01_127_4175761_lcl_1,ES22_IMP_S_C01_127_8557522_lcl_1,ES22_IMP_S_C01_127_4984209_lcl_2,ES22_IMP_S_C01_127_1169766_lcl_2,ES22_IMP_S_C01_127_7036187_lcl_1,ES22_IMP_S_C01_127_9023027_lcl_1,ES22_IMP_S_C01_127_6075756_lcl_4,ES22_IMP_S_C01_127_2878966_lcl_3,ES22_IMP_S_C01_127_8983202_lcl_2,ES22_IMP_S_C01_127_2432366_lcl_2,ES2…	ES22_IMP_S_C01
C1 metabolism	Aerobic CO oxidation	coxL	aerobic carbon-monoxide dehydrogenase large subunit	K03520.hmm	K03520	CO + a quinone + H2O = CO2 + a quinol [RN:R11168]	CO; quinone; H2O	CO2; quinol	846.90|full	Present	11	ES22_IMP_S_C01_127_9753642_lcl_2,ES22_IMP_S_C01_127_6075756_lcl_2,ES22_IMP_S_C01_127_5895749_lcl_1,ES22_IMP_S_C01_127_10036799_lcl_1,ES22_IMP_S_C01_127_8415884_lcl_1,ES22_IMP_S_C01_127_1281568_lcl_1,ES22_IMP_S_C01_127_331473_lcl_1,ES22_IMP_S_C01_127_8157769_lcl_10,ES22_IMP_S_C01_127_1487267_lcl_1,ES22_IMP_S_C01_127_9068373_lcl_2,ES22_IMP_S_C01_127_5495499_lcl_6	ES22_IMP_S_C01
Methane metabolism	Methane oxidation - Partculate methane monooxygenase	pmoA	methane/ammonia monooxygenase subunit A	pmoA.hmm	K10944	methane + quinol + O2 = methanol + quinone + H2O [RN:R09518]	methane; quinol; O2	methanol; quinone; H2O	160.90|full	Present	1	ES22_IMP_S_C01_127_9909634_lcl_3	ES22_IMP_S_C01
Methane metabolism	Methane oxidation - Partculate methane monooxygenase	pmoB	methane/ammonia monooxygenase subunit B	pmoB.hmm	K10945	methane + quinol + O2 = methanol + quinone + H2O [RN:R09518]	methane; quinol; O2	methanol; quinone; H2O	156.70|full	Present	3	ES22_IMP_S_C01_127_9909634_lcl_2,ES22_IMP_S_C01_127_5217797_lcl_1,ES22_IMP_S_C01_127_5343767_lcl_1	ES22_IMP_S_C01
Methane metabolism	Methane oxidation - Partculate methane monooxygenase	pmoC	methane/ammonia monooxygenase subunit C	pmoC.hmm	K10946	methane + quinol + O2 = methanol + quinone + H2O [RN:R09518]	methane; quinol; O2	methanol; quinone; H2O	136.27|full	Absent	0	None	ES22_IMP_S_C01
Methane metabolism	Methane oxidation - Soluble methane monoxygenase	mmoB	methane monooxygenase regulatory protein B	PF02406.hmm	K16160	methane + NAD(P)H + H+ + O2 = methanol + NAD(P)+ + H2O [RN:R01142 R01143]	methane; NADH; NADPH; H+; O2	methanol; NAD+; NADP+; H2O	10|full	Present	53	ES22_IMP_S_C01_127_7830948_lcl_3,ES22_IMP_S_C01_127_6794182_lcl_7,ES22_IMP_S_C01_127_1558578_lcl_2,ES22_IMP_S_C01_127_6379134_lcl_2,ES22_IMP_S_C01_127_1452916_lcl_3,ES22_IMP_S_C01_127_9749962_lcl_3,ES22_IMP_S_C01_127_9058915_lcl_2,ES22_IMP_S_C01_127_4871501_lcl_2,ES22_IMP_S_C01_127_722295_lcl_2,ES22_IMP_S_C01_127_10497413_lcl_2,ES22_IMP_S_C01_127_3657458_lcl_2,ES22_IMP_S_C01_127_10244521_lcl_2,ES…	ES22_IMP_S_C01
Methane metabolism	Methane oxidation - Soluble methane monoxygenase	mmoD	methane monooxygenase component D	TIGR04550.hmm	K16162	methane + NAD(P)H + H+ + O2 = methanol + NAD(P)+ + H2O [RN:R01142 R01143]	methane; NADH; NADPH; H+; O2	methanol; NAD+; NADP+; H2O	28.00|full	Absent	0	None	ES22_IMP_S_C01
Methane metabolism	Methane production	mcrA	methyl-coenzyme M reductase alpha subunit	TIGR03256.hmm	K00399	methyl-CoM + CoB = CoM-S-S-CoB + methane [RN:R04541]	methyl-CoM; CoB	CoM-S-S-CoB; methane	314.45|full	Absent	0	None	ES22_IMP_S_C01
Methane metabolism	Methane production	mcrB	methyl-coenzyme M reductase beta subunit	TIGR03257.hmm	K00401	methyl-CoM + CoB = CoM-S-S-CoB + methane [RN:R04541]	methyl-CoM; CoB	CoM-S-S-CoB; methane	173.35|full	Absent	0	None	ES22_IMP_S_C01
Methane metabolism	Methane production	mcrC	methyl-coenzyme M reductase subunit C	TIGR03259.hmm	K03421	methyl-CoM + CoB = CoM-S-S-CoB + methane [RN:R04541]	methyl-CoM; CoB	CoM-S-S-CoB; methane	171.60|full	Absent	0	None	ES22_IMP_S_C01
Carbon fixation	CBB cycle - Rubisco	Form I	Form I RuBisCO large subunit	rubisco_form_I.hmm	K01601	2 3-phospho-D-glycerate + 2 H+ = D-ribulose 1,5-bisphosphate + CO2 + H2O [RN:R00024]	3-phospho-D-glycerate; H+	D-ribulose 1,5-bisphosphate; CO2; H2O	500|full	Present	38	ES22_IMP_S_C01_127_6198952_lcl_2,ES22_IMP_S_C01_127_10426895_lcl_3,ES22_IMP_S_C01_127_8899653_lcl_4,ES22_IMP_S_C01_127_6412690_lcl_3,ES22_IMP_S_C01_127_10669028_lcl_4,ES22_IMP_S_C01_127_7628291_lcl_3,ES22_IMP_S_C01_127_10343224_lcl_1,ES22_IMP_S_C01_127_2151243_lcl_1,ES22_IMP_S_C01_127_7113285_lcl_5,ES22_IMP_S_C01_127_8731391_lcl_1,ES22_IMP_S_C01_127_4835415_lcl_1,ES22_IMP_S_C01_127_8056241_lcl_1,…	ES22_IMP_S_C01
Carbon fixation	CBB cycle - Rubisco	Form II	Form II RuBisCO large subunit	rubisco_form_II.hmm	K01601	2 3-phospho-D-glycerate + 2 H+ = D-ribulose 1,5-bisphosphate + CO2 + H2O [RN:R00024]	3-phospho-D-glycerate; H+	D-ribulose 1,5-bisphosphate; CO2; H2O	500|full	Present	15	ES22_IMP_S_C01_127_1468929_lcl_4,ES22_IMP_S_C01_127_219674_lcl_2,ES22_IMP_S_C01_127_9522980_lcl_1,ES22_IMP_S_C01_127_4543813_lcl_1,ES22_IMP_S_C01_127_6434215_lcl_1,ES22_IMP_S_C01_127_6853115_lcl_1,ES22_IMP_S_C01_127_4571961_lcl_1,ES22_IMP_S_C01_127_2190121_lcl_1,ES22_IMP_S_C01_127_9544152_lcl_1,ES22_IMP_S_C01_127_8638618_lcl_1,ES22_IMP_S_C01_127_9249037_lcl_1,ES22_IMP_S_C01_127_9082806_lcl_1,ES22…	ES22_IMP_S_C01
Carbon fixation	3 Hydroxypropionate cycle	K14469	propionyl-CoA synthase	K14469.hmm	K14469	3-Hydroxypropionyl-CoA = Propenoyl-CoA + H2O [RN:R03045]	3-Hydroxypropionyl-CoA	Propenoyl-CoA	2774.67|full	Absent	0	None	ES22_IMP_S_C01
Carbon fixation	3 Hydroxypropionate cycle	mcr	malonyl-CoA reductase / 3-hydroxypropionate dehydrogenase (NADP+)	K14468.hmm	K14468	3-hydroxypropanoate + NADP+ = malonate semialdehyde + NADPH + H+ [RN:R09289]	3-hydroxypropanoate; NADP+	malonate semialdehyde; NADPH; H+	1652.50|full	Absent	0	None	ES22_IMP_S_C01
Carbon fixation	3HP/4HB	K14466	4-hydroxybutyrate---CoA ligase (ADP-forming)	K14466.hmm	K14466	ATP + 4-hydroxybutanoate + CoA = AMP + diphosphate + 4-hydroxybutanoyl-CoA [RN:R09279]	ATP; 4-hydroxybutanoate; CoA	AMP; diphosphate; 4-hydroxybutanoyl-CoA	914.07|full	Absent	0	None	ES22_IMP_S_C01
Carbon fixation	3HP/4HB or DC/4-HB	K18861	4-hydroxybutyrate---CoA ligase (ADP-forming)	K18861.hmm	K18861	ATP + 4-hydroxybutanoate + CoA = AMP + diphosphate + 4-hydroxybutanoyl-CoA [RN:R09279]	ATP; 4-hydroxybutanoate; CoA	AMP; diphosphate; 4-hydroxybutanoyl-CoA	946.67|full	Absent	0	None	ES22_IMP_S_C01
Carbon fixation	DC/4-HB	4hbl	4-hydroxybutyrate---CoA ligase (ADP-forming)	K14467.hmm	K14467	ATP + 4-hydroxybutanoate + CoA = AMP + diphosphate + 4-hydroxybutanoyl-CoA [RN:R09279]	ATP; 4-hydroxybutanoate; CoA	AMP; diphosphate; 4-hydroxybutanoyl-CoA	1019.33|domain	Absent	0	None	ES22_IMP_S_C01
Carbon fixation	Wood Ljungdahl pathway	cdhD	acetyl-CoA decarbonylase/synthase, CODH/ACS complex subunit delta	K00194.hmm	K00194	a [methyl-Co(III) corrinoid Fe-S protein] + tetrahydrosarcinapterin = a [Co(I) corrinoid Fe-S protein] + 5-methyltetrahydrosarcinapterin [RN:R10385]	[methyl-Co(III) corrinoid Fe-S protein]; tetrahydrosarcinapterin	[Co(I) corrinoid Fe-S protein]; 5-methyltetrahydrosarcinapterin	344.50|full	Present	7	ES22_IMP_S_C01_127_10519307_lcl_2,ES22_IMP_S_C01_127_2168950_lcl_2,ES22_IMP_S_C01_127_5034830_lcl_1,ES22_IMP_S_C01_127_182015_lcl_1,ES22_IMP_S_C01_127_7129339_lcl_2,ES22_IMP_S_C01_127_6968613_lcl_1,ES22_IMP_S_C01_127_10612194_lcl_2	ES22_IMP_S_C01
Carbon fixation	Wood Ljungdahl pathway	cdhE	acetyl-CoA decarbonylase/synthase, CODH/ACS complex subunit gamma	K00197.hmm	K00197	a [methyl-Co(III) corrinoid Fe-S protein] + tetrahydrosarcinapterin = a [Co(I) corrinoid Fe-S protein] + 5-methyltetrahydrosarcinapterin [RN:R10385]	[methyl-Co(III) corrinoid Fe-S protein]; tetrahydrosarcinapterin	[Co(I) corrinoid Fe-S protein]; 5-methyltetrahydrosarcinapterin	361.33|full	Present	3	ES22_IMP_S_C01_127_10566039_lcl_2,ES22_IMP_S_C01_127_3855210_lcl_2,ES22_IMP_S_C01_127_5487681_lcl_2	ES22_IMP_S_C01
Carbon fixation	Wood Ljungdahl pathway	cooS	anaerobic carbon-monoxide dehydrogenase catalytic subunit	K00198.hmm	K00198	a [methyl-Co(III) corrinoid Fe-S protein] + tetrahydrosarcinapterin = a [Co(I) corrinoid Fe-S protein] + 5-methyltetrahydrosarcinapterin [RN:R10385]	[methyl-Co(III) corrinoid Fe-S protein]; tetrahydrosarcinapterin	[Co(I) corrinoid Fe-S protein]; 5-methyltetrahydrosarcinapterin	544.77|full	Present	9	ES22_IMP_S_C01_127_1330625_lcl_2,ES22_IMP_S_C01_127_146319_lcl_1,ES22_IMP_S_C01_127_7724936_lcl_1,ES22_IMP_S_C01_127_2005816_lcl_1,ES22_IMP_S_C01_127_9277034_lcl_1,ES22_IMP_S_C01_127_5846858_lcl_1,ES22_IMP_S_C01_127_2665359_lcl_1,ES22_IMP_S_C01_127_6058517_lcl_1,ES22_IMP_S_C01_127_8335662_lcl_1	ES22_IMP_S_C01
Carbon fixation	Reverse TCA cycle	aclA	ATP-citrate lyase alpha-subunit	acetate_citrate_lyase_aclA.hmm	K15230	ADP + phosphate + acetyl-CoA + oxaloacetate = ATP + citrate + CoA [RN:R00352]	ADP; phosphate; acetyl-CoA; oxaloacetate	ATP; citrate; CoA	215|full	Present	4	ES22_IMP_S_C01_127_2337816_lcl_1,ES22_IMP_S_C01_127_10439553_lcl_1,ES22_IMP_S_C01_127_7666047_lcl_1,ES22_IMP_S_C01_127_4913961_lcl_2	ES22_IMP_S_C01
Carbon fixation	Reverse TCA cycle	aclB	ATP-citrate lyase beta-subunit	acetate_citrate_lyase_aclB.hmm	K15231	ADP + phosphate + acetyl-CoA + oxaloacetate = ATP + citrate + CoA [RN:R00352]	ADP; phosphate; acetyl-CoA; oxaloacetate	ATP; citrate; CoA	177|full	Present	4	ES22_IMP_S_C01_127_9229371_lcl_1,ES22_IMP_S_C01_127_4913961_lcl_1,ES22_IMP_S_C01_127_10396840_lcl_1,ES22_IMP_S_C01_127_2884005_lcl_2	ES22_IMP_S_C01
Nitrogen cycling	Ammonia oxidation	amoA	methane/ammonia monooxygenase subunit A	amoA.hmm	K10944	NH3 + a reduced acceptor + O2 = NH2OH + an acceptor + H2O [RN:R09519]	NH3; reduced acceptor; O2	NH2OH; acceptor; H2O	160.90|full	Present	4	ES22_IMP_S_C01_127_9488926_lcl_1,ES22_IMP_S_C01_127_10623529_lcl_1,ES22_IMP_S_C01_127_5343767_lcl_2,ES22_IMP_S_C01_127_5291980_lcl_1	ES22_IMP_S_C01
Nitrogen cycling	Ammonia oxidation	amoB	methane/ammonia monooxygenase subunit B	amoB.hmm	K10945	NH3 + a reduced acceptor + O2 = NH2OH + an acceptor + H2O [RN:R09519]	NH3; reduced acceptor; O2	NH2OH; acceptor; H2O	156.70|full	Present	5	ES22_IMP_S_C01_127_1974150_lcl_1,ES22_IMP_S_C01_127_6662379_lcl_2,ES22_IMP_S_C01_127_8603956_lcl_1,ES22_IMP_S_C01_127_858127_lcl_1,ES22_IMP_S_C01_127_3656280_lcl_3	ES22_IMP_S_C01
Nitrogen cycling	Ammonia oxidation	amoC	methane/ammonia monooxygenase subunit C	amoC.hmm	K10946	NH3 + a reduced acceptor + O2 = NH2OH + an acceptor + H2O [RN:R09519]	NH3; reduced acceptor; O2	NH2OH; acceptor; H2O	136.27|full	Present	8	ES22_IMP_S_C01_127_3029783_lcl_1,ES22_IMP_S_C01_127_7305936_lcl_2,ES22_IMP_S_C01_127_9180778_lcl_1,ES22_IMP_S_C01_127_5291980_lcl_2,ES22_IMP_S_C01_127_9525070_lcl_2,ES22_IMP_S_C01_127_9488926_lcl_2,ES22_IMP_S_C01_127_10623529_lcl_2,ES22_IMP_S_C01_127_1322122_lcl_1	ES22_IMP_S_C01
Nitrogen cycling	N2 fixation	anfD	nitrogenase iron-iron protein, alpha subunit	TIGR01861.hmm	N/A	8 reduced ferredoxin + 8 H+ + N2 + 16 ATP + 16 H2O = 8 oxidized ferredoxin + H2 + 2 NH3 + 16 ADP + 16 phosphate [RN:R05185]	reduced ferredoxin; H+; N2; ATP; H2O	oxidized ferredoxin; H2; NH3; ADP; phosphate	873.55|full	Absent	0	None	ES22_IMP_S_C01
Nitrogen cycling	N2 fixation	anfK	nitrogenase iron-iron protein, beta subunit	TIGR02931.hmm	N/A	8 reduced ferredoxin + 8 H+ + N2 + 16 ATP + 16 H2O = 8 oxidized ferredoxin + H2 + 2 NH3 + 16 ADP + 16 phosphate [RN:R05185]	reduced ferredoxin; H+; N2; ATP; H2O	oxidized ferredoxin; H2; NH3; ADP; phosphate	853.75|full	Absent	0	None	ES22_IMP_S_C01
Nitrogen cycling	N2 fixation	anfG	nitrogenase iron-iron protein, delta subunit	TIGR02929.hmm	K00531	8 reduced ferredoxin + 8 H+ + N2 + 16 ATP + 16 H2O = 8 oxidized ferredoxin + H2 + 2 NH3 + 16 ADP + 16 phosphate [RN:R05185]	reduced ferredoxin; H+; N2; ATP; H2O	oxidized ferredoxin; H2; NH3; ADP; phosphate	124.50|full	Absent	0	None	ES22_IMP_S_C01
Nitrogen cycling	N2 fixation	nifD	nitrogenase molybdenum-iron protein alpha chain	TIGR01282.hmm	K02586	8 reduced ferredoxin + 8 H+ + N2 + 16 ATP + 16 H2O = 8 oxidized ferredoxin + H2 + 2 NH3 + 16 ADP + 16 phosphate [RN:R05185]	reduced ferredoxin; H+; N2; ATP; H2O	oxidized ferredoxin; H2; NH3; ADP; phosphate	503.05|full	Present	19	ES22_IMP_S_C01_127_240636_lcl_14,ES22_IMP_S_C01_127_9527124_lcl_1,ES22_IMP_S_C01_127_585640_lcl_1,ES22_IMP_S_C01_127_6454177_lcl_1,ES22_IMP_S_C01_127_9703580_lcl_1,ES22_IMP_S_C01_127_2918386_lcl_1,ES22_IMP_S_C01_127_8819090_lcl_1,ES22_IMP_S_C01_127_4648017_lcl_1,ES22_IMP_S_C01_127_9169293_lcl_1,ES22_IMP_S_C01_127_7579911_lcl_1,ES22_IMP_S_C01_127_5901315_lcl_1,ES22_IMP_S_C01_127_10294490_lcl_1,ES2…	ES22_IMP_S_C01
Nitrogen cycling	N2 fixation	nifK	nitrogenase molybdenum-iron protein beta chain	TIGR01286.hmm	K02591	8 reduced ferredoxin + 8 H+ + N2 + 16 ATP + 16 H2O = 8 oxidized ferredoxin + H2 + 2 NH3 + 16 ADP + 16 phosphate [RN:R05185]	reduced ferredoxin; H+; N2; ATP; H2O	oxidized ferredoxin; H2; NH3; ADP; phosphate	414.50|full	Present	13	ES22_IMP_S_C01_127_240636_lcl_15,ES22_IMP_S_C01_127_6937672_lcl_1,ES22_IMP_S_C01_127_2794465_lcl_1,ES22_IMP_S_C01_127_7492950_lcl_2,ES22_IMP_S_C01_127_5492748_lcl_1,ES22_IMP_S_C01_127_7120070_lcl_1,ES22_IMP_S_C01_127_7139565_lcl_1,ES22_IMP_S_C01_127_3151707_lcl_1,ES22_IMP_S_C01_127_2718022_lcl_1,ES22_IMP_S_C01_127_5498619_lcl_2,ES22_IMP_S_C01_127_9934854_lcl_2,ES22_IMP_S_C01_127_6328322_lcl_1,ES2…	ES22_IMP_S_C01
Nitrogen cycling	N2 fixation	vnfD	nitrogenase vanadium-iron protein, alpha chain	TIGR01860.hmm	K22896	12 reduced ferredoxin + 12 H+ + N2 + 40 ATP + 40 H2O = 12 oxidized ferredoxin + 3 H2 + 2 NH3 + 40 ADP + 40 phosphate [RN:R12084]	reduced ferredoxin; H+; N2; ATP; H2O	oxidized ferredoxin; H2; NH3; ADP; phosphate	822.85|full	Absent	0	None	ES22_IMP_S_C01
Nitrogen cycling	N2 fixation	vnfK	nitrogenase vanadium-iron protein, beta chain	TIGR02932.hmm	K22897	12 reduced ferredoxin + 12 H+ + N2 + 40 ATP + 40 H2O = 12 oxidized ferredoxin + 3 H2 + 2 NH3 + 40 ADP + 40 phosphate [RN:R12084]	reduced ferredoxin; H+; N2; ATP; H2O	oxidized ferredoxin; H2; NH3; ADP; phosphate	821.85|full	Absent	0	None	ES22_IMP_S_C01
Nitrogen cycling	N2 fixation	vnfG	nitrogenase vanadium-iron protein, delta chain	TIGR02930.hmm	K22898	12 reduced ferredoxin + 12 H+ + N2 + 40 ATP + 40 H2O = 12 oxidized ferredoxin + 3 H2 + 2 NH3 + 40 ADP + 40 phosphate [RN:R12084]	reduced ferredoxin; H+; N2; ATP; H2O	oxidized ferredoxin; H2; NH3; ADP; phosphate	122.35|full	Absent	0	None	ES22_IMP_S_C01
Nitrogen cycling	N2 fixation	nifH	nitrogenase iron protein	TIGR01287.hmm	K02588	8 reduced ferredoxin + 8 H+ + N2 + 16 ATP + 16 H2O = 8 oxidized ferredoxin + H2 + 2 NH3 + 16 ADP + 16 phosphate [RN:R05185]	reduced ferredoxin; H+; N2; ATP; H2O	oxidized ferredoxin; H2; NH3; ADP; phosphate	261.05|full	Present	24	ES22_IMP_S_C01_127_240636_lcl_13,ES22_IMP_S_C01_127_1972544_lcl_2,ES22_IMP_S_C01_127_7774347_lcl_1,ES22_IMP_S_C01_127_666344_lcl_1,ES22_IMP_S_C01_127_9646224_lcl_2,ES22_IMP_S_C01_127_5296372_lcl_2,ES22_IMP_S_C01_127_6145526_lcl_1,ES22_IMP_S_C01_127_122042_lcl_2,ES22_IMP_S_C01_127_9033332_lcl_1,ES22_IMP_S_C01_127_5924274_lcl_1,ES22_IMP_S_C01_127_1132234_lcl_1,ES22_IMP_S_C01_127_5813669_lcl_2,ES22_…	ES22_IMP_S_C01
Nitrogen cycling	Nitrite oxidation	nxrA	nitrate reductase / nitrite oxidoreductase, alpha subunit	nitrite_oxidoreductase_nxrA.hmm	K00370	nitrate + a quinol = nitrite + a quinone + H2O [RN:R09497]	nitrate; quinol	nitrite; quinone; H2O	370|full	Present	27	ES22_IMP_S_C01_127_1188491_lcl_2,ES22_IMP_S_C01_127_8095869_lcl_2,ES22_IMP_S_C01_127_9657161_lcl_1,ES22_IMP_S_C01_127_2225675_lcl_1,ES22_IMP_S_C01_127_5139754_lcl_2,ES22_IMP_S_C01_127_3655847_lcl_1,ES22_IMP_S_C01_127_470862_lcl_1,ES22_IMP_S_C01_127_1613458_lcl_1,ES22_IMP_S_C01_127_4327588_lcl_1,ES22_IMP_S_C01_127_1501325_lcl_1,ES22_IMP_S_C01_127_4116875_lcl_1,ES22_IMP_S_C01_127_862262_lcl_1,ES22_…	ES22_IMP_S_C01
Nitrogen cycling	Nitrite oxidation	nxrB	nitrate reductase / nitrite oxidoreductase, beta subunit	nitrite_oxidoreductase_nxrB.hmm	K00371	nitrate + a quinol = nitrite + a quinone + H2O [RN:R09497]	nitrate; quinol	nitrite; quinone; H2O	252|full	Present	19	ES22_IMP_S_C01_127_4159644_lcl_1,ES22_IMP_S_C01_127_8555572_lcl_3,ES22_IMP_S_C01_127_5483076_lcl_1,ES22_IMP_S_C01_127_5193434_lcl_2,ES22_IMP_S_C01_127_3794215_lcl_1,ES22_IMP_S_C01_127_1710548_lcl_1,ES22_IMP_S_C01_127_5968503_lcl_2,ES22_IMP_S_C01_127_6817854_lcl_2,ES22_IMP_S_C01_127_7033881_lcl_2,ES22_IMP_S_C01_127_10286365_lcl_1,ES22_IMP_S_C01_127_9654829_lcl_1,ES22_IMP_S_C01_127_8095869_lcl_3,ES…	ES22_IMP_S_C01
Nitrogen cycling	Nitrate reduction	napA	periplasmic nitrate reductase NapA	TIGR01706.hmm	K02567	Nitrite + Acceptor + H2O <=> Nitrate + Reduced acceptor	Nitrite; Acceptor; H2O	Nitrate; Reduced acceptor	472.50|full	Present	55	ES22_IMP_S_C01_127_7510507_lcl_6,ES22_IMP_S_C01_127_2228090_lcl_1,ES22_IMP_S_C01_127_9754631_lcl_1,ES22_IMP_S_C01_127_5133306_lcl_1,ES22_IMP_S_C01_127_1906842_lcl_1,ES22_IMP_S_C01_127_6583805_lcl_1,ES22_IMP_S_C01_127_7727375_lcl_1,ES22_IMP_S_C01_127_9725690_lcl_6,ES22_IMP_S_C01_127_745606_lcl_1,ES22_IMP_S_C01_127_5243370_lcl_1,ES22_IMP_S_C01_127_8386935_lcl_1,ES22_IMP_S_C01_127_4717679_lcl_1,ES22…	ES22_IMP_S_C01
Nitrogen cycling	Nitrate reduction	napB	cytochrome c-type protein NapB	PF03892.hmm	K02568	Nitrite + Acceptor + H2O <=> Nitrate + Reduced acceptor	Nitrite; Acceptor; H2O	Nitrate; Reduced acceptor	23.9|full	Present	60	ES22_IMP_S_C01_127_827984_lcl_2,ES22_IMP_S_C01_127_2228090_lcl_2,ES22_IMP_S_C01_127_2131189_lcl_1,ES22_IMP_S_C01_127_7510507_lcl_3,ES22_IMP_S_C01_127_7861745_lcl_2,ES22_IMP_S_C01_127_2139912_lcl_2,ES22_IMP_S_C01_127_9270082_lcl_3,ES22_IMP_S_C01_127_8847028_lcl_2,ES22_IMP_S_C01_127_6004309_lcl_2,ES22_IMP_S_C01_127_7892867_lcl_3,ES22_IMP_S_C01_127_7793430_lcl_2,ES22_IMP_S_C01_127_9254045_lcl_1,ES22…	ES22_IMP_S_C01
Nitrogen cycling	Nitrate reduction	narG	nitrate reductase / nitrite oxidoreductase, alpha subunit	TIGR01580.hmm	K00370	nitrate + a quinol = nitrite + a quinone + H2O [RN:R09497]	nitrate; quinol	nitrite; quinone; H2O	600.95|full	Present	137	ES22_IMP_S_C01_127_3411516_lcl_17,ES22_IMP_S_C01_127_2964764_lcl_6,ES22_IMP_S_C01_127_3926191_lcl_5,ES22_IMP_S_C01_127_8009859_lcl_5,ES22_IMP_S_C01_127_7233264_lcl_2,ES22_IMP_S_C01_127_4774138_lcl_1,ES22_IMP_S_C01_127_5887250_lcl_3,ES22_IMP_S_C01_127_7602695_lcl_3,ES22_IMP_S_C01_127_6589459_lcl_1,ES22_IMP_S_C01_127_2177038_lcl_1,ES22_IMP_S_C01_127_2645908_lcl_1,ES22_IMP_S_C01_127_9300672_lcl_1,ES…	ES22_IMP_S_C01
Nitrogen cycling	Nitrate reduction	narH	nitrate reductase / nitrite oxidoreductase, beta subunit	TIGR01660.hmm	K00371	nitrate + a quinol = nitrite + a quinone + H2O [RN:R09497]	nitrate; quinol	nitrite; quinone; H2O	348.00|full	Present	109	ES22_IMP_S_C01_127_5016650_lcl_5,ES22_IMP_S_C01_127_2335362_lcl_2,ES22_IMP_S_C01_127_3411516_lcl_18,ES22_IMP_S_C01_127_7602695_lcl_2,ES22_IMP_S_C01_127_8231160_lcl_2,ES22_IMP_S_C01_127_3926191_lcl_4,ES22_IMP_S_C01_127_8009859_lcl_4,ES22_IMP_S_C01_127_10461948_lcl_2,ES22_IMP_S_C01_127_7443238_lcl_2,ES22_IMP_S_C01_127_788635_lcl_1,ES22_IMP_S_C01_127_5168869_lcl_2,ES22_IMP_S_C01_127_10309602_lcl_1,E…	ES22_IMP_S_C01
Nitrogen cycling	Nitrite reduction to ammonia	nrfH	cytochrome c nitrite reductase small subunit	TIGR03153.hmm	K15876	NH3 + 2 H2O + 6 ferricytochrome c = nitrite + 6 ferrocytochrome c + 7 H+ [RN:R05712]	NH3; H2O; ferricytochrome c	nitrite; ferrocytochrome c; H+	75.30|full	Present	42	ES22_IMP_S_C01_127_8539383_lcl_2,ES22_IMP_S_C01_127_7509097_lcl_2,ES22_IMP_S_C01_127_3519602_lcl_4,ES22_IMP_S_C01_127_7416692_lcl_1,ES22_IMP_S_C01_127_4264725_lcl_2,ES22_IMP_S_C01_127_10016632_lcl_1,ES22_IMP_S_C01_127_5624183_lcl_2,ES22_IMP_S_C01_127_8107923_lcl_4,ES22_IMP_S_C01_127_3996635_lcl_2,ES22_IMP_S_C01_127_427904_lcl_2,ES22_IMP_S_C01_127_7236887_lcl_3,ES22_IMP_S_C01_127_7834831_lcl_1,ES2…	ES22_IMP_S_C01
Nitrogen cycling	Nitrite reduction to ammonia	nrfA	nitrite reductase (cytochrome c-552)	PF02335.hmm	K03385	NH3 + 2 H2O + 6 ferricytochrome c = nitrite + 6 ferrocytochrome c + 7 H+ [RN:R05712]	NH3; H2O; ferricytochrome c	nitrite; ferrocytochrome c; H+	57|full	Present	206	ES22_IMP_S_C01_127_897944_lcl_2,ES22_IMP_S_C01_127_1803867_lcl_1,ES22_IMP_S_C01_127_5598430_lcl_1,ES22_IMP_S_C01_127_5793374_lcl_1,ES22_IMP_S_C01_127_9897466_lcl_1,ES22_IMP_S_C01_127_4408567_lcl_1,ES22_IMP_S_C01_127_4561284_lcl_3,ES22_IMP_S_C01_127_4052242_lcl_1,ES22_IMP_S_C01_127_6654669_lcl_1,ES22_IMP_S_C01_127_4288984_lcl_3,ES22_IMP_S_C01_127_8337228_lcl_1,ES22_IMP_S_C01_127_3062743_lcl_1,ES22…	ES22_IMP_S_C01
Nitrogen cycling	Nitrite reduction to ammonia	nrfD	cytochrome c nitrite reductase, NrfD subunit	TIGR03148.hmm	K04015	NH3 + 2 H2O + 6 ferricytochrome c = nitrite + 6 ferrocytochrome c + 7 H+ [RN:R05712]	NH3; H2O; ferricytochrome c	nitrite; ferrocytochrome c; H+	300.15|full	Absent	0	None	ES22_IMP_S_C01
Nitrogen cycling	Nitrite reduction to ammonia	nirB	nitrite reductase (NADH) large subunit	TIGR02374.hmm	K00362	NH3 + 3 NAD+ + 2 H2O = nitrite + 3 NADH + 5 H+ [RN:R00787]	NH3; NAD+; H2O	nitrite; NADH; H+	442.75|full	Present	75	ES22_IMP_S_C01_127_5130753_lcl_2,ES22_IMP_S_C01_127_7265596_lcl_1,ES22_IMP_S_C01_127_2948622_lcl_8,ES22_IMP_S_C01_127_6472542_lcl_2,ES22_IMP_S_C01_127_577819_lcl_5,ES22_IMP_S_C01_127_4641959_lcl_5,ES22_IMP_S_C01_127_7875093_lcl_3,ES22_IMP_S_C01_127_1742569_lcl_1,ES22_IMP_S_C01_127_8643596_lcl_4,ES22_IMP_S_C01_127_5483359_lcl_1,ES22_IMP_S_C01_127_2558116_lcl_1,ES22_IMP_S_C01_127_4249189_lcl_4,ES22…	ES22_IMP_S_C01
Nitrogen cycling	Nitrite reduction to ammonia	nirD	nitrite reductase (NADH) small subunit	TIGR02378.hmm	K00363	NH3 + 3 NAD+ + 2 H2O = nitrite + 3 NADH + 5 H+ [RN:R00787]	NH3; NAD+; H2O	nitrite; NADH; H+	69.85|full	Present	108	ES22_IMP_S_C01_127_9088887_lcl_4,ES22_IMP_S_C01_127_9657323_lcl_2,ES22_IMP_S_C01_127_7227657_lcl_3,ES22_IMP_S_C01_127_7265596_lcl_2,ES22_IMP_S_C01_127_5130753_lcl_1,ES22_IMP_S_C01_127_2616588_lcl_2,ES22_IMP_S_C01_127_9890720_lcl_2,ES22_IMP_S_C01_127_4559019_lcl_2,ES22_IMP_S_C01_127_3951469_lcl_1,ES22_IMP_S_C01_127_7875093_lcl_2,ES22_IMP_S_C01_127_6492916_lcl_2,ES22_IMP_S_C01_127_5853843_lcl_2,ES2…	ES22_IMP_S_C01
Nitrogen cycling	Nitrite reduction	nirK	nitrite reductase (NO-forming)	TIGR02376.hmm	K00368	nitric oxide + H2O + ferricytochrome c = nitrite + ferrocytochrome c + 2 H+ [RN:R00783]	nitric oxide; H2O; ferricytochrome c	nitrite; ferrocytochrome c; H+	169.10|full	Present	34	ES22_IMP_S_C01_127_668539_lcl_1,ES22_IMP_S_C01_127_9770617_lcl_1,ES22_IMP_S_C01_127_2379195_lcl_3,ES22_IMP_S_C01_127_6101329_lcl_4,ES22_IMP_S_C01_127_2109050_lcl_1,ES22_IMP_S_C01_127_7744176_lcl_2,ES22_IMP_S_C01_127_10296399_lcl_1,ES22_IMP_S_C01_127_4286083_lcl_1,ES22_IMP_S_C01_127_7732896_lcl_2,ES22_IMP_S_C01_127_8531405_lcl_2,ES22_IMP_S_C01_127_6724359_lcl_4,ES22_IMP_S_C01_127_4634678_lcl_2,ES2…	ES22_IMP_S_C01
Nitrogen cycling	Nitrite reduction	nirS	nitrite reductase (NO-forming) / hydroxylamine reductase	nitrite_reductase_nirS.hmm	K15864	nitric oxide + H2O + ferricytochrome c = nitrite + ferrocytochrome c + 2 H+ [RN:R00783]	nitric oxide; H2O; ferricytochrome c	nitrite; ferrocytochrome c; H+	200|full	Present	127	ES22_IMP_S_C01_127_8313338_lcl_11,ES22_IMP_S_C01_127_9301254_lcl_3,ES22_IMP_S_C01_127_5022500_lcl_4,ES22_IMP_S_C01_127_1352656_lcl_1,ES22_IMP_S_C01_127_8275953_lcl_5,ES22_IMP_S_C01_127_2617581_lcl_5,ES22_IMP_S_C01_127_2193591_lcl_7,ES22_IMP_S_C01_127_9672764_lcl_2,ES22_IMP_S_C01_127_4477079_lcl_6,ES22_IMP_S_C01_127_9514679_lcl_1,ES22_IMP_S_C01_127_8228799_lcl_1,ES22_IMP_S_C01_127_8991611_lcl_2,ES…	ES22_IMP_S_C01
Nitrogen cycling	Nitrite reduction	octR	nitrite reductase (Octaheme c-type cytochrome Shewanella-type)	TIGR04315.hmm	N/A	Nitrite reduction	N/A	N/A	325.00|full	Present	50	ES22_IMP_S_C01_127_9618917_lcl_4,ES22_IMP_S_C01_127_352556_lcl_1,ES22_IMP_S_C01_127_3543679_lcl_1,ES22_IMP_S_C01_127_47977_lcl_3,ES22_IMP_S_C01_127_7621515_lcl_1,ES22_IMP_S_C01_127_8785034_lcl_1,ES22_IMP_S_C01_127_7620593_lcl_2,ES22_IMP_S_C01_127_1269250_lcl_1,ES22_IMP_S_C01_127_8426263_lcl_1,ES22_IMP_S_C01_127_6889502_lcl_1,ES22_IMP_S_C01_127_6473440_lcl_3,ES22_IMP_S_C01_127_9868962_lcl_2,ES22_I…	ES22_IMP_S_C01
Nitrogen cycling	Nitric oxide reduction	norB	nitric oxide reductase subunit B	nitric_oxide_reductase_norB.hmm	K04561	nitrous oxide + 2 ferricytochrome c + H2O = 2 nitric oxide + 2 ferrocytochrome c + 2 H+ [RN:R00294]	nitrous oxide; ferricytochrome c; H2O	nitric oxide; ferrocytochrome c; H+	79|full	Present	204	ES22_IMP_S_C01_127_3788993_lcl_4,ES22_IMP_S_C01_127_2235119_lcl_1,ES22_IMP_S_C01_127_5840398_lcl_1,ES22_IMP_S_C01_127_7484461_lcl_5,ES22_IMP_S_C01_127_223941_lcl_5,ES22_IMP_S_C01_127_2149660_lcl_3,ES22_IMP_S_C01_127_9823456_lcl_1,ES22_IMP_S_C01_127_9664839_lcl_5,ES22_IMP_S_C01_127_8208799_lcl_1,ES22_IMP_S_C01_127_1092143_lcl_1,ES22_IMP_S_C01_127_2814120_lcl_1,ES22_IMP_S_C01_127_3105247_lcl_1,ES22…	ES22_IMP_S_C01
Nitrogen cycling	Nitric oxide reduction	norC	nitric oxide reductase subunit C	nitric_oxide_reductase_norC.hmm	K02305	nitrous oxide + 2 ferricytochrome c + H2O = 2 nitric oxide + 2 ferrocytochrome c + 2 H+ [RN:R00294]	nitrous oxide; ferricytochrome c; H2O	nitric oxide; ferrocytochrome c; H+	50|full	Present	51	ES22_IMP_S_C01_127_9660892_lcl_3,ES22_IMP_S_C01_127_5938996_lcl_1,ES22_IMP_S_C01_127_4643132_lcl_1,ES22_IMP_S_C01_127_8000012_lcl_2,ES22_IMP_S_C01_127_9597391_lcl_2,ES22_IMP_S_C01_127_1048356_lcl_1,ES22_IMP_S_C01_127_9277329_lcl_2,ES22_IMP_S_C01_127_4871343_lcl_2,ES22_IMP_S_C01_127_9662367_lcl_2,ES22_IMP_S_C01_127_7250203_lcl_1,ES22_IMP_S_C01_127_4655315_lcl_2,ES22_IMP_S_C01_127_1884660_lcl_2,ES2…	ES22_IMP_S_C01
Nitrogen cycling	Nitrous oxide reduction	nosD	nitrous oxidase accessory protein	PF05048.hmm	N/A	Nitrous oxide reduction	N/A	N/A	290|full	Absent	0	None	ES22_IMP_S_C01
Nitrogen cycling	Nitrous oxide reduction	nosZ	nitrous-oxide reductase	TIGR04246.hmm	N/A	Nitrous oxide reduction	N/A	N/A	550.00|full	Present	34	ES22_IMP_S_C01_127_3763338_lcl_3,ES22_IMP_S_C01_127_8412819_lcl_3,ES22_IMP_S_C01_127_307354_lcl_2,ES22_IMP_S_C01_127_6852968_lcl_1,ES22_IMP_S_C01_127_3537001_lcl_1,ES22_IMP_S_C01_127_10288335_lcl_1,ES22_IMP_S_C01_127_7337748_lcl_1,ES22_IMP_S_C01_127_3561653_lcl_1,ES22_IMP_S_C01_127_7333920_lcl_1,ES22_IMP_S_C01_127_9264162_lcl_1,ES22_IMP_S_C01_127_4405665_lcl_1,ES22_IMP_S_C01_127_2499153_lcl_1,ES2…	ES22_IMP_S_C01
Nitrogen cycling	Anammox	hzoA	hydroxylamine dehydrogenase, alpha subunit	hydrazine_oxidase_hzoA.hmm	K20935	Hydrazine + 4 Ferricytochrome c <=> Nitrogen + 4 Ferrocytochrome c [RN:R07174]	Hydrazine; ferricytochrome c	Nitrogen	325|full	Absent	0	None	ES22_IMP_S_C01
Nitrogen cycling	Anammox	hzsA	hydrazine synthase subunit, alpha subunit	hydrazine_synthase_hzsA.hmm	K20932	nitric oxide + ammonium + 3 ferrocytochrome c = hydrazine + H2O + 3 ferricytochrome c [RN:R09799]	nitric oxide; ammonium; ferrocytochrome c	hydrazine; H2O; ferricytochrome c	466|full	Absent	0	None	ES22_IMP_S_C01
Sulfur cycling	Sulfide oxidation	fccB	flavocytochrome c sulphide dehydrogenase, flavin-binding	PF09242.hmm	K17229	hydrogen sulfide + 2 ferricytochrome c = sulfur + 2 ferrocytochrome c + 2 H+ [RN:R09499]	hydrogen sulfide; ferricytochrome c	sulfur; ferrocytochrome c; H+	266|full	Absent	0	None	ES22_IMP_S_C01
Sulfur cycling	Sulfide oxidation	sqr	sulfide:quinone oxidoreductase	sulfide_quinone_oxidoreductase_sqr.hmm	K17218	n HS- + n quinone = polysulfide + n quinol [RN:R10152]	HS-; quinone	polysulfide; quinol	300|full	Present	113	ES22_IMP_S_C01_127_10547565_lcl_2,ES22_IMP_S_C01_127_7469016_lcl_2,ES22_IMP_S_C01_127_1280079_lcl_3,ES22_IMP_S_C01_127_499891_lcl_1,ES22_IMP_S_C01_127_7696296_lcl_2,ES22_IMP_S_C01_127_1111854_lcl_3,ES22_IMP_S_C01_127_10067078_lcl_1,ES22_IMP_S_C01_127_3733395_lcl_1,ES22_IMP_S_C01_127_9875913_lcl_2,ES22_IMP_S_C01_127_8332554_lcl_2,ES22_IMP_S_C01_127_3613961_lcl_2,ES22_IMP_S_C01_127_9899232_lcl_2,ES…	ES22_IMP_S_C01
Sulfur cycling	Sulfite reduction	dsrD	dissimilatory sulfite reductase delta subunit	dsrD.hmm	N/A	Not clear	N/A	N/A	32.80|full	Present	7	ES22_IMP_S_C01_127_3176052_lcl_2,ES22_IMP_S_C01_127_8287928_lcl_2,ES22_IMP_S_C01_127_1031384_lcl_2,ES22_IMP_S_C01_127_6405301_lcl_2,ES22_IMP_S_C01_127_1589496_lcl_2,ES22_IMP_S_C01_127_1533601_lcl_1,ES22_IMP_S_C01_127_1104774_lcl_2	ES22_IMP_S_C01
Sulfur cycling	Sulfur oxidation	dsrA	dissimilatory sulfite reductase alpha subunit	dsrA.hmm	K11180	hydrogen sulfide + a [DsrC protein]-disulfide + 2 acceptor + 3 H2O = sulfite + a [DsrC protein]-dithiol + 2 reduced acceptor + 2 H+ [RN:R00861]	hydrogen sulfide; [DsrC protein]-disulfide; acceptor; H2O	sulfite; [DsrC protein]-dithiol; reduced acceptor; H+	200.00|full	Present	41	ES22_IMP_S_C01_127_1905377_lcl_2,ES22_IMP_S_C01_127_1415213_lcl_6,ES22_IMP_S_C01_127_3323841_lcl_3,ES22_IMP_S_C01_127_3969552_lcl_4,ES22_IMP_S_C01_127_1169695_lcl_2,ES22_IMP_S_C01_127_8605654_lcl_7,ES22_IMP_S_C01_127_48982_lcl_4,ES22_IMP_S_C01_127_334640_lcl_1,ES22_IMP_S_C01_127_7989787_lcl_2,ES22_IMP_S_C01_127_2706743_lcl_1,ES22_IMP_S_C01_127_7531279_lcl_1,ES22_IMP_S_C01_127_2449504_lcl_1,ES22_I…	ES22_IMP_S_C01
Sulfur cycling	Sulfur oxidation	dsrB	dissimilatory sulfite reductase beta subunit	dsrB.hmm	K11181	hydrogen sulfide + a [DsrC protein]-disulfide + 2 acceptor + 3 H2O = sulfite + a [DsrC protein]-dithiol + 2 reduced acceptor + 2 H+ [RN:R00861]	hydrogen sulfide; [DsrC protein]-disulfide; acceptor; H2O	sulfite; [DsrC protein]-dithiol; reduced acceptor; H+	204.00|full	Present	39	ES22_IMP_S_C01_127_4394905_lcl_1,ES22_IMP_S_C01_127_8605654_lcl_6,ES22_IMP_S_C01_127_48982_lcl_3,ES22_IMP_S_C01_127_2160117_lcl_2,ES22_IMP_S_C01_127_6786638_lcl_5,ES22_IMP_S_C01_127_4881992_lcl_3,ES22_IMP_S_C01_127_9308227_lcl_2,ES22_IMP_S_C01_127_10388737_lcl_2,ES22_IMP_S_C01_127_1415213_lcl_5,ES22_IMP_S_C01_127_5624267_lcl_1,ES22_IMP_S_C01_127_1533601_lcl_2,ES22_IMP_S_C01_127_503679_lcl_2,ES22_…	ES22_IMP_S_C01
Sulfur cycling	Sulfur oxidation	sdo	sulfur dioxygenase	sulfur_dioxygenase_sdo.hmm	K17725	S-sulfanylglutathione + O2 + H2O = glutathione + sulfite + 2 H+ [RN:R08678]	S-sulfanylglutathione; O2; H2O	glutathione; sulfite; H+	300|full	Present	237	ES22_IMP_S_C01_127_2550404_lcl_2,ES22_IMP_S_C01_127_4965901_lcl_2,ES22_IMP_S_C01_127_10140483_lcl_4,ES22_IMP_S_C01_127_2417934_lcl_2,ES22_IMP_S_C01_127_1875588_lcl_2,ES22_IMP_S_C01_127_317744_lcl_3,ES22_IMP_S_C01_127_1133997_lcl_4,ES22_IMP_S_C01_127_6226813_lcl_2,ES22_IMP_S_C01_127_616932_lcl_1,ES22_IMP_S_C01_127_3645438_lcl_1,ES22_IMP_S_C01_127_6795394_lcl_5,ES22_IMP_S_C01_127_2368516_lcl_1,ES22…	ES22_IMP_S_C01
Sulfur cycling	Sulfur oxidation/reduction	sor	sulfur oxygenase/reductase	PF07682.hmm	K16952	4 sulfur + 4 H2O + O2 = 2 hydrogen sulfide + 2 sulfite [RN:R07365]	sulfur; H2O; O2	hydrogen sulfide; sulfite	120|full	Absent	0	None	ES22_IMP_S_C01
Sulfur cycling	Sulfur reduction	sreA	sulfur reductase molybdopterin subunit	K17219.hmm	K17219	Sulfur + Reduced acceptor = Hydrogen sulfide + Acceptor	Sulfur, Reduced acceptor	Hydrogen sulfide, Acceptor	1889.97|full	Absent	0	None	ES22_IMP_S_C01
Sulfur cycling	Sulfur reduction	sreB	sulfur reductase FeS subunit	K17220.hmm	K17220	Sulfur + Reduced acceptor = Hydrogen sulfide + Acceptor	Sulfur, Reduced acceptor	Hydrogen sulfide, Acceptor	486.50|full	Absent	0	None	ES22_IMP_S_C01
Sulfur cycling	Sulfur reduction	sreC	sulfur reductase membrane anchor	K17221.hmm	K17221	Sulfur + Reduced acceptor = Hydrogen sulfide + Acceptor	Sulfur, Reduced acceptor	Hydrogen sulfide, Acceptor	721.30|full	Absent	0	None	ES22_IMP_S_C01
Sulfur cycling	Thiosulfate oxidation	soxB	S-sulfosulfanyl-L-cysteine sulfohydrolase	soxB.hmm	K17224	[SoxY protein]-S-sulfosulfanyl-L-cysteine + H2O = [SoxY protein]-S-sulfanyl-L-cysteine + sulfate [RN:R12096]; [SoxY protein]-S-(2-sulfodisulfanyl)-L-cysteine + H2O = [SoxY protein]-S-disulfanyl-L-cysteine + sulfate [RN:R12097]	[SoxY protein]-S-sulfosulfanyl-L-cysteine; H2O; [SoxY protein]-S-(2-sulfodisulfanyl)-L-cysteine	[SoxY protein]-S-sulfanyl-L-cysteine; sulfate; [SoxY protein]-S-disulfanyl-L-cysteine	550.00|full	Present	18	ES22_IMP_S_C01_127_3710167_lcl_3,ES22_IMP_S_C01_127_5195528_lcl_8,ES22_IMP_S_C01_127_8304691_lcl_11,ES22_IMP_S_C01_127_8760948_lcl_6,ES22_IMP_S_C01_127_1563088_lcl_1,ES22_IMP_S_C01_127_10362787_lcl_2,ES22_IMP_S_C01_127_7800141_lcl_2,ES22_IMP_S_C01_127_8493458_lcl_3,ES22_IMP_S_C01_127_1826107_lcl_2,ES22_IMP_S_C01_127_750754_lcl_3,ES22_IMP_S_C01_127_828129_lcl_1,ES22_IMP_S_C01_127_2873502_lcl_1,ES2…	ES22_IMP_S_C01
Sulfur cycling	Thiosulfate oxidation	soxY	sulfur-oxidizing protein SoxY	soxY.hmm	K17226	Thiosulfate + 5 H2O + 8 Ferricytochrome c = 2 Sulfate + 8 Ferrocytochrome c + 10 H+	Thiosulfate; H2O; Ferricytochrome c	Sulfate; Ferrocytochrome c; H+	125.00|full	Present	78	ES22_IMP_S_C01_127_2344241_lcl_3,ES22_IMP_S_C01_127_1906833_lcl_2,ES22_IMP_S_C01_127_7601481_lcl_3,ES22_IMP_S_C01_127_4323843_lcl_5,ES22_IMP_S_C01_127_3557510_lcl_1,ES22_IMP_S_C01_127_4458180_lcl_1,ES22_IMP_S_C01_127_1425640_lcl_5,ES22_IMP_S_C01_127_1274868_lcl_3,ES22_IMP_S_C01_127_3706488_lcl_3,ES22_IMP_S_C01_127_1981557_lcl_1,ES22_IMP_S_C01_127_8943341_lcl_1,ES22_IMP_S_C01_127_10416305_lcl_1,ES…	ES22_IMP_S_C01
Sulfur cycling	Thiosulfate oxidation	soxC	sulfane dehydrogenase subunit SoxC	soxC.hmm	K17225	Thiosulfate + 5 H2O + 8 Ferricytochrome c = 2 Sulfate + 8 Ferrocytochrome c + 10 H+	Thiosulfate; H2O; Ferricytochrome c	Sulfate; Ferrocytochrome c; H+	320.00|full	Present	34	ES22_IMP_S_C01_127_4323843_lcl_7,ES22_IMP_S_C01_127_6826890_lcl_2,ES22_IMP_S_C01_127_3613200_lcl_6,ES22_IMP_S_C01_127_4796543_lcl_1,ES22_IMP_S_C01_127_1332751_lcl_2,ES22_IMP_S_C01_127_7461555_lcl_1,ES22_IMP_S_C01_127_2823783_lcl_5,ES22_IMP_S_C01_127_9444059_lcl_2,ES22_IMP_S_C01_127_1247415_lcl_1,ES22_IMP_S_C01_127_2444944_lcl_5,ES22_IMP_S_C01_127_3588290_lcl_2,ES22_IMP_S_C01_127_9737788_lcl_1,ES2…	ES22_IMP_S_C01
Sulfur cycling	Sulfite reduction	asrA	anaerobic sulfite reductase subunit A	asrA.hmm	K16950	Sulfite + 3 NADH + 3 H+ <=> Hydrogen sulfide + 3 NAD+ + 3 H2O	Sulfite; NADH; H+	Hydrogen sulfide; NAD+; H2O	323.15|full	Absent	0	None	ES22_IMP_S_C01
Sulfur cycling	Sulfite reduction	asrB	anaerobic sulfite reductase subunit B	asrB.hmm	K16951	Sulfite + 3 NADH + 3 H+ <=> Hydrogen sulfide + 3 NAD+ + 3 H2O	Sulfite; NADH; H+	Hydrogen sulfide; NAD+; H2O	288.60|full	Absent	0	None	ES22_IMP_S_C01
Sulfur cycling	Sulfite reduction	asrC	anaerobic sulfite reductase subunit C	asrC.hmm	K00385	Sulfite + 3 NADH + 3 H+ <=> Hydrogen sulfide + 3 NAD+ + 3 H2O	Sulfite; NADH; H+	Hydrogen sulfide; NAD+; H2O	324.10|full	Absent	0	None	ES22_IMP_S_C01
Sulfur cycling	Sulfate reduction	aprA	adenylylsulfate reductase, subunit A	aprA.hmm	K00394	AMP + sulfite + acceptor = adenylyl sulfate + reduced acceptor [RN:R00860]	AMP; sulfite; acceptor	adenylyl sulfate; reduced acceptor	641.75|full	Present	7	ES22_IMP_S_C01_127_2343487_lcl_2,ES22_IMP_S_C01_127_748127_lcl_3,ES22_IMP_S_C01_127_6537367_lcl_1,ES22_IMP_S_C01_127_5302868_lcl_2,ES22_IMP_S_C01_127_8987868_lcl_1,ES22_IMP_S_C01_127_5360140_lcl_2,ES22_IMP_S_C01_127_5278569_lcl_1	ES22_IMP_S_C01
Sulfur cycling	Sulfate reduction	sat	sulfate adenylyltransferase	TIGR00339.hmm	K00958	ATP + sulfate = diphosphate + adenylyl sulfate [RN:R00529]	ATP; sulfate	diphosphate; adenylyl sulfate	181.80|full	Present	65	ES22_IMP_S_C01_127_9647899_lcl_1,ES22_IMP_S_C01_127_10400257_lcl_1,ES22_IMP_S_C01_127_5938647_lcl_4,ES22_IMP_S_C01_127_708524_lcl_1,ES22_IMP_S_C01_127_1078505_lcl_17,ES22_IMP_S_C01_127_9043627_lcl_1,ES22_IMP_S_C01_127_9762401_lcl_3,ES22_IMP_S_C01_127_9558678_lcl_3,ES22_IMP_S_C01_127_5230981_lcl_1,ES22_IMP_S_C01_127_5890007_lcl_3,ES22_IMP_S_C01_127_7935733_lcl_3,ES22_IMP_S_C01_127_4505243_lcl_1,ES…	ES22_IMP_S_C01
Sulfur cycling	Thiosulfate disproportionation	phsA	thiosulfate reductase / polysulfide reductase chain A	thiosulfate_reductase_phsA.hmm	K08352	thiosulfate + a quinol = sulfite + hydrogen sulfide + a quinone [RN:R11488]	thiosulfate; quinol	sulfite; hydrogen sulfide; quinone	323|full	Present	14	ES22_IMP_S_C01_127_10478478_lcl_11,ES22_IMP_S_C01_127_6591210_lcl_1,ES22_IMP_S_C01_127_7686942_lcl_2,ES22_IMP_S_C01_127_4307309_lcl_2,ES22_IMP_S_C01_127_9946051_lcl_2,ES22_IMP_S_C01_127_4206450_lcl_1,ES22_IMP_S_C01_127_9802537_lcl_2,ES22_IMP_S_C01_127_6785872_lcl_1,ES22_IMP_S_C01_127_10568261_lcl_1,ES22_IMP_S_C01_127_2516359_lcl_2,ES22_IMP_S_C01_127_4204131_lcl_1,ES22_IMP_S_C01_127_8267997_lcl_2,…	ES22_IMP_S_C01
Hydrogenases	FeFe hydrogenase	fefe-group-a13	FeFe hydrogenase, H2-evolution/Electron-bifurcation	fefe-group-a13.hmm	N/A	H2-evolution/Electron-bifurcation	N/A	N/A	733.8|full	Present	2	ES22_IMP_S_C01_127_7653439_lcl_1,ES22_IMP_S_C01_127_93188_lcl_2	ES22_IMP_S_C01
Hydrogenases	FeFe hydrogenase	fefe-group-a2	FeFe hydrogenase, H2-uptake	fefe-group-a2.hmm	N/A	H2-uptake	N/A	N/A	815.2|full	Absent	0	None	ES22_IMP_S_C01
Hydrogenases	FeFe hydrogenase	fefe-group-a4	FeFe hydrogenase, H2-uptake/Electron-bifurcation	fefe-group-a4.hmm	N/A	H2-uptake/Electron-bifurcation	N/A	N/A	599.05|full	Absent	0	None	ES22_IMP_S_C01
Hydrogenases	FeFe hydrogenase	fefe-group-b	FeFe hydrogenase, H2-evolution	fefe-group-b.hmm	N/A	H2-evolution	N/A	N/A	440.3|full	Absent	0	None	ES22_IMP_S_C01
Hydrogenases	FeFe hydrogenase	fefe-group-c1	FeFe hydrogenase, H2-sensing	fefe-group-c1.hmm	N/A	H2-sensing	N/A	N/A	398.25|full	Absent	0	None	ES22_IMP_S_C01
Hydrogenases	FeFe hydrogenase	fefe-group-c2	FeFe hydrogenase, H2-sensing	fefe-group-c2.hmm	N/A	H2-sensing	N/A	N/A	483.75|full	Absent	0	None	ES22_IMP_S_C01
Hydrogenases	FeFe hydrogenase	fefe-group-c3	FeFe hydrogenase, H2-sensing	fefe-group-c3.hmm	N/A	H2-sensing	N/A	N/A	427.05|full	Present	5	ES22_IMP_S_C01_127_1475000_lcl_6,ES22_IMP_S_C01_127_9148482_lcl_1,ES22_IMP_S_C01_127_4384047_lcl_1,ES22_IMP_S_C01_127_8030118_lcl_1,ES22_IMP_S_C01_127_2553318_lcl_2	ES22_IMP_S_C01
Hydrogenases	Fe hydrogenase	fe	Fe hydrogenase, Bidirectional	fe.hmm	N/A	Bidirectional	N/A	N/A	621|full	Absent	0	None	ES22_IMP_S_C01
Hydrogenases	Ni-Fe Hydrogenase	nife-group-1	Ni-Fe Hydrogenase, H2-uptake	nife-group-1.hmm	N/A	H2-uptake	N/A	N/A	447.25|full	Present	64	ES22_IMP_S_C01_127_5178040_lcl_3,ES22_IMP_S_C01_127_3763251_lcl_2,ES22_IMP_S_C01_127_2320993_lcl_1,ES22_IMP_S_C01_127_10423451_lcl_2,ES22_IMP_S_C01_127_6593495_lcl_2,ES22_IMP_S_C01_127_7601700_lcl_1,ES22_IMP_S_C01_127_8063262_lcl_4,ES22_IMP_S_C01_127_2743461_lcl_1,ES22_IMP_S_C01_127_4764410_lcl_2,ES22_IMP_S_C01_127_8549469_lcl_1,ES22_IMP_S_C01_127_10352464_lcl_3,ES22_IMP_S_C01_127_2386320_lcl_2,E…	ES22_IMP_S_C01
Hydrogenases	Ni-Fe Hydrogenase	nife-group-2ade	Ni-Fe Hydrogenase, H2-uptake	nife-group-2ade.hmm	N/A	H2-uptake	N/A	N/A	611.8|full	Present	1	ES22_IMP_S_C01_127_8030912_lcl_1	ES22_IMP_S_C01
Hydrogenases	Ni-Fe Hydrogenase	nife-group-2bc	Ni-Fe Hydrogenase, H2-uptake	nife-group-2bc.hmm	N/A	H2-uptake	N/A	N/A	600.3|full	Present	4	ES22_IMP_S_C01_127_9847718_lcl_2,ES22_IMP_S_C01_127_9862956_lcl_1,ES22_IMP_S_C01_127_8082294_lcl_1,ES22_IMP_S_C01_127_7875229_lcl_1	ES22_IMP_S_C01
Hydrogenases	Ni-Fe Hydrogenase	nife-group-3abd	Ni-Fe Hydrogenase, Bidirectional	nife-group-3abd.hmm	N/A	Bidirectional	N/A	N/A	520.25|full	Present	16	ES22_IMP_S_C01_127_4099830_lcl_10,ES22_IMP_S_C01_127_7470636_lcl_2,ES22_IMP_S_C01_127_10476241_lcl_1,ES22_IMP_S_C01_127_9303528_lcl_5,ES22_IMP_S_C01_127_291585_lcl_3,ES22_IMP_S_C01_127_2184987_lcl_3,ES22_IMP_S_C01_127_2766822_lcl_4,ES22_IMP_S_C01_127_4997859_lcl_2,ES22_IMP_S_C01_127_6264102_lcl_1,ES22_IMP_S_C01_127_3949127_lcl_3,ES22_IMP_S_C01_127_6996688_lcl_1,ES22_IMP_S_C01_127_4293665_lcl_2,ES…	ES22_IMP_S_C01
Hydrogenases	Ni-Fe Hydrogenase	nife-group-3c	Ni-Fe Hydrogenase, Electron-bifurcation	nife-group-3c.hmm	N/A	Electron-bifurcation	N/A	N/A	620.65|full	Present	3	ES22_IMP_S_C01_127_3014765_lcl_3,ES22_IMP_S_C01_127_3899616_lcl_1,ES22_IMP_S_C01_127_4146985_lcl_1	ES22_IMP_S_C01
Hydrogenases	Ni-Fe Hydrogenase	nife-group-4a-g	Ni-Fe Hydrogenase, H2-evolving	nife-group-4a-g.hmm	N/A	H2-evolving	N/A	N/A	458|full	Present	7	ES22_IMP_S_C01_127_5108416_lcl_1,ES22_IMP_S_C01_127_7109843_lcl_2,ES22_IMP_S_C01_127_5679734_lcl_2,ES22_IMP_S_C01_127_10341061_lcl_2,ES22_IMP_S_C01_127_4809771_lcl_2,ES22_IMP_S_C01_127_3129218_lcl_1,ES22_IMP_S_C01_127_977084_lcl_1	ES22_IMP_S_C01
Hydrogenases	Ni-Fe Hydrogenase	nife-group-4hi	Ni-Fe Hydrogenase, H2-uptake	nife-group-4hi.hmm	N/A	H2-uptake	N/A	N/A	447.8|full	Absent	0	None	ES22_IMP_S_C01
Oxidative phosphorylation	Complex I (NADH-quinone oxidoreductase)	nuoA	NADH-quinone oxidoreductase subunit A	K00330.hmm	K00330	NADH + ubiquinone + 6 H+[side 1] = NAD+ + ubiquinol + 7 H+[side 2] [RN:R11945]	NADH; ubiquinone; H+	NAD+; ubiquinol; H+	120.27|full	Present	320	ES22_IMP_S_C01_127_6716166_lcl_1,ES22_IMP_S_C01_127_4473583_lcl_2,ES22_IMP_S_C01_127_2673288_lcl_2,ES22_IMP_S_C01_127_10288280_lcl_3,ES22_IMP_S_C01_127_5174367_lcl_1,ES22_IMP_S_C01_127_4051835_lcl_3,ES22_IMP_S_C01_127_1977455_lcl_3,ES22_IMP_S_C01_127_3581589_lcl_2,ES22_IMP_S_C01_127_7974584_lcl_3,ES22_IMP_S_C01_127_7899494_lcl_2,ES22_IMP_S_C01_127_6708156_lcl_2,ES22_IMP_S_C01_127_4242533_lcl_1,ES…	ES22_IMP_S_C01
Oxidative phosphorylation	Complex I (NADH-quinone oxidoreductase)	nuoB	NADH-quinone oxidoreductase subunit B	K00331.hmm	K00331	NADH + ubiquinone + 6 H+[side 1] = NAD+ + ubiquinol + 7 H+[side 2] [RN:R11945]	NADH; ubiquinone; H+	NAD+; ubiquinol; H+	263.03|domain	Present	276	ES22_IMP_S_C01_127_1202830_lcl_6,ES22_IMP_S_C01_127_9633397_lcl_5,ES22_IMP_S_C01_127_8907839_lcl_3,ES22_IMP_S_C01_127_828_lcl_3,ES22_IMP_S_C01_127_1069796_lcl_1,ES22_IMP_S_C01_127_9368592_lcl_1,ES22_IMP_S_C01_127_6909946_lcl_2,ES22_IMP_S_C01_127_5929097_lcl_2,ES22_IMP_S_C01_127_10575566_lcl_3,ES22_IMP_S_C01_127_5860138_lcl_3,ES22_IMP_S_C01_127_8393892_lcl_4,ES22_IMP_S_C01_127_9757120_lcl_2,ES22_I…	ES22_IMP_S_C01
Oxidative phosphorylation	Complex I (NADH-quinone oxidoreductase)	nuoC	NADH-quinone oxidoreductase subunit C	K00332.hmm	K00332	NADH + ubiquinone + 6 H+[side 1] = NAD+ + ubiquinol + 7 H+[side 2] [RN:R11945]	NADH; ubiquinone; H+	NAD+; ubiquinol; H+	202.20|domain	Present	136	ES22_IMP_S_C01_127_8998195_lcl_2,ES22_IMP_S_C01_127_2305230_lcl_2,ES22_IMP_S_C01_127_5073752_lcl_2,ES22_IMP_S_C01_127_1444742_lcl_1,ES22_IMP_S_C01_127_10330325_lcl_2,ES22_IMP_S_C01_127_8055727_lcl_2,ES22_IMP_S_C01_127_8596451_lcl_2,ES22_IMP_S_C01_127_1524564_lcl_2,ES22_IMP_S_C01_127_10457809_lcl_2,ES22_IMP_S_C01_127_70297_lcl_2,ES22_IMP_S_C01_127_9508952_lcl_2,ES22_IMP_S_C01_127_5775800_lcl_2,ES2…	ES22_IMP_S_C01
Oxidative phosphorylation	Complex I (NAD(P)H-quinone oxidoreductase)	NdhA	NAD(P)H-quinone oxidoreductase subunit 1	K05572.hmm	K05572	NADH + ubiquinone + 6 H+[side 1] = NAD+ + ubiquinol + 7 H+[side 2] [RN:R11945]	NADH; ubiquinone; H+	NAD+; ubiquinol; H+	518.33|full	Absent	0	None	ES22_IMP_S_C01
Oxidative phosphorylation	Complex I (NAD(P)H-quinone oxidoreductase)	NdhB	NAD(P)H-quinone oxidoreductase subunit 2	K05573.hmm	K05573	NADH + ubiquinone + 6 H+[side 1] = NAD+ + ubiquinol + 7 H+[side 2] [RN:R11945]	NADH; ubiquinone; H+	NAD+; ubiquinol; H+	552.07|full	Present	2	ES22_IMP_S_C01_127_3847996_lcl_1,ES22_IMP_S_C01_127_8367847_lcl_1	ES22_IMP_S_C01
Oxidative phosphorylation	Complex I (NAD(P)H-quinone oxidoreductase)	NdhC	NAD(P)H-quinone oxidoreductase subunit 3	K05574.hmm	K05574	NADH + ubiquinone + 6 H+[side 1] = NAD+ + ubiquinol + 7 H+[side 2] [RN:R11945]	NADH; ubiquinone; H+	NAD+; ubiquinol; H+	173.80|full	Present	1	ES22_IMP_S_C01_127_6813394_lcl_1	ES22_IMP_S_C01
Oxidative phosphorylation	Complex II (Succinate dehydrogenase/Fumarate reductase)	sdhC	succinate dehydrogenase / fumarate reductase, cytochrome b subunit	K00241.hmm	K00241	succinate + a quinone = fumarate + a quinol [RN:R02164]	succinate; quinone	fumarate; quinol	43.60|domain	Present	233	ES22_IMP_S_C01_127_1993048_lcl_2,ES22_IMP_S_C01_127_4398180_lcl_1,ES22_IMP_S_C01_127_2497978_lcl_1,ES22_IMP_S_C01_127_10123736_lcl_1,ES22_IMP_S_C01_127_3827123_lcl_2,ES22_IMP_S_C01_127_1264644_lcl_1,ES22_IMP_S_C01_127_9147089_lcl_1,ES22_IMP_S_C01_127_8786647_lcl_1,ES22_IMP_S_C01_127_4954970_lcl_2,ES22_IMP_S_C01_127_8190623_lcl_2,ES22_IMP_S_C01_127_5309962_lcl_2,ES22_IMP_S_C01_127_6512293_lcl_1,ES…	ES22_IMP_S_C01
Oxidative phosphorylation	Complex II (Succinate dehydrogenase/Fumarate reductase)	sdhD	succinate dehydrogenase / fumarate reductase, membrane anchor subunit	K00242.hmm	K00242	succinate + a quinone = fumarate + a quinol [RN:R02164]	succinate; quinone	fumarate; quinol	64.07|domain	Present	140	ES22_IMP_S_C01_127_7958926_lcl_2,ES22_IMP_S_C01_127_8483322_lcl_2,ES22_IMP_S_C01_127_5888439_lcl_2,ES22_IMP_S_C01_127_719954_lcl_2,ES22_IMP_S_C01_127_9939689_lcl_2,ES22_IMP_S_C01_127_7051791_lcl_2,ES22_IMP_S_C01_127_4370847_lcl_5,ES22_IMP_S_C01_127_494966_lcl_2,ES22_IMP_S_C01_127_6470254_lcl_2,ES22_IMP_S_C01_127_4882537_lcl_2,ES22_IMP_S_C01_127_8839823_lcl_2,ES22_IMP_S_C01_127_9195311_lcl_2,ES22_…	ES22_IMP_S_C01
Oxidative phosphorylation	Complex III (Cytochrome c reductase)	petA	ubiquinol-cytochrome c reductase iron-sulfur subunit	K00411.hmm	K00411	quinol + 2 ferricytochrome c = quinone + 2 ferrocytochrome c + 2 H+[side 2]	quinol; ferricytochrome c	quinone; ferrocytochrome c; H+	84.30|full	Present	204	ES22_IMP_S_C01_127_9060922_lcl_7,ES22_IMP_S_C01_127_6602942_lcl_6,ES22_IMP_S_C01_127_8707004_lcl_10,ES22_IMP_S_C01_127_1073441_lcl_1,ES22_IMP_S_C01_127_10474524_lcl_2,ES22_IMP_S_C01_127_6243356_lcl_2,ES22_IMP_S_C01_127_2410966_lcl_2,ES22_IMP_S_C01_127_204859_lcl_1,ES22_IMP_S_C01_127_6763237_lcl_7,ES22_IMP_S_C01_127_2354837_lcl_1,ES22_IMP_S_C01_127_4614780_lcl_2,ES22_IMP_S_C01_127_1403668_lcl_2,ES…	ES22_IMP_S_C01
Oxidative phosphorylation	Complex III (Cytochrome c reductase)	petB	ubiquinol-cytochrome c reductase cytochrome b/c1 subunit	K00412.hmm	K00412	quinol + 2 ferricytochrome c = quinone + 2 ferrocytochrome c + 2 H+[side 2]	quinol; ferricytochrome c	quinone; ferrocytochrome c; H+	297.67|domain	Present	164	ES22_IMP_S_C01_127_2091022_lcl_2,ES22_IMP_S_C01_127_980161_lcl_3,ES22_IMP_S_C01_127_3633071_lcl_1,ES22_IMP_S_C01_127_6602942_lcl_7,ES22_IMP_S_C01_127_7236550_lcl_3,ES22_IMP_S_C01_127_4997008_lcl_1,ES22_IMP_S_C01_127_6085920_lcl_2,ES22_IMP_S_C01_127_7126897_lcl_1,ES22_IMP_S_C01_127_8754811_lcl_1,ES22_IMP_S_C01_127_9214290_lcl_2,ES22_IMP_S_C01_127_9818817_lcl_2,ES22_IMP_S_C01_127_2310005_lcl_5,ES22…	ES22_IMP_S_C01
Oxidative phosphorylation	Complex III (Cytochrome c reductase)	fbcH	ubiquinol-cytochrome c reductase cytochrome b/c1 subunit	K00410.hmm	K00410	quinol + 2 ferricytochrome c = quinone + 2 ferrocytochrome c + 2 H+[side 2]	quinol; ferricytochrome c	quinone; ferrocytochrome c; H+	718.00|domain	Present	1	ES22_IMP_S_C01_127_7912120_lcl_1	ES22_IMP_S_C01
Oxidative phosphorylation	Complex V (ATP synthase: V/A-type H+/Na+-transporting ATPase)	atpA (V/A-type)	V/A-type H+/Na+-transporting ATPase subunit A	K02117.hmm	K02117	ATP + H2O + 4 H+[side 1] = ADP + phosphate + 4 H+[side 2]	ATP; H2O; H+	ADP; phosphate; H+	814.23|full	Present	1	ES22_IMP_S_C01_127_7899161_lcl_2	ES22_IMP_S_C01
Oxidative phosphorylation	Complex V (ATP synthase: V/A-type H+/Na+-transporting ATPase)	atpB (V/A-type)	V/A-type H+/Na+-transporting ATPase subunit B	K02118.hmm	K02118	ATP + H2O + 4 H+[side 1] = ADP + phosphate + 4 H+[side 2]	ATP; H2O; H+	ADP; phosphate; H+	701.83|full	Absent	0	None	ES22_IMP_S_C01
Oxidative phosphorylation	Complex V (F-type H+-transporting ATPase)	atpA (F-type)	F-type H+/Na+-transporting ATPase subunit alpha	K02111.hmm	K02111	ATP + H2O + 4 H+[side 1] = ADP + phosphate + 4 H+[side 2]	ATP; H2O; H+	ADP; phosphate; H+	431.80|domain	Present	256	ES22_IMP_S_C01_127_9062275_lcl_9,ES22_IMP_S_C01_127_4107746_lcl_3,ES22_IMP_S_C01_127_2379997_lcl_4,ES22_IMP_S_C01_127_10669028_lcl_12,ES22_IMP_S_C01_127_9698395_lcl_2,ES22_IMP_S_C01_127_1423487_lcl_3,ES22_IMP_S_C01_127_5808309_lcl_6,ES22_IMP_S_C01_127_8649120_lcl_3,ES22_IMP_S_C01_127_7215891_lcl_5,ES22_IMP_S_C01_127_9143548_lcl_1,ES22_IMP_S_C01_127_7338418_lcl_3,ES22_IMP_S_C01_127_2265952_lcl_3,E…	ES22_IMP_S_C01
Oxidative phosphorylation	Complex V (F-type H+-transporting ATPase)	atpD (F-type)	F-type H+/Na+-transporting ATPase subunit beta	K02112.hmm	K02112	ATP + H2O + 4 H+[side 1] = ADP + phosphate + 4 H+[side 2]	ATP; H2O; H+	ADP; phosphate; H+	482.47|domain	Present	191	ES22_IMP_S_C01_127_10669028_lcl_47,ES22_IMP_S_C01_127_1633769_lcl_10,ES22_IMP_S_C01_127_76584_lcl_35,ES22_IMP_S_C01_127_9912911_lcl_3,ES22_IMP_S_C01_127_4237534_lcl_1,ES22_IMP_S_C01_127_1746889_lcl_3,ES22_IMP_S_C01_127_1245384_lcl_1,ES22_IMP_S_C01_127_5808309_lcl_4,ES22_IMP_S_C01_127_8257221_lcl_5,ES22_IMP_S_C01_127_8416079_lcl_3,ES22_IMP_S_C01_127_10018549_lcl_9,ES22_IMP_S_C01_127_5123444_lcl_4,…	ES22_IMP_S_C01
Oxygen metabolism (Oxidative phosphorylation Complex IV)	Oxygen metabolism - cytochrome c oxidase, caa3-type	coxA	cytochrome c oxidase subunit I	TIGR02891.hmm	K02274	4 ferrocytochrome c + O2 + 4 H+ = 4 ferricytochrome c + 2 H2O [RN:R00081]	ferrocytochrome c; O2; H+	ferricytochrome c; H2O	617.40|full	Present	40	ES22_IMP_S_C01_127_8159690_lcl_10,ES22_IMP_S_C01_127_5081218_lcl_13,ES22_IMP_S_C01_127_5101562_lcl_1,ES22_IMP_S_C01_127_374750_lcl_2,ES22_IMP_S_C01_127_3433483_lcl_2,ES22_IMP_S_C01_127_10346833_lcl_2,ES22_IMP_S_C01_127_9680276_lcl_8,ES22_IMP_S_C01_127_6644479_lcl_2,ES22_IMP_S_C01_127_6110064_lcl_4,ES22_IMP_S_C01_127_7528836_lcl_4,ES22_IMP_S_C01_127_7629748_lcl_19,ES22_IMP_S_C01_127_5698307_lcl_2,…	ES22_IMP_S_C01
Oxygen metabolism (Oxidative phosphorylation Complex IV)	Oxygen metabolism - cytochrome c oxidase, caa3-type	coxB	cytochrome c oxidase subunit II	TIGR02866.hmm	K02275	4 ferrocytochrome c + O2 + 4 H+ = 4 ferricytochrome c + 2 H2O [RN:R00081]	ferrocytochrome c; O2; H+	ferricytochrome c; H2O	144.30|full	Present	156	ES22_IMP_S_C01_127_3267173_lcl_1,ES22_IMP_S_C01_127_3999716_lcl_2,ES22_IMP_S_C01_127_969634_lcl_6,ES22_IMP_S_C01_127_4283695_lcl_3,ES22_IMP_S_C01_127_520091_lcl_3,ES22_IMP_S_C01_127_10177164_lcl_3,ES22_IMP_S_C01_127_957916_lcl_1,ES22_IMP_S_C01_127_2557860_lcl_3,ES22_IMP_S_C01_127_6983214_lcl_1,ES22_IMP_S_C01_127_10510362_lcl_1,ES22_IMP_S_C01_127_4851185_lcl_2,ES22_IMP_S_C01_127_722703_lcl_2,ES22_…	ES22_IMP_S_C01
Oxygen metabolism (Oxidative phosphorylation Complex IV)	Oxygen metabolism - cytochrome c oxidase, cbb3-type	ccoN	cytochrome c oxidase cbb3-type subunit I	TIGR00780.hmm	K00404	4 ferrocytochrome c + O2 + 4 H+ = 4 ferricytochrome c + 2 H2O [RN:R00081]	ferrocytochrome c; O2; H+	ferricytochrome c; H2O	168.15|full	Present	310	ES22_IMP_S_C01_127_4310552_lcl_17,ES22_IMP_S_C01_127_10615367_lcl_3,ES22_IMP_S_C01_127_2020940_lcl_1,ES22_IMP_S_C01_127_9233189_lcl_4,ES22_IMP_S_C01_127_3945155_lcl_3,ES22_IMP_S_C01_127_617764_lcl_3,ES22_IMP_S_C01_127_10477414_lcl_2,ES22_IMP_S_C01_127_2078172_lcl_7,ES22_IMP_S_C01_127_6736165_lcl_1,ES22_IMP_S_C01_127_5488748_lcl_2,ES22_IMP_S_C01_127_4710746_lcl_2,ES22_IMP_S_C01_127_8041449_lcl_3,E…	ES22_IMP_S_C01
Oxygen metabolism (Oxidative phosphorylation Complex IV)	Oxygen metabolism - cytochrome c oxidase, cbb3-type	ccoO	cytochrome c oxidase cbb3-type subunit II	TIGR00781.hmm	K00405	4 ferrocytochrome c + O2 + 4 H+ = 4 ferricytochrome c + 2 H2O [RN:R00081]	ferrocytochrome c; O2; H+	ferricytochrome c; H2O	62.85|full	Present	268	ES22_IMP_S_C01_127_4310552_lcl_16,ES22_IMP_S_C01_127_2840666_lcl_5,ES22_IMP_S_C01_127_4710746_lcl_3,ES22_IMP_S_C01_127_1683125_lcl_3,ES22_IMP_S_C01_127_10382156_lcl_2,ES22_IMP_S_C01_127_9665354_lcl_2,ES22_IMP_S_C01_127_4680047_lcl_3,ES22_IMP_S_C01_127_4007519_lcl_2,ES22_IMP_S_C01_127_5794291_lcl_2,ES22_IMP_S_C01_127_1687996_lcl_1,ES22_IMP_S_C01_127_455329_lcl_2,ES22_IMP_S_C01_127_3060697_lcl_2,ES…	ES22_IMP_S_C01
Oxygen metabolism (Oxidative phosphorylation Complex IV)	Oxygen metabolism - cytochrome c oxidase, cbb3-type	ccoP	cytochrome c oxidase cbb3-type subunit III	TIGR00782.hmm	K00406	4 ferrocytochrome c + O2 + 4 H+ = 4 ferricytochrome c + 2 H2O [RN:R00081]	ferrocytochrome c; O2; H+	ferricytochrome c; H2O	54.05|full	Present	323	ES22_IMP_S_C01_127_4310552_lcl_14,ES22_IMP_S_C01_127_2840666_lcl_3,ES22_IMP_S_C01_127_3662580_lcl_2,ES22_IMP_S_C01_127_2500436_lcl_3,ES22_IMP_S_C01_127_1595792_lcl_1,ES22_IMP_S_C01_127_8193637_lcl_3,ES22_IMP_S_C01_127_4710746_lcl_5,ES22_IMP_S_C01_127_455329_lcl_4,ES22_IMP_S_C01_127_7969732_lcl_2,ES22_IMP_S_C01_127_3147178_lcl_2,ES22_IMP_S_C01_127_3060697_lcl_4,ES22_IMP_S_C01_127_1687996_lcl_3,ES2…	ES22_IMP_S_C01
Oxygen metabolism (Oxidative phosphorylation Complex IV)	Oxygen metabolism - cytochrome (quinone) oxidase, bo type	cyoA	cytochrome o ubiquinol oxidase subunit II	TIGR01433.hmm	K02297	2 ubiquinol + O2 + n H+[side 1] = 2 ubiquinone + 2 H2O + n H+[side 2] [RN:R11335]	ubiquinol; O2; H+	ubiquinone; H2O; H+	218.75|full	Present	3	ES22_IMP_S_C01_127_6006213_lcl_2,ES22_IMP_S_C01_127_10220721_lcl_8,ES22_IMP_S_C01_127_5000912_lcl_2	ES22_IMP_S_C01
Oxygen metabolism (Oxidative phosphorylation Complex IV)	Oxygen metabolism - cytochrome (quinone) oxidase, bo type	cyoD	cytochrome o ubiquinol oxidase subunit IV	TIGR02847.hmm	K02300	2 ubiquinol + O2 + n H+[side 1] = 2 ubiquinone + 2 H2O + n H+[side 2] [RN:R11335]	ubiquinol; O2; H+	ubiquinone; H2O; H+	64.95|full	Present	6	ES22_IMP_S_C01_127_4327653_lcl_2,ES22_IMP_S_C01_127_10220721_lcl_11,ES22_IMP_S_C01_127_8597487_lcl_3,ES22_IMP_S_C01_127_3503290_lcl_3,ES22_IMP_S_C01_127_48491_lcl_2,ES22_IMP_S_C01_127_2690739_lcl_2	ES22_IMP_S_C01
Oxygen metabolism (Oxidative phosphorylation Complex IV)	Oxygen metabolism - cytochrome (quinone) oxidase, bo type	cyoB	cytochrome o ubiquinol oxidase subunit I	K02298.hmm	K02298	2 ubiquinol + O2 + n H+[side 1] = 2 ubiquinone + 2 H2O + n H+[side 2] [RN:R11335]	ubiquinol; O2; H+	ubiquinone; H2O; H+	967.93|full	Present	1	ES22_IMP_S_C01_127_10220721_lcl_9	ES22_IMP_S_C01
Oxygen metabolism (Oxidative phosphorylation Complex IV)	Oxygen metabolism - cytochrome (quinone) oxidase, bo type	cyoC	cytochrome o ubiquinol oxidase subunit III	K02299.hmm	K02299	2 ubiquinol + O2 + n H+[side 1] = 2 ubiquinone + 2 H2O + n H+[side 2] [RN:R11335]	ubiquinol; O2; H+	ubiquinone; H2O; H+	262.30|full	Present	3	ES22_IMP_S_C01_127_10220721_lcl_10,ES22_IMP_S_C01_127_8597487_lcl_2,ES22_IMP_S_C01_127_2690739_lcl_3	ES22_IMP_S_C01
Oxygen metabolism (Oxidative phosphorylation Complex IV)	Oxygen metabolism - cytochrome (quinone) oxidase, bd type	cydA	cytochrome bd ubiquinol oxidase subunit I	PF01654.hmm	K00425	2 ubiquinol + O2[side 2] + 4 H+[side 2] = 2 ubiquinone + 2 H2O[side 2] + 4 H+[side 1] [RN:R11325]	ubiquinol; O2; H+; e-	ubiquinone; H2O; H+; e-	118|full	Present	185	ES22_IMP_S_C01_127_1809819_lcl_2,ES22_IMP_S_C01_127_1809682_lcl_2,ES22_IMP_S_C01_127_6835556_lcl_1,ES22_IMP_S_C01_127_3943834_lcl_2,ES22_IMP_S_C01_127_7948251_lcl_1,ES22_IMP_S_C01_127_7520373_lcl_2,ES22_IMP_S_C01_127_3806350_lcl_4,ES22_IMP_S_C01_127_9147255_lcl_2,ES22_IMP_S_C01_127_7875669_lcl_2,ES22_IMP_S_C01_127_5294743_lcl_3,ES22_IMP_S_C01_127_5606463_lcl_2,ES22_IMP_S_C01_127_5359588_lcl_2,ES2…	ES22_IMP_S_C01
Oxygen metabolism (Oxidative phosphorylation Complex IV)	Oxygen metabolism - cytochrome (quinone) oxidase, bd type	cydB	cytochrome bd ubiquinol oxidase subunit II	TIGR00203.hmm	K00426	2 ubiquinol + O2[side 2] + 4 H+[side 2] = 2 ubiquinone + 2 H2O[side 2] + 4 H+[side 1] [RN:R11325]	ubiquinol; O2; H+; e-	ubiquinone; H2O; H+; e-	88.55|full	Present	116	ES22_IMP_S_C01_127_8426263_lcl_2,ES22_IMP_S_C01_127_6553130_lcl_1,ES22_IMP_S_C01_127_987447_lcl_2,ES22_IMP_S_C01_127_649645_lcl_2,ES22_IMP_S_C01_127_7764615_lcl_1,ES22_IMP_S_C01_127_2505483_lcl_2,ES22_IMP_S_C01_127_5663794_lcl_1,ES22_IMP_S_C01_127_5672217_lcl_1,ES22_IMP_S_C01_127_5096075_lcl_1,ES22_IMP_S_C01_127_8192950_lcl_1,ES22_IMP_S_C01_127_3716444_lcl_1,ES22_IMP_S_C01_127_2599228_lcl_1,ES22_…	ES22_IMP_S_C01
Oxygen metabolism (Oxidative phosphorylation Complex IV)	Oxygen metabolism - cytochrome (quinone) oxidase, aa3 type, QoxABCD	qoxA	cytochrome aa3-600 menaquinol oxidase subunit II	TIGR01432.hmm	K02826	2 menaquinol + O2 + n H+[side 1] = 2 menaquinone + 2 H2O + n H+[side 2] [RN:R09492]	menaquinol; O2; H+	menaquinone; H2O; H+	204.55|full	Absent	0	None	ES22_IMP_S_C01
Oxygen metabolism (Oxidative phosphorylation Complex IV)	Oxygen metabolism - cytochrome (quinone) oxidase, aa3 type, QoxABCD	qoxB	cytochrome aa3-600 menaquinol oxidase subunit I	TIGR02882.hmm	K02827	2 menaquinol + O2 + n H+[side 1] = 2 menaquinone + 2 H2O + n H+[side 2] [RN:R09492]	menaquinol; O2; H+	menaquinone; H2O; H+	954.70|full	Absent	0	None	ES22_IMP_S_C01
Urea utilization	Urease	ureC	urease subunit alpha	TIGR01792.hmm	K01428	urea + H2O = CO2 + 2 NH3 [RN:R00131]	urea; H2O	CO2; NH3	212.95|full	Present	158	ES22_IMP_S_C01_127_4294334_lcl_1,ES22_IMP_S_C01_127_9704443_lcl_9,ES22_IMP_S_C01_127_5547920_lcl_7,ES22_IMP_S_C01_127_2287898_lcl_4,ES22_IMP_S_C01_127_1516034_lcl_3,ES22_IMP_S_C01_127_10257616_lcl_1,ES22_IMP_S_C01_127_9904862_lcl_5,ES22_IMP_S_C01_127_9323971_lcl_2,ES22_IMP_S_C01_127_9125125_lcl_1,ES22_IMP_S_C01_127_10359390_lcl_1,ES22_IMP_S_C01_127_10142236_lcl_1,ES22_IMP_S_C01_127_5071531_lcl_1,…	ES22_IMP_S_C01
Urea utilization	Urease	ureB	urease subunit beta	TIGR00192.hmm	K01429	urea + H2O = CO2 + 2 NH3 [RN:R00131]	urea; H2O	CO2; NH3	40.65|full	Present	113	ES22_IMP_S_C01_127_5386214_lcl_2,ES22_IMP_S_C01_127_8122184_lcl_2,ES22_IMP_S_C01_127_7328101_lcl_5,ES22_IMP_S_C01_127_10623332_lcl_2,ES22_IMP_S_C01_127_5271607_lcl_2,ES22_IMP_S_C01_127_5454270_lcl_1,ES22_IMP_S_C01_127_8742360_lcl_2,ES22_IMP_S_C01_127_3836201_lcl_2,ES22_IMP_S_C01_127_1516034_lcl_2,ES22_IMP_S_C01_127_2287898_lcl_3,ES22_IMP_S_C01_127_2187582_lcl_4,ES22_IMP_S_C01_127_8022116_lcl_2,ES…	ES22_IMP_S_C01
Urea utilization	Urease	ureA	urease subunit gamma	TIGR00193.hmm	K01430	urea + H2O = CO2 + 2 NH3 [RN:R00131]	urea; H2O	CO2; NH3	31.45|full	Present	127	ES22_IMP_S_C01_127_9312549_lcl_2,ES22_IMP_S_C01_127_10623332_lcl_3,ES22_IMP_S_C01_127_7882731_lcl_1,ES22_IMP_S_C01_127_10003977_lcl_2,ES22_IMP_S_C01_127_5725889_lcl_6,ES22_IMP_S_C01_127_2422599_lcl_2,ES22_IMP_S_C01_127_5826491_lcl_4,ES22_IMP_S_C01_127_7967926_lcl_2,ES22_IMP_S_C01_127_4740276_lcl_1,ES22_IMP_S_C01_127_2712283_lcl_2,ES22_IMP_S_C01_127_7328101_lcl_4,ES22_IMP_S_C01_127_7284630_lcl_4,E…	ES22_IMP_S_C01
Halogenated compound utilization	Halogenated compounds breakdown	E3.8.1.2	2-haloacid dehalogenase	K01560.hmm	K01560	(S)-2-haloacid + H2O = (R)-2-hydroxyacid + halide [RN:R03830]	(S)-2-haloacid; H2O	(R)-2-hydroxyacid; halide	141.17|domain	Present	113	ES22_IMP_S_C01_127_6968667_lcl_2,ES22_IMP_S_C01_127_3152434_lcl_2,ES22_IMP_S_C01_127_5187027_lcl_1,ES22_IMP_S_C01_127_4203415_lcl_3,ES22_IMP_S_C01_127_10177351_lcl_3,ES22_IMP_S_C01_127_6176739_lcl_1,ES22_IMP_S_C01_127_9969899_lcl_2,ES22_IMP_S_C01_127_4785927_lcl_2,ES22_IMP_S_C01_127_1350142_lcl_1,ES22_IMP_S_C01_127_2653666_lcl_5,ES22_IMP_S_C01_127_9375046_lcl_2,ES22_IMP_S_C01_127_179958_lcl_2,ES2…	ES22_IMP_S_C01
Halogenated compound utilization	Halogenated compounds breakdown	pcpC	tetrachlorohydroquinone reductive dehalogenase	K15241.hmm	K15241	2,6-dichlorohydroquinone + Cl- + glutathione disulfide = 2,3,6-trichlorohydroquinone + 2 glutathione [RN:R05403]; 2,3,6-trichlorohydroquinone + Cl- + glutathione disulfide = 2,3,5,6-tetrachlorohydroquinone + 2 glutathione [RN:R05402]	2,6-dichlorohydroquinone; Cl-; glutathione disulfide; 2,3,6-trichlorohydroquinone	2,3,6-trichlorohydroquinone; glutathione; 2,3,5,6-tetrachlorohydroquinone	276.67|full	Absent	0	None	ES22_IMP_S_C01
Halogenated compound utilization	Halogenated compounds breakdown	cprA	3-chloro-4-hydroxyphenylacetate reductive dehalogenase	K21566.hmm	K21566	1-haloalkane + H2O = a primary alcohol + halide [RN:R02337]	1-haloalkane; H2O	primary alcohol; halide	850.93|full	Absent	0	None	ES22_IMP_S_C01
Halogenated compound utilization	Halogenated compounds breakdown	pceA	tetrachloroethene reductive dehalogenase	K21647.hmm	K21647	trichloroethene + chloride + acceptor = tetrachloroethene + reduced acceptor [RN:R05753]	trichloroethene; chloride; acceptor	tetrachloroethene; reduced acceptor	1150.07|full	Absent	0	None	ES22_IMP_S_C01
Perchlorate reduction	Perchlorate reduction	pcrA	perchlorate reductase, subunit alpha	TIGR03479.hmm	N/A	reduced acceptor + perchlorate = acceptor + H2O + chlorite	perchlorate; reduced acceptor	chlorite; acceptor; H2O	559.05|full	Present	5	ES22_IMP_S_C01_127_2869954_lcl_2,ES22_IMP_S_C01_127_3027832_lcl_1,ES22_IMP_S_C01_127_5842312_lcl_2,ES22_IMP_S_C01_127_7124_lcl_1,ES22_IMP_S_C01_127_3411516_lcl_17	ES22_IMP_S_C01
Perchlorate reduction	Perchlorate reduction	pcrB	perchlorate reductase, subunit beta	TIGR03478.hmm	N/A	reduced acceptor + perchlorate = acceptor + H2O + chlorite	perchlorate; reduced acceptor	chlorite; acceptor; H2O	319.40|full	Present	10	ES22_IMP_S_C01_127_5990133_lcl_2,ES22_IMP_S_C01_127_10224097_lcl_2,ES22_IMP_S_C01_127_267558_lcl_2,ES22_IMP_S_C01_127_201557_lcl_3,ES22_IMP_S_C01_127_6982724_lcl_1,ES22_IMP_S_C01_127_9295340_lcl_1,ES22_IMP_S_C01_127_2643898_lcl_1,ES22_IMP_S_C01_127_9882398_lcl_1,ES22_IMP_S_C01_127_5294889_lcl_3,ES22_IMP_S_C01_127_8924020_lcl_3	ES22_IMP_S_C01
Chlorite reduction	Chlorite reduction	cld	chlorite dismutase	PF06778.hmm	K09162	chloride + O2 = chlorite [RN:R05721]	chloride; O2	chlorite	65|full	Present	37	ES22_IMP_S_C01_127_4544166_lcl_1,ES22_IMP_S_C01_127_965958_lcl_2,ES22_IMP_S_C01_127_401256_lcl_1,ES22_IMP_S_C01_127_7333338_lcl_1,ES22_IMP_S_C01_127_10054386_lcl_2,ES22_IMP_S_C01_127_1175640_lcl_2,ES22_IMP_S_C01_127_7991394_lcl_2,ES22_IMP_S_C01_127_10166541_lcl_3,ES22_IMP_S_C01_127_10552432_lcl_2,ES22_IMP_S_C01_127_10033069_lcl_3,ES22_IMP_S_C01_127_1068153_lcl_1,ES22_IMP_S_C01_127_2357721_lcl_1,E…	ES22_IMP_S_C01
As cycling	Dissimilatory arsenate reduction	arrA	dissimilatory arsenate reductase	arrA.hmm	N/A	arsenate reduction	arsenate	arsenite	175|full	Present	53	ES22_IMP_S_C01_127_8630821_lcl_2,ES22_IMP_S_C01_127_4979508_lcl_1,ES22_IMP_S_C01_127_2527315_lcl_3,ES22_IMP_S_C01_127_485613_lcl_1,ES22_IMP_S_C01_127_8961441_lcl_1,ES22_IMP_S_C01_127_8331350_lcl_1,ES22_IMP_S_C01_127_2794138_lcl_1,ES22_IMP_S_C01_127_2455340_lcl_1,ES22_IMP_S_C01_127_3937122_lcl_1,ES22_IMP_S_C01_127_6886754_lcl_1,ES22_IMP_S_C01_127_3883174_lcl_1,ES22_IMP_S_C01_127_10514768_lcl_1,ES2…	ES22_IMP_S_C01
As cycling	Arsenate reduction for detoxification	arsC (grx)	arsenate reductase (glutaredoxin)	arsC_glut.hmm	K00537	arsenate + glutaredoxin = arsenite + glutaredoxin disulfide + H2O [RN:R05747]	arsenate; glutaredoxin	arsenite; glutaredoxin disulfide; H2O	80|full	Present	52	ES22_IMP_S_C01_127_4421576_lcl_3,ES22_IMP_S_C01_127_8527948_lcl_2,ES22_IMP_S_C01_127_10394650_lcl_4,ES22_IMP_S_C01_127_8352469_lcl_3,ES22_IMP_S_C01_127_6789879_lcl_2,ES22_IMP_S_C01_127_5012382_lcl_2,ES22_IMP_S_C01_127_2871960_lcl_13,ES22_IMP_S_C01_127_3299405_lcl_2,ES22_IMP_S_C01_127_8620072_lcl_2,ES22_IMP_S_C01_127_10432074_lcl_2,ES22_IMP_S_C01_127_3801103_lcl_2,ES22_IMP_S_C01_127_8559231_lcl_2,…	ES22_IMP_S_C01
As cycling	Arsenate reduction for detoxification	arsC (trx)	arsenate reductase (thioredoxin)	arsC_thio.hmm	K03741	arsenate + thioredoxin = arsenite + thioredoxin disulfide + H2O [RN:R10927]	arsenate; thioredoxin	arsenite; thioredoxin disulfide; H2O	172|full	Absent	0	None	ES22_IMP_S_C01
As cycling	Arsenite oxidation for energy metabolism	arxA	arsenite oxidase (molybdopterin subunit)	arxA.hmm	N/A	arsenite oxidation coupled with oxygen or nirate reduction	arsenite	arsenate	600|full	Present	4	ES22_IMP_S_C01_127_8630821_lcl_2,ES22_IMP_S_C01_127_2527315_lcl_3,ES22_IMP_S_C01_127_6064029_lcl_1,ES22_IMP_S_C01_127_4979508_lcl_1	ES22_IMP_S_C01
As cycling	Arsenite oxidation for detoxification and energy metabolism	aioA	arsenite oxidase large subunit	aioA.hmm	K08356	arsenite + H2O + 2 oxidized cytochrome c = arsenate + 2 reduced cytochrome c + 2 H+ [RN:R09787]	arsenite; H2O; oxidized cytochrome c	arsenate; reduced cytochrome c; H+	800|full	Present	1	ES22_IMP_S_C01_127_6103966_lcl_1	ES22_IMP_S_C01
As cycling	Arsenite methylation	arsM	arsenite methyltransferase	arsM.hmm	K07755	2 S-adenosyl-L-methionine + arsenic triglutathione + 2 thioredoxin + H2O = S-adenosyl-L-homocysteine + dimethylarsinous acid + 3 glutathione + 2 thioredoxin disulfide [RN:R12918]	S-adenosyl-L-methionine; arsenic triglutathione; thioredoxin	S-adenosyl-L-homocysteine; dimethylarsinous acid; glutathione; thioredoxin disulfide	200|full	Present	83	ES22_IMP_S_C01_127_479305_lcl_5,ES22_IMP_S_C01_127_1835157_lcl_2,ES22_IMP_S_C01_127_1252508_lcl_3,ES22_IMP_S_C01_127_9571251_lcl_2,ES22_IMP_S_C01_127_7123898_lcl_2,ES22_IMP_S_C01_127_7059992_lcl_2,ES22_IMP_S_C01_127_6230944_lcl_1,ES22_IMP_S_C01_127_1547957_lcl_4,ES22_IMP_S_C01_127_5040798_lcl_3,ES22_IMP_S_C01_127_9095505_lcl_1,ES22_IMP_S_C01_127_5157517_lcl_6,ES22_IMP_S_C01_127_8826763_lcl_1,ES22…	ES22_IMP_S_C01
Selenate reduction	Selenate reduction	ygfM	putative selenate reductase FAD-binding subunit	TIGR03312.hmm	K12529	selenite + H2O + acceptor = selenate + reduced acceptor [RN:R07229]	selenite; H2O; acceptor	selenate; reduced acceptor	87.85|full	Absent	0	None	ES22_IMP_S_C01
Selenate reduction	Selenate reduction	xdhD	putative selenate reductase molybdopterin-binding subunit	TIGR03313.hmm	K12528	selenite + H2O + acceptor = selenate + reduced acceptor [RN:R07229]	selenite; H2O; acceptor	selenate; reduced acceptor	526.50|full	Absent	0	None	ES22_IMP_S_C01
Selenate reduction	Selenate reduction	YgfK	putative selenate reductase	TIGR03315.hmm	K12527	selenite + H2O + acceptor = selenate + reduced acceptor [RN:R07229]	selenite; H2O; acceptor	selenate; reduced acceptor	354.45|full	Present	12	ES22_IMP_S_C01_127_276556_lcl_2,ES22_IMP_S_C01_127_3028149_lcl_2,ES22_IMP_S_C01_127_1835047_lcl_1,ES22_IMP_S_C01_127_2615189_lcl_1,ES22_IMP_S_C01_127_3167284_lcl_1,ES22_IMP_S_C01_127_4962767_lcl_1,ES22_IMP_S_C01_127_2394590_lcl_1,ES22_IMP_S_C01_127_1643640_lcl_1,ES22_IMP_S_C01_127_3689980_lcl_3,ES22_IMP_S_C01_127_671379_lcl_1,ES22_IMP_S_C01_127_6019626_lcl_2,ES22_IMP_S_C01_127_2091131_lcl_1	ES22_IMP_S_C01
Nitrile hydration	Nitrile hydratase	nthA	nitrile hydratase subunit alpha	TIGR01323.hmm	K01721	an aliphatic amide = a nitrile + H2O [RN:R02826]	aliphatic amide	nitrile; H2O	239.05|full	Present	27	ES22_IMP_S_C01_127_759360_lcl_2,ES22_IMP_S_C01_127_7231748_lcl_2,ES22_IMP_S_C01_127_1974314_lcl_2,ES22_IMP_S_C01_127_9495690_lcl_4,ES22_IMP_S_C01_127_5248305_lcl_2,ES22_IMP_S_C01_127_1595907_lcl_2,ES22_IMP_S_C01_127_1582729_lcl_2,ES22_IMP_S_C01_127_3671190_lcl_4,ES22_IMP_S_C01_127_4414720_lcl_5,ES22_IMP_S_C01_127_5729477_lcl_3,ES22_IMP_S_C01_127_7775638_lcl_1,ES22_IMP_S_C01_127_4897242_lcl_2,ES22…	ES22_IMP_S_C01
Nitrile hydration	Nitrile hydratase	nthB	nitrile hydratase subunit beta	TIGR03888.hmm	K20807	an aliphatic amide = a nitrile + H2O [RN:R02826]	aliphatic amide	nitrile; H2O	136.35|full	Present	23	ES22_IMP_S_C01_127_6152250_lcl_2,ES22_IMP_S_C01_127_10481239_lcl_2,ES22_IMP_S_C01_127_9495690_lcl_3,ES22_IMP_S_C01_127_5601621_lcl_2,ES22_IMP_S_C01_127_9240864_lcl_3,ES22_IMP_S_C01_127_8382498_lcl_2,ES22_IMP_S_C01_127_4685785_lcl_2,ES22_IMP_S_C01_127_4414720_lcl_4,ES22_IMP_S_C01_127_3371835_lcl_2,ES22_IMP_S_C01_127_662384_lcl_2,ES22_IMP_S_C01_127_759360_lcl_1,ES22_IMP_S_C01_127_6415963_lcl_6,ES22…	ES22_IMP_S_C01
Iron cycling	Iron oxidation	Cyc1	Cyc1	Cyc1.hmm	N/A	Iron oxidation	N/A	N/A	98|full	Present	326	ES22_IMP_S_C01_127_919749_lcl_2,ES22_IMP_S_C01_127_7906800_lcl_1,ES22_IMP_S_C01_127_5522858_lcl_4,ES22_IMP_S_C01_127_5522858_lcl_2,ES22_IMP_S_C01_127_7926135_lcl_1,ES22_IMP_S_C01_127_3729912_lcl_4,ES22_IMP_S_C01_127_7294362_lcl_3,ES22_IMP_S_C01_127_71512_lcl_1,ES22_IMP_S_C01_127_823478_lcl_3,ES22_IMP_S_C01_127_4271950_lcl_2,ES22_IMP_S_C01_127_10640104_lcl_2,ES22_IMP_S_C01_127_7925111_lcl_2,ES22_I…	ES22_IMP_S_C01
Iron cycling	Iron oxidation	Cyc2_repCluster1	Cyc2_repCluster1	Cyc2_repCluster1.hmm	N/A	Iron oxidation	N/A	N/A	31.5|full	Present	15	ES22_IMP_S_C01_127_8249829_lcl_2,ES22_IMP_S_C01_127_3327742_lcl_1,ES22_IMP_S_C01_127_1515658_lcl_2,ES22_IMP_S_C01_127_1749532_lcl_2,ES22_IMP_S_C01_127_9445076_lcl_2,ES22_IMP_S_C01_127_1024839_lcl_1,ES22_IMP_S_C01_127_928241_lcl_1,ES22_IMP_S_C01_127_5062933_lcl_2,ES22_IMP_S_C01_127_9080659_lcl_1,ES22_IMP_S_C01_127_4118457_lcl_1,ES22_IMP_S_C01_127_6908257_lcl_1,ES22_IMP_S_C01_127_7219260_lcl_2,ES22…	ES22_IMP_S_C01
Iron cycling	Iron oxidation	Cyc2_repCluster2	Cyc2_repCluster2	Cyc2_repCluster2.hmm	N/A	Iron oxidation	N/A	N/A	27.8|full	Present	22	ES22_IMP_S_C01_127_8153867_lcl_2,ES22_IMP_S_C01_127_3327742_lcl_1,ES22_IMP_S_C01_127_1515658_lcl_2,ES22_IMP_S_C01_127_1749532_lcl_2,ES22_IMP_S_C01_127_8249829_lcl_2,ES22_IMP_S_C01_127_928241_lcl_1,ES22_IMP_S_C01_127_9947320_lcl_1,ES22_IMP_S_C01_127_1024839_lcl_1,ES22_IMP_S_C01_127_9080659_lcl_1,ES22_IMP_S_C01_127_9589777_lcl_1,ES22_IMP_S_C01_127_5299708_lcl_2,ES22_IMP_S_C01_127_6908257_lcl_1,ES22…	ES22_IMP_S_C01
Iron cycling	Iron oxidation	Cyc2_repCluster3	Cyc2_repCluster3	Cyc2_repCluster3.hmm	N/A	Iron oxidation	N/A	N/A	27.3|full	Present	23	ES22_IMP_S_C01_127_1749532_lcl_2,ES22_IMP_S_C01_127_1169874_lcl_2,ES22_IMP_S_C01_127_7219260_lcl_2,ES22_IMP_S_C01_127_7513040_lcl_2,ES22_IMP_S_C01_127_9445076_lcl_2,ES22_IMP_S_C01_127_9589777_lcl_1,ES22_IMP_S_C01_127_4112047_lcl_1,ES22_IMP_S_C01_127_6908257_lcl_1,ES22_IMP_S_C01_127_1024839_lcl_1,ES22_IMP_S_C01_127_5062933_lcl_2,ES22_IMP_S_C01_127_9337440_lcl_1,ES22_IMP_S_C01_127_928241_lcl_1,ES22…	ES22_IMP_S_C01
Iron cycling	Iron oxidation	FoxA	FoxA	FoxA.hmm	N/A	Iron oxidation	N/A	N/A	128|full	Absent	0	None	ES22_IMP_S_C01
Iron cycling	Iron oxidation	FoxB	FoxB	FoxB.hmm	N/A	Iron oxidation	N/A	N/A	66|full	Absent	0	None	ES22_IMP_S_C01
Iron cycling	Iron oxidation	FoxC	FoxC	FoxC.hmm	N/A	Iron oxidation	N/A	N/A	62|full	Absent	0	None	ES22_IMP_S_C01
Iron cycling	Iron oxidation	FoxE	FoxE	FoxE.hmm	N/A	Iron oxidation	N/A	N/A	37|full	Present	10	ES22_IMP_S_C01_127_6985046_lcl_1,ES22_IMP_S_C01_127_6330199_lcl_2,ES22_IMP_S_C01_127_8184344_lcl_2,ES22_IMP_S_C01_127_10005792_lcl_1,ES22_IMP_S_C01_127_6839570_lcl_2,ES22_IMP_S_C01_127_315083_lcl_1,ES22_IMP_S_C01_127_6586911_lcl_1,ES22_IMP_S_C01_127_6426564_lcl_2,ES22_IMP_S_C01_127_10131031_lcl_1,ES22_IMP_S_C01_127_6568017_lcl_1	ES22_IMP_S_C01
Iron cycling	Iron oxidation	FoxY	FoxY	FoxY.hmm	N/A	Iron oxidation	N/A	N/A	124|full	Present	14	ES22_IMP_S_C01_127_7733755_lcl_1,ES22_IMP_S_C01_127_6586911_lcl_2,ES22_IMP_S_C01_127_315083_lcl_2,ES22_IMP_S_C01_127_6330199_lcl_1,ES22_IMP_S_C01_127_7494100_lcl_2,ES22_IMP_S_C01_127_9490058_lcl_2,ES22_IMP_S_C01_127_6839570_lcl_1,ES22_IMP_S_C01_127_6985046_lcl_2,ES22_IMP_S_C01_127_2186093_lcl_1,ES22_IMP_S_C01_127_7151146_lcl_1,ES22_IMP_S_C01_127_7380324_lcl_1,ES22_IMP_S_C01_127_4461161_lcl_1,ES22…	ES22_IMP_S_C01
Iron cycling	Iron oxidation	FoxZ	FoxZ	FoxZ.hmm	N/A	Iron oxidation	N/A	N/A	150|full	Present	5	ES22_IMP_S_C01_127_7306741_lcl_1,ES22_IMP_S_C01_127_10295819_lcl_1,ES22_IMP_S_C01_127_9171783_lcl_2,ES22_IMP_S_C01_127_6357708_lcl_2,ES22_IMP_S_C01_127_9948403_lcl_1	ES22_IMP_S_C01
Iron cycling	Iron oxidation	MtoA	MtoA	MtoA.hmm	N/A	Iron oxidation	N/A	N/A	140|full	Present	100	ES22_IMP_S_C01_127_4881937_lcl_2,ES22_IMP_S_C01_127_10140360_lcl_1,ES22_IMP_S_C01_127_1127894_lcl_2,ES22_IMP_S_C01_127_2139220_lcl_1,ES22_IMP_S_C01_127_2824092_lcl_1,ES22_IMP_S_C01_127_10254232_lcl_1,ES22_IMP_S_C01_127_3992547_lcl_2,ES22_IMP_S_C01_127_3952670_lcl_1,ES22_IMP_S_C01_127_7841713_lcl_2,ES22_IMP_S_C01_127_3556576_lcl_1,ES22_IMP_S_C01_127_3536679_lcl_2,ES22_IMP_S_C01_127_6897268_lcl_2,E…	ES22_IMP_S_C01
Iron cycling	Iron oxidation	sulfocyanin	sulfocyanin	sulfocyanin.hmm	N/A	Iron oxidation	N/A	N/A	45.4|full	Present	2	ES22_IMP_S_C01_127_9899547_lcl_2,ES22_IMP_S_C01_127_105109_lcl_1	ES22_IMP_S_C01
Iron cycling	Metal (Iron/Manganese) reduction	MtrA	MtrA	MtrA.hmm	N/A	Metal (Iron/Manganese) reduction	N/A	N/A	140|full	Present	96	ES22_IMP_S_C01_127_3918211_lcl_4,ES22_IMP_S_C01_127_7000437_lcl_1,ES22_IMP_S_C01_127_510116_lcl_2,ES22_IMP_S_C01_127_1073625_lcl_2,ES22_IMP_S_C01_127_5305881_lcl_1,ES22_IMP_S_C01_127_7817222_lcl_1,ES22_IMP_S_C01_127_10060291_lcl_3,ES22_IMP_S_C01_127_5109235_lcl_2,ES22_IMP_S_C01_127_6774534_lcl_2,ES22_IMP_S_C01_127_7506569_lcl_2,ES22_IMP_S_C01_127_4330804_lcl_1,ES22_IMP_S_C01_127_2139220_lcl_1,ES2…	ES22_IMP_S_C01
Iron cycling	Metal (Iron/Manganese) reduction	MtrB_TIGR03509	MtrB_TIGR03509	MtrB_TIGR03509.hmm	N/A	Metal (Iron/Manganese) reduction	N/A	N/A	240.05|full	Present	33	ES22_IMP_S_C01_127_2386167_lcl_2,ES22_IMP_S_C01_127_3918211_lcl_5,ES22_IMP_S_C01_127_488855_lcl_2,ES22_IMP_S_C01_127_10370889_lcl_2,ES22_IMP_S_C01_127_6772652_lcl_7,ES22_IMP_S_C01_127_10536074_lcl_1,ES22_IMP_S_C01_127_5448876_lcl_2,ES22_IMP_S_C01_127_6155580_lcl_1,ES22_IMP_S_C01_127_1754508_lcl_1,ES22_IMP_S_C01_127_2140228_lcl_1,ES22_IMP_S_C01_127_3487894_lcl_2,ES22_IMP_S_C01_127_986791_lcl_1,ES2…	ES22_IMP_S_C01
Iron cycling	Metal (Iron/Manganese) reduction	MtrC_TIGR03507	MtrC_TIGR03507	MtrC_TIGR03507.hmm	N/A	Metal (Iron/Manganese) reduction	N/A	N/A	209.3|full	Present	68	ES22_IMP_S_C01_127_6528477_lcl_1,ES22_IMP_S_C01_127_264773_lcl_2,ES22_IMP_S_C01_127_5558010_lcl_2,ES22_IMP_S_C01_127_8193022_lcl_2,ES22_IMP_S_C01_127_1451610_lcl_1,ES22_IMP_S_C01_127_8276093_lcl_1,ES22_IMP_S_C01_127_230090_lcl_2,ES22_IMP_S_C01_127_10327201_lcl_1,ES22_IMP_S_C01_127_7829264_lcl_3,ES22_IMP_S_C01_127_9843054_lcl_3,ES22_IMP_S_C01_127_5413822_lcl_1,ES22_IMP_S_C01_127_2269162_lcl_2,ES22…	ES22_IMP_S_C01
Iron cycling	Iron reduction	CymA	CymA	CymA.hmm	N/A	Iron reduction	N/A	N/A	237|full	Present	11	ES22_IMP_S_C01_127_10599448_lcl_2,ES22_IMP_S_C01_127_1351036_lcl_2,ES22_IMP_S_C01_127_10438877_lcl_3,ES22_IMP_S_C01_127_8055646_lcl_2,ES22_IMP_S_C01_127_5494410_lcl_2,ES22_IMP_S_C01_127_4632026_lcl_2,ES22_IMP_S_C01_127_3975172_lcl_2,ES22_IMP_S_C01_127_4782667_lcl_2,ES22_IMP_S_C01_127_9254045_lcl_2,ES22_IMP_S_C01_127_9725690_lcl_2,ES22_IMP_S_C01_127_6004309_lcl_3	ES22_IMP_S_C01
Iron cycling	Iron reduction	OmcF	OmcF	OmcF.hmm	N/A	Iron reduction	N/A	N/A	83.7|full	Present	2	ES22_IMP_S_C01_127_3716908_lcl_2,ES22_IMP_S_C01_127_7749049_lcl_2	ES22_IMP_S_C01
Iron cycling	Iron reduction	OmcS	OmcS	OmcS.hmm	N/A	Iron reduction	N/A	N/A	78.2|full	Present	14	ES22_IMP_S_C01_127_4331833_lcl_1,ES22_IMP_S_C01_127_1393219_lcl_1,ES22_IMP_S_C01_127_2955964_lcl_1,ES22_IMP_S_C01_127_10087455_lcl_1,ES22_IMP_S_C01_127_477083_lcl_2,ES22_IMP_S_C01_127_3861274_lcl_1,ES22_IMP_S_C01_127_5115295_lcl_2,ES22_IMP_S_C01_127_5242904_lcl_2,ES22_IMP_S_C01_127_9723844_lcl_2,ES22_IMP_S_C01_127_2617919_lcl_1,ES22_IMP_S_C01_127_10504120_lcl_1,ES22_IMP_S_C01_127_5623478_lcl_1,ES…	ES22_IMP_S_C01
Iron cycling	Iron reduction	OmcZ	OmcZ	OmcZ.hmm	N/A	Iron reduction	N/A	N/A	76.9|full	Absent	0	None	ES22_IMP_S_C01
Iron cycling	Iron reduction	FmnA	FmnA	FmnA.hmm	N/A	Iron reduction	N/A	N/A	60|full	Present	3	ES22_IMP_S_C01_127_6460927_lcl_7,ES22_IMP_S_C01_127_9750221_lcl_1,ES22_IMP_S_C01_127_8439239_lcl_2	ES22_IMP_S_C01
Iron cycling	Iron reduction	DmkA	DmkA	DmkA.hmm	N/A	Iron reduction	N/A	N/A	17|full	Present	78	ES22_IMP_S_C01_127_8924976_lcl_2,ES22_IMP_S_C01_127_6210349_lcl_2,ES22_IMP_S_C01_127_10117732_lcl_1,ES22_IMP_S_C01_127_9640683_lcl_3,ES22_IMP_S_C01_127_1164341_lcl_2,ES22_IMP_S_C01_127_1166960_lcl_2,ES22_IMP_S_C01_127_4125546_lcl_1,ES22_IMP_S_C01_127_6202711_lcl_2,ES22_IMP_S_C01_127_4426418_lcl_3,ES22_IMP_S_C01_127_6281733_lcl_1,ES22_IMP_S_C01_127_9475131_lcl_1,ES22_IMP_S_C01_127_2483670_lcl_1,ES…	ES22_IMP_S_C01
Iron cycling	Iron reduction	FmnB	FmnB	FmnB.hmm	N/A	Iron reduction	N/A	N/A	33|full	Present	368	ES22_IMP_S_C01_127_2148959_lcl_1,ES22_IMP_S_C01_127_5535526_lcl_2,ES22_IMP_S_C01_127_1744962_lcl_2,ES22_IMP_S_C01_127_8564730_lcl_6,ES22_IMP_S_C01_127_7843108_lcl_1,ES22_IMP_S_C01_127_1768723_lcl_1,ES22_IMP_S_C01_127_6541517_lcl_2,ES22_IMP_S_C01_127_3252320_lcl_2,ES22_IMP_S_C01_127_3016463_lcl_1,ES22_IMP_S_C01_127_639550_lcl_3,ES22_IMP_S_C01_127_2367419_lcl_3,ES22_IMP_S_C01_127_6014305_lcl_2,ES22…	ES22_IMP_S_C01
Iron cycling	Iron reduction	PplA	PplA	PplA.hmm	N/A	Iron reduction	N/A	N/A	32|full	Absent	0	None	ES22_IMP_S_C01
Iron cycling	Iron reduction	Ndh2	Ndh2	Ndh2.hmm	N/A	Iron reduction	N/A	N/A	40|full	Present	186	ES22_IMP_S_C01_127_4268731_lcl_1,ES22_IMP_S_C01_127_10019837_lcl_1,ES22_IMP_S_C01_127_5327838_lcl_2,ES22_IMP_S_C01_127_4634792_lcl_9,ES22_IMP_S_C01_127_4095031_lcl_2,ES22_IMP_S_C01_127_2993902_lcl_1,ES22_IMP_S_C01_127_7809477_lcl_3,ES22_IMP_S_C01_127_2288544_lcl_2,ES22_IMP_S_C01_127_5985760_lcl_1,ES22_IMP_S_C01_127_9742365_lcl_1,ES22_IMP_S_C01_127_4424595_lcl_1,ES22_IMP_S_C01_127_1098885_lcl_2,ES…	ES22_IMP_S_C01
Iron cycling	Iron reduction	EetA	EetA	EetA.hmm	N/A	Iron reduction	N/A	N/A	20|full	Present	13	ES22_IMP_S_C01_127_2148959_lcl_2,ES22_IMP_S_C01_127_8284410_lcl_2,ES22_IMP_S_C01_127_9519030_lcl_5,ES22_IMP_S_C01_127_2315748_lcl_2,ES22_IMP_S_C01_127_6286574_lcl_2,ES22_IMP_S_C01_127_7467185_lcl_3,ES22_IMP_S_C01_127_9261081_lcl_2,ES22_IMP_S_C01_127_6562517_lcl_1,ES22_IMP_S_C01_127_4547970_lcl_4,ES22_IMP_S_C01_127_6076701_lcl_2,ES22_IMP_S_C01_127_4422786_lcl_2,ES22_IMP_S_C01_127_3898800_lcl_2,ES2…	ES22_IMP_S_C01
Iron cycling	Iron reduction	EetB	EetB	EetB.hmm	N/A	Iron reduction	N/A	N/A	30|full	Present	16	ES22_IMP_S_C01_127_9519030_lcl_4,ES22_IMP_S_C01_127_2315748_lcl_1,ES22_IMP_S_C01_127_7299291_lcl_3,ES22_IMP_S_C01_127_6076701_lcl_3,ES22_IMP_S_C01_127_822281_lcl_1,ES22_IMP_S_C01_127_4547970_lcl_3,ES22_IMP_S_C01_127_10233904_lcl_2,ES22_IMP_S_C01_127_6529975_lcl_5,ES22_IMP_S_C01_127_6734854_lcl_3,ES22_IMP_S_C01_127_5041337_lcl_2,ES22_IMP_S_C01_127_7661553_lcl_3,ES22_IMP_S_C01_127_6562517_lcl_2,ES2…	ES22_IMP_S_C01
Iron cycling	Iron reduction	DmkB	DmkB	DmkB.hmm	N/A	Iron reduction	N/A	N/A	25|full	Present	682	ES22_IMP_S_C01_127_1526560_lcl_1,ES22_IMP_S_C01_127_2507219_lcl_2,ES22_IMP_S_C01_127_4447262_lcl_2,ES22_IMP_S_C01_127_5063180_lcl_1,ES22_IMP_S_C01_127_10111972_lcl_2,ES22_IMP_S_C01_127_3253498_lcl_1,ES22_IMP_S_C01_127_7143579_lcl_1,ES22_IMP_S_C01_127_2942498_lcl_3,ES22_IMP_S_C01_127_552981_lcl_5,ES22_IMP_S_C01_127_9266448_lcl_2,ES22_IMP_S_C01_127_7712333_lcl_3,ES22_IMP_S_C01_127_985821_lcl_2,ES22…	ES22_IMP_S_C01
Iron cycling	Iron reduction	DFE_0448	DFE_0448	DFE_0448.hmm	N/A	Iron reduction	N/A	N/A	27.5|full	Present	380	ES22_IMP_S_C01_127_6329347_lcl_2,ES22_IMP_S_C01_127_3975754_lcl_3,ES22_IMP_S_C01_127_2292050_lcl_2,ES22_IMP_S_C01_127_3055058_lcl_1,ES22_IMP_S_C01_127_9164228_lcl_1,ES22_IMP_S_C01_127_4770873_lcl_1,ES22_IMP_S_C01_127_1847729_lcl_1,ES22_IMP_S_C01_127_123093_lcl_4,ES22_IMP_S_C01_127_9654587_lcl_1,ES22_IMP_S_C01_127_10281321_lcl_4,ES22_IMP_S_C01_127_6591893_lcl_2,ES22_IMP_S_C01_127_5082127_lcl_2,ES2…	ES22_IMP_S_C01
Iron cycling	Iron reduction	DFE_0449	DFE_0449	DFE_0449.hmm	N/A	Iron reduction	N/A	N/A	30|full	Present	483	ES22_IMP_S_C01_127_3055058_lcl_1,ES22_IMP_S_C01_127_6329347_lcl_2,ES22_IMP_S_C01_127_3975754_lcl_3,ES22_IMP_S_C01_127_4770873_lcl_1,ES22_IMP_S_C01_127_6002348_lcl_4,ES22_IMP_S_C01_127_2292050_lcl_2,ES22_IMP_S_C01_127_9164228_lcl_2,ES22_IMP_S_C01_127_9164228_lcl_1,ES22_IMP_S_C01_127_9654587_lcl_1,ES22_IMP_S_C01_127_10281321_lcl_4,ES22_IMP_S_C01_127_5082127_lcl_2,ES22_IMP_S_C01_127_4692434_lcl_1,ES…	ES22_IMP_S_C01
Iron cycling	Iron reduction	DFE_0450	DFE_0450	DFE_0450.hmm	N/A	Iron reduction	N/A	N/A	30|full	Present	10	ES22_IMP_S_C01_127_10087455_lcl_1,ES22_IMP_S_C01_127_4331833_lcl_1,ES22_IMP_S_C01_127_9307860_lcl_1,ES22_IMP_S_C01_127_1393219_lcl_1,ES22_IMP_S_C01_127_2955964_lcl_1,ES22_IMP_S_C01_127_9723844_lcl_2,ES22_IMP_S_C01_127_5242904_lcl_2,ES22_IMP_S_C01_127_3861274_lcl_1,ES22_IMP_S_C01_127_477083_lcl_2,ES22_IMP_S_C01_127_10017156_lcl_2	ES22_IMP_S_C01
Iron cycling	Iron reduction	DFE_0451	DFE_0451	DFE_0451.hmm	N/A	Iron reduction	N/A	N/A	64|full	Present	102	ES22_IMP_S_C01_127_7046467_lcl_1,ES22_IMP_S_C01_127_8480681_lcl_1,ES22_IMP_S_C01_127_4214607_lcl_1,ES22_IMP_S_C01_127_10669191_lcl_3,ES22_IMP_S_C01_127_6785255_lcl_1,ES22_IMP_S_C01_127_2032124_lcl_1,ES22_IMP_S_C01_127_10539959_lcl_1,ES22_IMP_S_C01_127_4828924_lcl_2,ES22_IMP_S_C01_127_5993659_lcl_2,ES22_IMP_S_C01_127_4216686_lcl_2,ES22_IMP_S_C01_127_10475210_lcl_2,ES22_IMP_S_C01_127_420358_lcl_1,E…	ES22_IMP_S_C01
Iron cycling	Iron reduction	DFE_0461	DFE_0461	DFE_0461.hmm	N/A	Iron reduction	N/A	N/A	40|full	Present	400	ES22_IMP_S_C01_127_4770873_lcl_1,ES22_IMP_S_C01_127_2873874_lcl_2,ES22_IMP_S_C01_127_6407087_lcl_1,ES22_IMP_S_C01_127_1934009_lcl_1,ES22_IMP_S_C01_127_6647991_lcl_2,ES22_IMP_S_C01_127_7153084_lcl_1,ES22_IMP_S_C01_127_8647910_lcl_2,ES22_IMP_S_C01_127_9230880_lcl_2,ES22_IMP_S_C01_127_885676_lcl_1,ES22_IMP_S_C01_127_8647910_lcl_1,ES22_IMP_S_C01_127_2642629_lcl_1,ES22_IMP_S_C01_127_9654587_lcl_1,ES22…	ES22_IMP_S_C01
Iron cycling	Iron reduction	DFE_0462	DFE_0462	DFE_0462.hmm	N/A	Iron reduction	N/A	N/A	40|full	Present	439	ES22_IMP_S_C01_127_4770873_lcl_1,ES22_IMP_S_C01_127_2873874_lcl_2,ES22_IMP_S_C01_127_2642629_lcl_1,ES22_IMP_S_C01_127_885676_lcl_1,ES22_IMP_S_C01_127_8647910_lcl_2,ES22_IMP_S_C01_127_521178_lcl_1,ES22_IMP_S_C01_127_2681100_lcl_1,ES22_IMP_S_C01_127_7153084_lcl_1,ES22_IMP_S_C01_127_9230880_lcl_2,ES22_IMP_S_C01_127_9654587_lcl_1,ES22_IMP_S_C01_127_8834607_lcl_1,ES22_IMP_S_C01_127_1934009_lcl_1,ES22_…	ES22_IMP_S_C01
Iron cycling	Iron reduction	DFE_0463	DFE_0463	DFE_0463.hmm	N/A	Iron reduction	N/A	N/A	100|full	Present	60	ES22_IMP_S_C01_127_7046467_lcl_1,ES22_IMP_S_C01_127_8480681_lcl_1,ES22_IMP_S_C01_127_4214607_lcl_1,ES22_IMP_S_C01_127_4351446_lcl_1,ES22_IMP_S_C01_127_6785255_lcl_1,ES22_IMP_S_C01_127_2032124_lcl_1,ES22_IMP_S_C01_127_5278529_lcl_1,ES22_IMP_S_C01_127_5993659_lcl_2,ES22_IMP_S_C01_127_4391799_lcl_4,ES22_IMP_S_C01_127_7760966_lcl_1,ES22_IMP_S_C01_127_6796951_lcl_1,ES22_IMP_S_C01_127_8268383_lcl_2,ES2…	ES22_IMP_S_C01
Iron cycling	Iron reduction	DFE_0464	DFE_0464	DFE_0464.hmm	N/A	Iron reduction	N/A	N/A	25|full	Present	17	ES22_IMP_S_C01_127_1393219_lcl_1,ES22_IMP_S_C01_127_4331833_lcl_1,ES22_IMP_S_C01_127_10087455_lcl_1,ES22_IMP_S_C01_127_2955964_lcl_1,ES22_IMP_S_C01_127_5242904_lcl_2,ES22_IMP_S_C01_127_9723844_lcl_2,ES22_IMP_S_C01_127_9307860_lcl_1,ES22_IMP_S_C01_127_477083_lcl_2,ES22_IMP_S_C01_127_10017156_lcl_2,ES22_IMP_S_C01_127_2617919_lcl_1,ES22_IMP_S_C01_127_3861274_lcl_1,ES22_IMP_S_C01_127_5115295_lcl_2,ES…	ES22_IMP_S_C01
Iron cycling	Iron reduction	DFE_0465	DFE_0465	DFE_0465.hmm	N/A	Iron reduction	N/A	N/A	20|full	Present	66	ES22_IMP_S_C01_127_850211_lcl_2,ES22_IMP_S_C01_127_5502876_lcl_1,ES22_IMP_S_C01_127_7202533_lcl_1,ES22_IMP_S_C01_127_9397826_lcl_2,ES22_IMP_S_C01_127_5650528_lcl_1,ES22_IMP_S_C01_127_319349_lcl_1,ES22_IMP_S_C01_127_10404328_lcl_6,ES22_IMP_S_C01_127_4391799_lcl_3,ES22_IMP_S_C01_127_5645037_lcl_2,ES22_IMP_S_C01_127_2547724_lcl_1,ES22_IMP_S_C01_127_10060369_lcl_1,ES22_IMP_S_C01_127_5925753_lcl_1,ES2…	ES22_IMP_S_C01
Manganese cycling	Manganese oxidation	Manganese_oxidase_K06324	Manganese_oxidase_K06324	K06324.hmm	K06324	Manganese oxidation	N/A	N/A	572.93|full	Present	2	ES22_IMP_S_C01_127_7975835_lcl_4,ES22_IMP_S_C01_127_9685835_lcl_5	ES22_IMP_S_C01
Manganese cycling	Manganese oxidation	Manganese_oxidase_K22348	Manganese_oxidase_K22348	K22348.hmm	K22348	Manganese oxidation	N/A	N/A	387.80|full	Present	84	ES22_IMP_S_C01_127_5301026_lcl_1,ES22_IMP_S_C01_127_1752943_lcl_2,ES22_IMP_S_C01_127_1414525_lcl_2,ES22_IMP_S_C01_127_10335098_lcl_2,ES22_IMP_S_C01_127_10005572_lcl_4,ES22_IMP_S_C01_127_3268886_lcl_2,ES22_IMP_S_C01_127_4447874_lcl_2,ES22_IMP_S_C01_127_68381_lcl_2,ES22_IMP_S_C01_127_3100690_lcl_5,ES22_IMP_S_C01_127_480634_lcl_8,ES22_IMP_S_C01_127_1914466_lcl_2,ES22_IMP_S_C01_127_8684632_lcl_6,ES22…	ES22_IMP_S_C01
Manganese cycling	Manganese oxidation	Manganese_oxidase_K22349	Manganese_oxidase_K22349	K22349.hmm	K22349	Manganese oxidation	N/A	N/A	1456.47|full	Present	1	ES22_IMP_S_C01_127_10029498_lcl_2	ES22_IMP_S_C01
Manganese cycling	Manganese oxidation	Manganese_oxidase_K22350	Manganese_oxidase_K22350	K22350.hmm	K22350	Manganese oxidation	N/A	N/A	1264.13|full	Absent	0	None	ES22_IMP_S_C01
Sulfur cycling enzymes (detailed)	Dissimilatory sulfur metabolism | Sulfide oxidation	fccB	flavocytochrome c sulphide dehydrogenase, flavin-binding	PF09242.hmm	K17229	hydrogen sulfide + 2 ferricytochrome c = sulfur + 2 ferrocytochrome c + 2 H+ [RN:R09499]	hydrogen sulfide; ferricytochrome c	sulfur; ferrocytochrome c; H+	266|full	Absent	0	None	ES22_IMP_S_C01
Sulfur cycling enzymes (detailed)	Dissimilatory sulfur metabolism | Sulfide oxidation	sqr	sulfide:quinone oxidoreductase	sulfide_quinone_oxidoreductase_sqr.hmm	K17218	n HS- + n quinone = polysulfide + n quinol [RN:R10152]	HS-; quinone	polysulfide; quinol	300|full	Present	113	ES22_IMP_S_C01_127_10547565_lcl_2,ES22_IMP_S_C01_127_7469016_lcl_2,ES22_IMP_S_C01_127_1280079_lcl_3,ES22_IMP_S_C01_127_499891_lcl_1,ES22_IMP_S_C01_127_7696296_lcl_2,ES22_IMP_S_C01_127_1111854_lcl_3,ES22_IMP_S_C01_127_10067078_lcl_1,ES22_IMP_S_C01_127_3733395_lcl_1,ES22_IMP_S_C01_127_9875913_lcl_2,ES22_IMP_S_C01_127_8332554_lcl_2,ES22_IMP_S_C01_127_3613961_lcl_2,ES22_IMP_S_C01_127_9899232_lcl_2,ES…	ES22_IMP_S_C01
Sulfur cycling enzymes (detailed)	Dissimilatory sulfur metabolism | Sulfur oxidation/Sulfite reduction	dsrA	dissimilatory sulfite reductase alpha subunit	dsrA.hmm	N/A	hydrogen sulfide + a [DsrC protein]-disulfide + 2 acceptor + 3 H2O = sulfite + a [DsrC protein]-dithiol + 2 reduced acceptor + 2 H+ [RN:R00861]	hydrogen sulfide; [DsrC protein]-disulfide; acceptor; H2O	sulfite; [DsrC protein]-dithiol; reduced acceptor; H+	200.00|full	Present	41	ES22_IMP_S_C01_127_1905377_lcl_2,ES22_IMP_S_C01_127_1415213_lcl_6,ES22_IMP_S_C01_127_3323841_lcl_3,ES22_IMP_S_C01_127_3969552_lcl_4,ES22_IMP_S_C01_127_1169695_lcl_2,ES22_IMP_S_C01_127_8605654_lcl_7,ES22_IMP_S_C01_127_48982_lcl_4,ES22_IMP_S_C01_127_334640_lcl_1,ES22_IMP_S_C01_127_7989787_lcl_2,ES22_IMP_S_C01_127_2706743_lcl_1,ES22_IMP_S_C01_127_7531279_lcl_1,ES22_IMP_S_C01_127_2449504_lcl_1,ES22_I…	ES22_IMP_S_C01
Sulfur cycling enzymes (detailed)	Dissimilatory sulfur metabolism | Sulfur oxidation/Sulfite reduction	dsrB	dissimilatory sulfite reductase beta subunit	dsrB.hmm	N/A	hydrogen sulfide + a [DsrC protein]-disulfide + 2 acceptor + 3 H2O = sulfite + a [DsrC protein]-dithiol + 2 reduced acceptor + 2 H+ [RN:R00861]	hydrogen sulfide; [DsrC protein]-disulfide; acceptor; H2O	sulfite; [DsrC protein]-dithiol; reduced acceptor; H+	204.00|full	Present	39	ES22_IMP_S_C01_127_4394905_lcl_1,ES22_IMP_S_C01_127_8605654_lcl_6,ES22_IMP_S_C01_127_48982_lcl_3,ES22_IMP_S_C01_127_2160117_lcl_2,ES22_IMP_S_C01_127_6786638_lcl_5,ES22_IMP_S_C01_127_4881992_lcl_3,ES22_IMP_S_C01_127_9308227_lcl_2,ES22_IMP_S_C01_127_10388737_lcl_2,ES22_IMP_S_C01_127_1415213_lcl_5,ES22_IMP_S_C01_127_5624267_lcl_1,ES22_IMP_S_C01_127_1533601_lcl_2,ES22_IMP_S_C01_127_503679_lcl_2,ES22_…	ES22_IMP_S_C01
Sulfur cycling enzymes (detailed)	Dissimilatory sulfur metabolism | Sulfur oxidation/Sulfite reduction	dsrC	dissimilatory sulfite reductase, subunit C	dsrC.hmm	N/A	Substrate delivery	N/A	N/A	52.85|full	Present	56	ES22_IMP_S_C01_127_7119361_lcl_2,ES22_IMP_S_C01_127_1160147_lcl_3,ES22_IMP_S_C01_127_4421039_lcl_3,ES22_IMP_S_C01_127_9143595_lcl_4,ES22_IMP_S_C01_127_9356317_lcl_2,ES22_IMP_S_C01_127_9394753_lcl_3,ES22_IMP_S_C01_127_564744_lcl_3,ES22_IMP_S_C01_127_1255977_lcl_1,ES22_IMP_S_C01_127_10538359_lcl_2,ES22_IMP_S_C01_127_8846603_lcl_4,ES22_IMP_S_C01_127_4018031_lcl_2,ES22_IMP_S_C01_127_1793543_lcl_3,ES2…	ES22_IMP_S_C01
Sulfur cycling enzymes (detailed)	Dissimilatory sulfur metabolism | Sulfur oxidation/Sulfite reduction	dsrD	dissimilatory sulfite reductase delta subunit	dsrD.hmm	N/A	Not clear	N/A	N/A	32.80|full	Present	7	ES22_IMP_S_C01_127_3176052_lcl_2,ES22_IMP_S_C01_127_8287928_lcl_2,ES22_IMP_S_C01_127_1031384_lcl_2,ES22_IMP_S_C01_127_6405301_lcl_2,ES22_IMP_S_C01_127_1589496_lcl_2,ES22_IMP_S_C01_127_1533601_lcl_1,ES22_IMP_S_C01_127_1104774_lcl_2	ES22_IMP_S_C01
Sulfur cycling enzymes (detailed)	Dissimilatory sulfur metabolism | Sulfur oxidation/Sulfite reduction	dsrE	dissimilatory sulfite reductase, subunit E	dsrE.hmm	N/A	Sulfur carrier	N/A	N/A	160.00|full	Absent	0	None	ES22_IMP_S_C01
Sulfur cycling enzymes (detailed)	Dissimilatory sulfur metabolism | Sulfur oxidation/Sulfite reduction	dsrF	dissimilatory sulfite reductase, subunit F	dsrF.hmm	N/A	Sulfur carrier	N/A	N/A	155.00|full	Present	2	ES22_IMP_S_C01_127_10100254_lcl_2,ES22_IMP_S_C01_127_6475285_lcl_2	ES22_IMP_S_C01
Sulfur cycling enzymes (detailed)	Dissimilatory sulfur metabolism | Sulfur oxidation/Sulfite reduction	dsrH	dissimilatory sulfite reductase, subunit H	dsrH.hmm	N/A	Sulfur carrier	N/A	N/A	97.00|full	Present	46	ES22_IMP_S_C01_127_2166639_lcl_2,ES22_IMP_S_C01_127_223730_lcl_4,ES22_IMP_S_C01_127_1415213_lcl_2,ES22_IMP_S_C01_127_9356317_lcl_3,ES22_IMP_S_C01_127_1885399_lcl_2,ES22_IMP_S_C01_127_7516530_lcl_3,ES22_IMP_S_C01_127_7962852_lcl_2,ES22_IMP_S_C01_127_7745372_lcl_4,ES22_IMP_S_C01_127_9087172_lcl_3,ES22_IMP_S_C01_127_1018771_lcl_4,ES22_IMP_S_C01_127_1465365_lcl_4,ES22_IMP_S_C01_127_6684589_lcl_3,ES22…	ES22_IMP_S_C01
Sulfur cycling enzymes (detailed)	Dissimilatory sulfur metabolism | Sulfur oxidation/Sulfite reduction	dsrJ	dissimilatory sulfite reductase, subunit J	dsrJ.hmm	N/A	Transmembrane complex involved in electron transport	N/A	N/A	95.00|full	Present	47	ES22_IMP_S_C01_127_6985140_lcl_2,ES22_IMP_S_C01_127_8861025_lcl_2,ES22_IMP_S_C01_127_6126617_lcl_2,ES22_IMP_S_C01_127_1263641_lcl_2,ES22_IMP_S_C01_127_8096348_lcl_2,ES22_IMP_S_C01_127_3080314_lcl_2,ES22_IMP_S_C01_127_8622484_lcl_2,ES22_IMP_S_C01_127_5789448_lcl_1,ES22_IMP_S_C01_127_1089367_lcl_2,ES22_IMP_S_C01_127_1656852_lcl_4,ES22_IMP_S_C01_127_2878947_lcl_2,ES22_IMP_S_C01_127_3301376_lcl_3,ES2…	ES22_IMP_S_C01
Sulfur cycling enzymes (detailed)	Dissimilatory sulfur metabolism | Sulfur oxidation/Sulfite reduction	dsrK	dissimilatory sulfite reductase, subunit K	dsrK.hmm	N/A	Transmembrane complex involved in electron transport	N/A	N/A	460.00|full	Present	27	ES22_IMP_S_C01_127_2490835_lcl_2,ES22_IMP_S_C01_127_5172460_lcl_2,ES22_IMP_S_C01_127_3421305_lcl_2,ES22_IMP_S_C01_127_4766279_lcl_1,ES22_IMP_S_C01_127_80662_lcl_2,ES22_IMP_S_C01_127_9401577_lcl_1,ES22_IMP_S_C01_127_5611915_lcl_2,ES22_IMP_S_C01_127_3682167_lcl_1,ES22_IMP_S_C01_127_4240287_lcl_1,ES22_IMP_S_C01_127_287580_lcl_1,ES22_IMP_S_C01_127_3398651_lcl_1,ES22_IMP_S_C01_127_71855_lcl_2,ES22_IMP…	ES22_IMP_S_C01
Sulfur cycling enzymes (detailed)	Dissimilatory sulfur metabolism | Sulfur oxidation/Sulfite reduction	dsrM	dissimilatory sulfite reductase, subunit M	dsrM.hmm	N/A	Transmembrane complex involved in electron transport	N/A	N/A	172.0|full	Present	49	ES22_IMP_S_C01_127_2691592_lcl_2,ES22_IMP_S_C01_127_1104774_lcl_4,ES22_IMP_S_C01_127_9143595_lcl_3,ES22_IMP_S_C01_127_3547175_lcl_2,ES22_IMP_S_C01_127_2264154_lcl_2,ES22_IMP_S_C01_127_4282535_lcl_2,ES22_IMP_S_C01_127_7324312_lcl_2,ES22_IMP_S_C01_127_2691896_lcl_2,ES22_IMP_S_C01_127_6298919_lcl_2,ES22_IMP_S_C01_127_78528_lcl_2,ES22_IMP_S_C01_127_8343119_lcl_2,ES22_IMP_S_C01_127_7444735_lcl_1,ES22_…	ES22_IMP_S_C01
Sulfur cycling enzymes (detailed)	Dissimilatory sulfur metabolism | Sulfur oxidation/Sulfite reduction	dsrO	dissimilatory sulfite reductase, subunit O	dsrO.hmm	N/A	Transmembrane complex involved in electron transport	N/A	N/A	250.00|full	Present	31	ES22_IMP_S_C01_127_2151539_lcl_2,ES22_IMP_S_C01_127_5621984_lcl_2,ES22_IMP_S_C01_127_8622484_lcl_3,ES22_IMP_S_C01_127_8096348_lcl_1,ES22_IMP_S_C01_127_9337143_lcl_2,ES22_IMP_S_C01_127_10541731_lcl_2,ES22_IMP_S_C01_127_5315613_lcl_2,ES22_IMP_S_C01_127_5702207_lcl_4,ES22_IMP_S_C01_127_1656852_lcl_3,ES22_IMP_S_C01_127_3270679_lcl_3,ES22_IMP_S_C01_127_8222433_lcl_2,ES22_IMP_S_C01_127_7400645_lcl_3,ES…	ES22_IMP_S_C01
Sulfur cycling enzymes (detailed)	Dissimilatory sulfur metabolism | Sulfur oxidation/Sulfite reduction	dsrP	dissimilatory sulfite reductase, subunit P	dsrP.hmm	N/A	Transmembrane complex involved in electron transport	N/A	N/A	412.80|full	Present	15	ES22_IMP_S_C01_127_9778819_lcl_1,ES22_IMP_S_C01_127_1758033_lcl_1,ES22_IMP_S_C01_127_6341376_lcl_1,ES22_IMP_S_C01_127_2486588_lcl_2,ES22_IMP_S_C01_127_5702207_lcl_3,ES22_IMP_S_C01_127_10079267_lcl_2,ES22_IMP_S_C01_127_1553902_lcl_4,ES22_IMP_S_C01_127_2538621_lcl_2,ES22_IMP_S_C01_127_5413778_lcl_2,ES22_IMP_S_C01_127_82974_lcl_1,ES22_IMP_S_C01_127_4552531_lcl_2,ES22_IMP_S_C01_127_2169618_lcl_2,ES22…	ES22_IMP_S_C01
Sulfur cycling enzymes (detailed)	Dissimilatory sulfur metabolism | Sulfur oxidation/Sulfite reduction	dsrR	dissimilatory sulfite reductase, subunit R	dsrR.hmm	N/A	Not clear	N/A	N/A	80.00|full	Present	55	ES22_IMP_S_C01_127_7250951_lcl_2,ES22_IMP_S_C01_127_1821203_lcl_2,ES22_IMP_S_C01_127_7419771_lcl_2,ES22_IMP_S_C01_127_6632684_lcl_3,ES22_IMP_S_C01_127_4319917_lcl_2,ES22_IMP_S_C01_127_6795865_lcl_3,ES22_IMP_S_C01_127_6938964_lcl_2,ES22_IMP_S_C01_127_2133049_lcl_1,ES22_IMP_S_C01_127_3927694_lcl_3,ES22_IMP_S_C01_127_2576610_lcl_4,ES22_IMP_S_C01_127_4303671_lcl_3,ES22_IMP_S_C01_127_9885428_lcl_7,ES2…	ES22_IMP_S_C01
Sulfur cycling enzymes (detailed)	Dissimilatory sulfur metabolism | Sulfur oxidation/Sulfite reduction	dsrS	dissimilatory sulfite reductase, subunit S	dsrS.hmm	N/A	Not clear	N/A	N/A	115.70|full	Present	11	ES22_IMP_S_C01_127_7657783_lcl_4,ES22_IMP_S_C01_127_9511018_lcl_2,ES22_IMP_S_C01_127_2410771_lcl_1,ES22_IMP_S_C01_127_9492553_lcl_2,ES22_IMP_S_C01_127_8039143_lcl_1,ES22_IMP_S_C01_127_3150463_lcl_1,ES22_IMP_S_C01_127_6095350_lcl_1,ES22_IMP_S_C01_127_2631242_lcl_1,ES22_IMP_S_C01_127_2172592_lcl_2,ES22_IMP_S_C01_127_5686469_lcl_1,ES22_IMP_S_C01_127_111182_lcl_2	ES22_IMP_S_C01
Sulfur cycling enzymes (detailed)	Dissimilatory sulfur metabolism | Sulfur oxidation/Sulfite reduction	dsrT	dissimilatory sulfite reductase, subunit T	dsrT.hmm	N/A	Not clear	N/A	N/A	90.00|full	Present	3	ES22_IMP_S_C01_127_7043006_lcl_1,ES22_IMP_S_C01_127_2691592_lcl_1,ES22_IMP_S_C01_127_333199_lcl_2	ES22_IMP_S_C01
Sulfur cycling enzymes (detailed)	Dissimilatory sulfur metabolism | Sulfite reduction	asrA	anaerobic sulfite reductase subunit A	asrA.hmm	K16950	Sulfite + 3 NADH + 3 H+ <=> hydrogen sulfide + 3 NAD+ + 3 H2O	sulfite; NADH; H+	hydrogen sulfide; NAD+; H2O	323.15|full	Absent	0	None	ES22_IMP_S_C01
Sulfur cycling enzymes (detailed)	Dissimilatory sulfur metabolism | Sulfite reduction	asrB	anaerobic sulfite reductase subunit B	asrB.hmm	K16951	Sulfite + 3 NADH + 3 H+ <=> hydrogen sulfide + 3 NAD+ + 3 H2O	sulfite; NADH; H+	hydrogen sulfide; NAD+; H2O	288.60|full	Absent	0	None	ES22_IMP_S_C01
Sulfur cycling enzymes (detailed)	Dissimilatory sulfur metabolism | Sulfite reduction	asrC	anaerobic sulfite reductase subunit C	asrC.hmm	K00385	Sulfite + 3 NADH + 3 H+ <=> hydrogen sulfide + 3 NAD+ + 3 H2O	sulfite; NADH; H+	hydrogen sulfide; NAD+; H2O	324.10|full	Absent	0	None	ES22_IMP_S_C01
Sulfur cycling enzymes (detailed)	Dissimilatory sulfur metabolism | Sulfur oxidation	sdo	sulfur dioxygenase	sulfur_dioxygenase_sdo.hmm	K17725	S-sulfanylglutathione + O2 + H2O = glutathione + sulfite + 2 H+ [RN:R08678]	S-sulfanylglutathione; O2; H2O	glutathione; sulfite; H+	120|full	Present	237	ES22_IMP_S_C01_127_2550404_lcl_2,ES22_IMP_S_C01_127_4965901_lcl_2,ES22_IMP_S_C01_127_10140483_lcl_4,ES22_IMP_S_C01_127_2417934_lcl_2,ES22_IMP_S_C01_127_1875588_lcl_2,ES22_IMP_S_C01_127_317744_lcl_3,ES22_IMP_S_C01_127_1133997_lcl_4,ES22_IMP_S_C01_127_6226813_lcl_2,ES22_IMP_S_C01_127_616932_lcl_1,ES22_IMP_S_C01_127_3645438_lcl_1,ES22_IMP_S_C01_127_6795394_lcl_5,ES22_IMP_S_C01_127_2368516_lcl_1,ES22…	ES22_IMP_S_C01
Sulfur cycling enzymes (detailed)	Dissimilatory sulfur metabolism | Sulfur oxidation/reduction	sor	sulfur oxygenase/reductase	PF07682.hmm	K16952	4 sulfur + 4 H2O + O2 = 2 hydrogen sulfide + 2 sulfite [RN:R07365]	sulfur; H2O; O2	hydrogen sulfide; sulfite	300|full	Absent	0	None	ES22_IMP_S_C01
Sulfur cycling enzymes (detailed)	Dissimilatory sulfur metabolism | Sulfur reduction	sreA	sulfur reductase molybdopterin subunit	K17219.hmm	K17219	sulfur + reduced acceptor = hydrogen sulfide + acceptor	sulfur, reduced acceptor	hydrogen sulfide, acceptor	1889.97|full	Absent	0	None	ES22_IMP_S_C01
Sulfur cycling enzymes (detailed)	Dissimilatory sulfur metabolism | Sulfur reduction	sreB	sulfur reductase FeS subunit	K17220.hmm	K17220	sulfur + reduced acceptor = hydrogen sulfide + acceptor	sulfur, reduced acceptor	hydrogen sulfide, acceptor	486.50|full	Absent	0	None	ES22_IMP_S_C01
Sulfur cycling enzymes (detailed)	Dissimilatory sulfur metabolism | Sulfur reduction	sreC	sulfur reductase membrane anchor	K17221.hmm	K17221	sulfur + reduced acceptor = hydrogen sulfide + acceptor	sulfur, reduced acceptor	hydrogen sulfide, acceptor	721.30|full	Absent	0	None	ES22_IMP_S_C01
Sulfur cycling enzymes (detailed)	Dissimilatory sulfur metabolism | Thiosulfate oxidation	soxA	L-cysteine S-thiosulfotransferase	soxA.hmm	K17222	[SoxY protein]-L-cysteine + thiosulfate + 2 ferricytochrome c = [SoxY protein]-S-sulfosulfanyl-L-cysteine + 2 ferrocytochrome c + 2 H+ [RN:R12163]; [SoxY protein]-S-sulfanyl-L-cysteine + thiosulfate + 2 ferricytochrome c = [SoxY protein]-S-(2-sulfodisulfanyl)-L-cysteine + 2 ferrocytochrome c + 2 H+ [RN:R12164]	[SoxY protein]-L-cysteine; thiosulfate [CPD:C00320]; ferricytochrome c [CPD:C00125]; [SoxY protein]-S-sulfanyl-L-cysteine	[SoxY protein]-S-sulfosulfanyl-L-cysteine; ferrocytochrome c; H+; [SoxY protein]-S-(2-sulfodisulfanyl)-L-cysteine	110.00|full	Present	118	ES22_IMP_S_C01_127_6417150_lcl_3,ES22_IMP_S_C01_127_1792314_lcl_2,ES22_IMP_S_C01_127_5569463_lcl_2,ES22_IMP_S_C01_127_4645730_lcl_2,ES22_IMP_S_C01_127_2672242_lcl_2,ES22_IMP_S_C01_127_9314431_lcl_3,ES22_IMP_S_C01_127_7525221_lcl_2,ES22_IMP_S_C01_127_7138662_lcl_1,ES22_IMP_S_C01_127_6806632_lcl_2,ES22_IMP_S_C01_127_7939681_lcl_1,ES22_IMP_S_C01_127_7916400_lcl_1,ES22_IMP_S_C01_127_3689944_lcl_5,ES2…	ES22_IMP_S_C01
Sulfur cycling enzymes (detailed)	Dissimilatory sulfur metabolism | Thiosulfate oxidation	soxB	S-sulfosulfanyl-L-cysteine sulfohydrolase	soxB.hmm	K17224	[SoxY protein]-S-sulfosulfanyl-L-cysteine + H2O = [SoxY protein]-S-sulfanyl-L-cysteine + sulfate [RN:R12096]; [SoxY protein]-S-(2-sulfodisulfanyl)-L-cysteine + H2O = [SoxY protein]-S-disulfanyl-L-cysteine + sulfate [RN:R12097]	[SoxY protein]-S-sulfosulfanyl-L-cysteine; H2O; [SoxY protein]-S-(2-sulfodisulfanyl)-L-cysteine	[SoxY protein]-S-sulfanyl-L-cysteine; sulfate; [SoxY protein]-S-disulfanyl-L-cysteine	550.00|full	Present	18	ES22_IMP_S_C01_127_3710167_lcl_3,ES22_IMP_S_C01_127_5195528_lcl_8,ES22_IMP_S_C01_127_8304691_lcl_11,ES22_IMP_S_C01_127_8760948_lcl_6,ES22_IMP_S_C01_127_1563088_lcl_1,ES22_IMP_S_C01_127_10362787_lcl_2,ES22_IMP_S_C01_127_7800141_lcl_2,ES22_IMP_S_C01_127_8493458_lcl_3,ES22_IMP_S_C01_127_1826107_lcl_2,ES22_IMP_S_C01_127_750754_lcl_3,ES22_IMP_S_C01_127_828129_lcl_1,ES22_IMP_S_C01_127_2873502_lcl_1,ES2…	ES22_IMP_S_C01
Sulfur cycling enzymes (detailed)	Dissimilatory sulfur metabolism | Thiosulfate oxidation	soxC	sulfane dehydrogenase subunit SoxC	soxC.hmm	K17225	thiosulfate + 5 H2O + 8 ferricytochrome c = 2 sulfate + 8 ferrocytochrome c + 10 H+	thiosulfate; H2O; ferricytochrome c	sulfate; ferrocytochrome c; H+	320.00|full	Present	34	ES22_IMP_S_C01_127_4323843_lcl_7,ES22_IMP_S_C01_127_6826890_lcl_2,ES22_IMP_S_C01_127_3613200_lcl_6,ES22_IMP_S_C01_127_4796543_lcl_1,ES22_IMP_S_C01_127_1332751_lcl_2,ES22_IMP_S_C01_127_7461555_lcl_1,ES22_IMP_S_C01_127_2823783_lcl_5,ES22_IMP_S_C01_127_9444059_lcl_2,ES22_IMP_S_C01_127_1247415_lcl_1,ES22_IMP_S_C01_127_2444944_lcl_5,ES22_IMP_S_C01_127_3588290_lcl_2,ES22_IMP_S_C01_127_9737788_lcl_1,ES2…	ES22_IMP_S_C01
Sulfur cycling enzymes (detailed)	Dissimilatory sulfur metabolism | Thiosulfate oxidation	soxD	S-disulfanyl-L-cysteine oxidoreductase SoxD	soxD.hmm	K22622	[SoxY protein]-S-disulfanyl-L-cysteine + 6 ferricytochrome c + 3 H2O = [SoxY protein]-S-sulfosulfanyl-L-cysteine + 6 ferrocytochrome c + 6 H+ [RN:R11971]	[SoxY protein]-S-disulfanyl-L-cysteine; ferricytochrome c; H2O	[SoxY protein]-S-sulfosulfanyl-L-cysteine; ferrocytochrome c [CPD:C00126]; H+	90.00|full	Present	82	ES22_IMP_S_C01_127_3689944_lcl_2,ES22_IMP_S_C01_127_10572777_lcl_1,ES22_IMP_S_C01_127_4323843_lcl_6,ES22_IMP_S_C01_127_4589253_lcl_1,ES22_IMP_S_C01_127_3213590_lcl_2,ES22_IMP_S_C01_127_7479786_lcl_2,ES22_IMP_S_C01_127_5562593_lcl_2,ES22_IMP_S_C01_127_766920_lcl_2,ES22_IMP_S_C01_127_776818_lcl_1,ES22_IMP_S_C01_127_1702764_lcl_2,ES22_IMP_S_C01_127_9764738_lcl_2,ES22_IMP_S_C01_127_8220869_lcl_2,ES22…	ES22_IMP_S_C01
Sulfur cycling enzymes (detailed)	Dissimilatory sulfur metabolism | Thiosulfate oxidation	soxX	L-cysteine S-thiosulfotransferase	soxX.hmm	K17223	[SoxY protein]-L-cysteine + thiosulfate + 2 ferricytochrome c = [SoxY protein]-S-sulfosulfanyl-L-cysteine + 2 ferrocytochrome c + 2 H+ [RN:R12163]; [SoxY protein]-S-sulfanyl-L-cysteine + thiosulfate + 2 ferricytochrome c = [SoxY protein]-S-(2-sulfodisulfanyl)-L-cysteine + 2 ferrocytochrome c + 2 H+ [RN:R12164]	[SoxY protein]-L-cysteine; thiosulfate; ferricytochrome c; [SoxY protein]-S-sulfanyl-L-cysteine	[SoxY protein]-S-sulfosulfanyl-L-cysteine; ferrocytochrome c; H+; [SoxY protein]-S-(2-sulfodisulfanyl)-L-cysteine	61.00|full	Present	118	ES22_IMP_S_C01_127_6105866_lcl_1,ES22_IMP_S_C01_127_71544_lcl_1,ES22_IMP_S_C01_127_10420904_lcl_3,ES22_IMP_S_C01_127_783407_lcl_1,ES22_IMP_S_C01_127_4458180_lcl_2,ES22_IMP_S_C01_127_9747827_lcl_3,ES22_IMP_S_C01_127_1917013_lcl_2,ES22_IMP_S_C01_127_6417150_lcl_2,ES22_IMP_S_C01_127_8320692_lcl_1,ES22_IMP_S_C01_127_8523604_lcl_1,ES22_IMP_S_C01_127_7752946_lcl_2,ES22_IMP_S_C01_127_4323843_lcl_1,ES22_…	ES22_IMP_S_C01
Sulfur cycling enzymes (detailed)	Dissimilatory sulfur metabolism | Thiosulfate oxidation	soxY	sulfur-oxidizing protein SoxY	soxY.hmm	K17226	thiosulfate + 5 H2O + 8 ferricytochrome c = 2 sulfate + 8 ferrocytochrome c + 10 H+	thiosulfate; H2O; ferricytochrome c	sulfate; ferrocytochrome c; H+	125.00|full	Present	78	ES22_IMP_S_C01_127_2344241_lcl_3,ES22_IMP_S_C01_127_1906833_lcl_2,ES22_IMP_S_C01_127_7601481_lcl_3,ES22_IMP_S_C01_127_4323843_lcl_5,ES22_IMP_S_C01_127_3557510_lcl_1,ES22_IMP_S_C01_127_4458180_lcl_1,ES22_IMP_S_C01_127_1425640_lcl_5,ES22_IMP_S_C01_127_1274868_lcl_3,ES22_IMP_S_C01_127_3706488_lcl_3,ES22_IMP_S_C01_127_1981557_lcl_1,ES22_IMP_S_C01_127_8943341_lcl_1,ES22_IMP_S_C01_127_10416305_lcl_1,ES…	ES22_IMP_S_C01
Sulfur cycling enzymes (detailed)	Dissimilatory sulfur metabolism | Thiosulfate oxidation	soxYZ	soxYZ_like_carrier	soxYZ_like_carrier.hmm	N/A	quinoprotein dehydrogenase-associated SoxYZ-like carrier	N/A	N/A	120.00|full	Present	49	ES22_IMP_S_C01_127_5156837_lcl_3,ES22_IMP_S_C01_127_2337043_lcl_3,ES22_IMP_S_C01_127_5160872_lcl_1,ES22_IMP_S_C01_127_4043345_lcl_4,ES22_IMP_S_C01_127_9360276_lcl_1,ES22_IMP_S_C01_127_5421723_lcl_10,ES22_IMP_S_C01_127_9898399_lcl_2,ES22_IMP_S_C01_127_9864805_lcl_1,ES22_IMP_S_C01_127_4752501_lcl_2,ES22_IMP_S_C01_127_4432678_lcl_2,ES22_IMP_S_C01_127_10188567_lcl_3,ES22_IMP_S_C01_127_581545_lcl_1,ES…	ES22_IMP_S_C01
Sulfur cycling enzymes (detailed)	Dissimilatory sulfur metabolism | Thiosulfate oxidation	soxZ	sulfur-oxidizing protein SoxZ	soxZ.hmm	K17227	thiosulfate + 5 H2O + 8 ferricytochrome c = 2 sulfate + 8 ferrocytochrome c + 10 H+	thiosulfate; H2O; ferricytochrome c	sulfate; ferrocytochrome c; H+	76.00|full	Present	94	ES22_IMP_S_C01_127_829503_lcl_2,ES22_IMP_S_C01_127_1604313_lcl_3,ES22_IMP_S_C01_127_1981557_lcl_2,ES22_IMP_S_C01_127_1584113_lcl_2,ES22_IMP_S_C01_127_8872201_lcl_1,ES22_IMP_S_C01_127_10283762_lcl_1,ES22_IMP_S_C01_127_5195528_lcl_6,ES22_IMP_S_C01_127_7655142_lcl_4,ES22_IMP_S_C01_127_5716523_lcl_6,ES22_IMP_S_C01_127_7754573_lcl_3,ES22_IMP_S_C01_127_8943341_lcl_2,ES22_IMP_S_C01_127_9314431_lcl_5,ES2…	ES22_IMP_S_C01
Sulfur cycling enzymes (detailed)	Dissimilatory sulfur metabolism | Sulfate reduction	aprA	adenylylsulfate reductase, subunit A	aprA.hmm	K00394	AMP + sulfite + acceptor = adenylyl sulfate + reduced acceptor [RN:R00860]	AMP; sulfite; acceptor	adenylyl sulfate; reduced acceptor	641.75|full	Present	7	ES22_IMP_S_C01_127_2343487_lcl_2,ES22_IMP_S_C01_127_748127_lcl_3,ES22_IMP_S_C01_127_6537367_lcl_1,ES22_IMP_S_C01_127_5302868_lcl_2,ES22_IMP_S_C01_127_8987868_lcl_1,ES22_IMP_S_C01_127_5360140_lcl_2,ES22_IMP_S_C01_127_5278569_lcl_1	ES22_IMP_S_C01
Sulfur cycling enzymes (detailed)	Dissimilatory sulfur metabolism | Sulfate reduction	aprB	adenylylsulfate reductase, subunit B	aprB.hmm	K00395	AMP + sulfite + acceptor = adenylyl sulfate + reduced acceptor [RN:R00860]	AMP; sulfite; acceptor	adenylyl sulfate; reduced acceptor	135.65|full	Present	28	ES22_IMP_S_C01_127_4410474_lcl_2,ES22_IMP_S_C01_127_5278569_lcl_2,ES22_IMP_S_C01_127_6249988_lcl_2,ES22_IMP_S_C01_127_6663575_lcl_1,ES22_IMP_S_C01_127_8809100_lcl_1,ES22_IMP_S_C01_127_2301788_lcl_2,ES22_IMP_S_C01_127_7022614_lcl_2,ES22_IMP_S_C01_127_2343487_lcl_3,ES22_IMP_S_C01_127_5522542_lcl_2,ES22_IMP_S_C01_127_8014858_lcl_2,ES22_IMP_S_C01_127_3705192_lcl_3,ES22_IMP_S_C01_127_9530585_lcl_2,ES2…	ES22_IMP_S_C01
Sulfur cycling enzymes (detailed)	Dissimilatory sulfur metabolism | Sulfate reduction	sat	sulfate adenylyltransferase	TIGR00339.hmm	K00958	ATP + sulfate = diphosphate + adenylyl sulfate [RN:R00529]	ATP; sulfate	diphosphate; adenylyl sulfate	181.80|full	Present	65	ES22_IMP_S_C01_127_9647899_lcl_1,ES22_IMP_S_C01_127_10400257_lcl_1,ES22_IMP_S_C01_127_5938647_lcl_4,ES22_IMP_S_C01_127_708524_lcl_1,ES22_IMP_S_C01_127_1078505_lcl_17,ES22_IMP_S_C01_127_9043627_lcl_1,ES22_IMP_S_C01_127_9762401_lcl_3,ES22_IMP_S_C01_127_9558678_lcl_3,ES22_IMP_S_C01_127_5230981_lcl_1,ES22_IMP_S_C01_127_5890007_lcl_3,ES22_IMP_S_C01_127_7935733_lcl_3,ES22_IMP_S_C01_127_4505243_lcl_1,ES…	ES22_IMP_S_C01
Sulfur cycling enzymes (detailed)	Dissimilatory sulfur metabolism | Thiosulfate disproportionation	phsA	thiosulfate reductase / polysulfide reductase chain A	thiosulfate_reductase_phsA.hmm	K08352	thiosulfate + a quinol = sulfite + hydrogen sulfide + a quinone [RN:R11488]	thiosulfate; quinol	sulfite; hydrogen sulfide; quinone	323|full	Present	14	ES22_IMP_S_C01_127_10478478_lcl_11,ES22_IMP_S_C01_127_6591210_lcl_1,ES22_IMP_S_C01_127_7686942_lcl_2,ES22_IMP_S_C01_127_4307309_lcl_2,ES22_IMP_S_C01_127_9946051_lcl_2,ES22_IMP_S_C01_127_4206450_lcl_1,ES22_IMP_S_C01_127_9802537_lcl_2,ES22_IMP_S_C01_127_6785872_lcl_1,ES22_IMP_S_C01_127_10568261_lcl_1,ES22_IMP_S_C01_127_2516359_lcl_2,ES22_IMP_S_C01_127_4204131_lcl_1,ES22_IMP_S_C01_127_8267997_lcl_2,…	ES22_IMP_S_C01
Sulfur cycling enzymes (detailed)	Assimilatory sulfur metabolism| Sulfate <-> APS (Adenosine 5'-phosphosulfate)	cysD	sulfate adenylyltransferase subunit 2	K00957.hmm	K00957	ATP + sulfate = diphosphate + adenylyl sulfate [RN:R00529]	ATP; sulfate	diphosphate; adenylyl sulfate	190.13|domain	Present	204	ES22_IMP_S_C01_127_4641636_lcl_6,ES22_IMP_S_C01_127_4073286_lcl_3,ES22_IMP_S_C01_127_908329_lcl_2,ES22_IMP_S_C01_127_3191258_lcl_2,ES22_IMP_S_C01_127_6765366_lcl_2,ES22_IMP_S_C01_127_10142588_lcl_2,ES22_IMP_S_C01_127_10651270_lcl_1,ES22_IMP_S_C01_127_10359618_lcl_2,ES22_IMP_S_C01_127_1601938_lcl_2,ES22_IMP_S_C01_127_4063413_lcl_2,ES22_IMP_S_C01_127_4168669_lcl_1,ES22_IMP_S_C01_127_7184667_lcl_1,E…	ES22_IMP_S_C01
Sulfur cycling enzymes (detailed)	Assimilatory sulfur metabolism| Sulfate <-> APS (Adenosine 5'-phosphosulfate)	cysN	sulfate adenylyltransferase subunit 1	K00956.hmm	K00956	ATP + sulfate = diphosphate + adenylyl sulfate [RN:R00529]	ATP; sulfate	diphosphate; adenylyl sulfate	537.13|domain	Present	86	ES22_IMP_S_C01_127_4606482_lcl_2,ES22_IMP_S_C01_127_4004877_lcl_1,ES22_IMP_S_C01_127_908329_lcl_3,ES22_IMP_S_C01_127_4641636_lcl_5,ES22_IMP_S_C01_127_6444637_lcl_2,ES22_IMP_S_C01_127_5329530_lcl_1,ES22_IMP_S_C01_127_9816078_lcl_1,ES22_IMP_S_C01_127_8800898_lcl_2,ES22_IMP_S_C01_127_931578_lcl_1,ES22_IMP_S_C01_127_8454002_lcl_2,ES22_IMP_S_C01_127_5358385_lcl_2,ES22_IMP_S_C01_127_6690720_lcl_2,ES22_…	ES22_IMP_S_C01
Sulfur cycling enzymes (detailed)	Assimilatory sulfur metabolism| Sulfate <-> APS (Adenosine 5'-phosphosulfate)	cysNC	bifunctional enzyme CysN/CysC	K00955.hmm	K00955	ATP + sulfate = diphosphate + adenylyl sulfate [RN:R00529]	ATP; sulfate	diphosphate; adenylyl sulfate	736.20|full	Present	26	ES22_IMP_S_C01_127_4606482_lcl_2,ES22_IMP_S_C01_127_4004877_lcl_1,ES22_IMP_S_C01_127_4641636_lcl_5,ES22_IMP_S_C01_127_908329_lcl_3,ES22_IMP_S_C01_127_5358385_lcl_2,ES22_IMP_S_C01_127_10501723_lcl_1,ES22_IMP_S_C01_127_6690720_lcl_2,ES22_IMP_S_C01_127_8101365_lcl_1,ES22_IMP_S_C01_127_10237008_lcl_1,ES22_IMP_S_C01_127_6232283_lcl_2,ES22_IMP_S_C01_127_9265355_lcl_1,ES22_IMP_S_C01_127_8800898_lcl_2,ES…	ES22_IMP_S_C01
Sulfur cycling enzymes (detailed)	Assimilatory sulfur metabolism| APS (Adenosine 5'-phosphosulfate) <-> PAPS (3'-Phosphoadenosine 5'-phosphosulfate)	cysC	adenylylsulfate kinase	K00860.hmm	K00860	ATP + adenylyl sulfate = ADP + 3'-phosphoadenylyl sulfate [RN:R00509]	ATP; adenylyl sulfate	ADP; 3'-phosphoadenylyl sulfate	330.53|domain	Present	29	ES22_IMP_S_C01_127_2127232_lcl_1,ES22_IMP_S_C01_127_1078505_lcl_18,ES22_IMP_S_C01_127_7901100_lcl_2,ES22_IMP_S_C01_127_2151068_lcl_2,ES22_IMP_S_C01_127_2653258_lcl_1,ES22_IMP_S_C01_127_2923245_lcl_1,ES22_IMP_S_C01_127_5698977_lcl_2,ES22_IMP_S_C01_127_8196671_lcl_1,ES22_IMP_S_C01_127_5805074_lcl_2,ES22_IMP_S_C01_127_4606482_lcl_2,ES22_IMP_S_C01_127_9867315_lcl_1,ES22_IMP_S_C01_127_1540202_lcl_2,ES…	ES22_IMP_S_C01
Sulfur cycling enzymes (detailed)	Assimilatory sulfur metabolism| APS (Adenosine 5'-phosphosulfate) <-> PAPS (3'-Phosphoadenosine 5'-phosphosulfate)	cysNC	bifunctional enzyme CysN/CysC	K00955.hmm	K00955	ATP + adenylyl sulfate = ADP + 3'-phosphoadenylyl sulfate [RN:R00509]	ATP; adenylyl sulfate	ADP; 3'-phosphoadenylyl sulfate	736.20|full	Present	26	ES22_IMP_S_C01_127_4606482_lcl_2,ES22_IMP_S_C01_127_4004877_lcl_1,ES22_IMP_S_C01_127_4641636_lcl_5,ES22_IMP_S_C01_127_908329_lcl_3,ES22_IMP_S_C01_127_5358385_lcl_2,ES22_IMP_S_C01_127_10501723_lcl_1,ES22_IMP_S_C01_127_6690720_lcl_2,ES22_IMP_S_C01_127_8101365_lcl_1,ES22_IMP_S_C01_127_10237008_lcl_1,ES22_IMP_S_C01_127_6232283_lcl_2,ES22_IMP_S_C01_127_9265355_lcl_1,ES22_IMP_S_C01_127_8800898_lcl_2,ES…	ES22_IMP_S_C01
Sulfur cycling enzymes (detailed)	Assimilatory sulfur metabolism| PAPS (3'-Phosphoadenosine 5'-phosphosulfate) <-> Sulfite	cysH	phosphoadenosine phosphosulfate reductase	K00390.hmm	K00390	3'-phosphoadenosine 5'-phosphosulfate + sulfite + thioredoxin disulfide = 3'-phosphoadenylyl sulfate + thioredoxin [RN:R02021]	3'-Phosphoadenosine 5'-phosphosulfate; sulfite; thioredoxin disulfide	3'-phosphoadenylyl sulfate; thioredoxin	163.33|full	Present	163	ES22_IMP_S_C01_127_2582508_lcl_2,ES22_IMP_S_C01_127_3651152_lcl_2,ES22_IMP_S_C01_127_10266089_lcl_2,ES22_IMP_S_C01_127_6219977_lcl_1,ES22_IMP_S_C01_127_6195448_lcl_3,ES22_IMP_S_C01_127_6252053_lcl_3,ES22_IMP_S_C01_127_4180016_lcl_2,ES22_IMP_S_C01_127_7247676_lcl_2,ES22_IMP_S_C01_127_2685341_lcl_2,ES22_IMP_S_C01_127_1792818_lcl_1,ES22_IMP_S_C01_127_10035292_lcl_2,ES22_IMP_S_C01_127_5476452_lcl_2,E…	ES22_IMP_S_C01
Sulfur cycling enzymes (detailed)	Assimilatory sulfur metabolism| Sulfite -> Sulfide	cysJ	sulfite reductase (NADPH) flavoprotein alpha-component	K00380.hmm	K00380	hydrogen sulfide + 3 NADP+ + 3 H2O = sulfite + 3 NADPH + 3 H+ [RN:R00858]	hydrogen sulfide; NADP+	sulfite; 3 NADPH	520.13|full	Present	15	ES22_IMP_S_C01_127_5936302_lcl_2,ES22_IMP_S_C01_127_5705200_lcl_2,ES22_IMP_S_C01_127_3628812_lcl_2,ES22_IMP_S_C01_127_9037961_lcl_2,ES22_IMP_S_C01_127_2377733_lcl_2,ES22_IMP_S_C01_127_7139866_lcl_2,ES22_IMP_S_C01_127_9869539_lcl_1,ES22_IMP_S_C01_127_7871275_lcl_2,ES22_IMP_S_C01_127_3235501_lcl_1,ES22_IMP_S_C01_127_5045484_lcl_1,ES22_IMP_S_C01_127_2451121_lcl_2,ES22_IMP_S_C01_127_2409272_lcl_1,ES2…	ES22_IMP_S_C01
Sulfur cycling enzymes (detailed)	Assimilatory sulfur metabolism| Sulfide -> Cysteine	cysK	cysteine synthase	K01738.hmm	K01738	O-acetyl-L-serine + hydrogen sulfide = L-cysteine + acetate [RN:R00897]	O-acetyl-L-serine; hydrogen sulfide	L-cysteine; acetate	424.83|domain	Present	70	ES22_IMP_S_C01_127_6810633_lcl_7,ES22_IMP_S_C01_127_1317309_lcl_1,ES22_IMP_S_C01_127_1768029_lcl_1,ES22_IMP_S_C01_127_4351649_lcl_3,ES22_IMP_S_C01_127_5295705_lcl_1,ES22_IMP_S_C01_127_714078_lcl_1,ES22_IMP_S_C01_127_3345747_lcl_1,ES22_IMP_S_C01_127_9877769_lcl_2,ES22_IMP_S_C01_127_1320951_lcl_1,ES22_IMP_S_C01_127_7519138_lcl_2,ES22_IMP_S_C01_127_6738216_lcl_2,ES22_IMP_S_C01_127_10600598_lcl_2,ES2…	ES22_IMP_S_C01
Sulfur cycling enzymes (detailed)	Assimilatory sulfur metabolism| Sulfide -> Cysteine	cysM	S-sulfo-L-cysteine synthase (O-acetyl-L-serine-dependent)	K12339.hmm	K12339	O-acetyl-L-serine + hydrogen sulfide = L-cysteine + acetate [RN:R00897]	O-acetyl-L-serine; hydrogen sulfide	L-cysteine; acetate	410.00|domain	Present	87	ES22_IMP_S_C01_127_929234_lcl_1,ES22_IMP_S_C01_127_512077_lcl_12,ES22_IMP_S_C01_127_1789467_lcl_1,ES22_IMP_S_C01_127_5017267_lcl_1,ES22_IMP_S_C01_127_1849804_lcl_3,ES22_IMP_S_C01_127_4934685_lcl_1,ES22_IMP_S_C01_127_2446283_lcl_1,ES22_IMP_S_C01_127_7206272_lcl_2,ES22_IMP_S_C01_127_10199567_lcl_2,ES22_IMP_S_C01_127_4627271_lcl_2,ES22_IMP_S_C01_127_9611381_lcl_1,ES22_IMP_S_C01_127_6394777_lcl_4,ES2…	ES22_IMP_S_C01
Sulfur cycling enzymes (detailed)	DMSO metabolism | DMSO (Dimethyl sulfoxide) -> Methanesulfonate	dsoA	DMS oxygenase alpha subunit	PF06099.hmm	N/A	dimethyl sulfoxide + NADH + O2 + H+ = dimethyl sulfone + NAD+ + H2O	dimethyl sulfoxide; NADH; O2	dimethyl sulfone; NAD+	50.4|full	Present	17	ES22_IMP_S_C01_127_3933449_lcl_2,ES22_IMP_S_C01_127_649761_lcl_1,ES22_IMP_S_C01_127_5123011_lcl_2,ES22_IMP_S_C01_127_9749962_lcl_5,ES22_IMP_S_C01_127_5855179_lcl_1,ES22_IMP_S_C01_127_9231362_lcl_2,ES22_IMP_S_C01_127_6379134_lcl_4,ES22_IMP_S_C01_127_10469314_lcl_2,ES22_IMP_S_C01_127_9808605_lcl_1,ES22_IMP_S_C01_127_931287_lcl_1,ES22_IMP_S_C01_127_6794182_lcl_5,ES22_IMP_S_C01_127_9305733_lcl_4,ES22…	ES22_IMP_S_C01
Sulfur cycling enzymes (detailed)	DMSO metabolism | DMSO (Dimethyl sulfoxide) -> Methanesulfonate	dsoB	DMS oxygenase beta subunit	PF02332.hmm	N/A	dimethyl sulfoxide + NADH + O2 + H+ = dimethyl sulfone + NAD+ + H2O	dimethyl sulfoxide; NADH; O2	dimethyl sulfone; NAD+	160.4|full	Present	39	ES22_IMP_S_C01_127_2390381_lcl_1,ES22_IMP_S_C01_127_1985999_lcl_5,ES22_IMP_S_C01_127_6231051_lcl_5,ES22_IMP_S_C01_127_4114838_lcl_1,ES22_IMP_S_C01_127_7075490_lcl_1,ES22_IMP_S_C01_127_6379134_lcl_1,ES22_IMP_S_C01_127_9808605_lcl_4,ES22_IMP_S_C01_127_9749962_lcl_2,ES22_IMP_S_C01_127_7830948_lcl_2,ES22_IMP_S_C01_127_2540486_lcl_5,ES22_IMP_S_C01_127_10497413_lcl_3,ES22_IMP_S_C01_127_3933449_lcl_3,ES…	ES22_IMP_S_C01
Sulfur cycling enzymes (detailed)	DMSO metabolism | DMSO (Dimethyl sulfoxide) -> Methanesulfonate	sfnG	dimethylsulfone monooxygenase	K17228.hmm	K17228	dimethyl sulfone + FMNH2 + O2 = methanesulfinate + formaldehyde + FMN + H2O [RN:R11457]	dimethyl sulfone; FMNH2; O2	methanesulfinate; formaldehyde; FMN	348.03|domain	Absent	0	None	ES22_IMP_S_C01
Sulfur cycling enzymes (detailed)	DMSO metabolism | DMSO (Dimethyl sulfoxide) -> Methanesulfonate	msuD	methanesulfonate monooxygenase	PF00296.hmm	N/A	methanesulfonate + FMNH2 + O2 = formaldehyde + sulfite + FMN + H2O + 2 H+	methanesulfonate; FMNH2; O2	formaldehyde; sulfite; FMN	264.3|full	Present	3	ES22_IMP_S_C01_127_3909031_lcl_3,ES22_IMP_S_C01_127_488309_lcl_2,ES22_IMP_S_C01_127_8558747_lcl_1	ES22_IMP_S_C01
Sulfur cycling enzymes (detailed)	DMSO metabolism | DMSO (Dimethyl sulfoxide) <-> DMS (Dimethyl sulfide)	dsoA	DMS oxygenase alpha subunit	PF06099.hmm	N/A	dimethyl sulfoxide + NADH + O2 + H+ = dimethyl sulfone + NAD+ + H2O	dimethyl sulfoxide; NADH; O2	dimethyl sulfone; NAD+	50.4|full	Present	17	ES22_IMP_S_C01_127_3933449_lcl_2,ES22_IMP_S_C01_127_649761_lcl_1,ES22_IMP_S_C01_127_5123011_lcl_2,ES22_IMP_S_C01_127_9749962_lcl_5,ES22_IMP_S_C01_127_5855179_lcl_1,ES22_IMP_S_C01_127_9231362_lcl_2,ES22_IMP_S_C01_127_6379134_lcl_4,ES22_IMP_S_C01_127_10469314_lcl_2,ES22_IMP_S_C01_127_9808605_lcl_1,ES22_IMP_S_C01_127_931287_lcl_1,ES22_IMP_S_C01_127_6794182_lcl_5,ES22_IMP_S_C01_127_9305733_lcl_4,ES22…	ES22_IMP_S_C01
Sulfur cycling enzymes (detailed)	DMSO metabolism | DMSO (Dimethyl sulfoxide) <-> DMS (Dimethyl sulfide)	dsoB	DMS oxygenase beta subunit	PF02332.hmm	N/A	dimethyl sulfoxide + NADH + O2 + H+ = dimethyl sulfone + NAD+ + H2O	dimethyl sulfoxide; NADH; O2	dimethyl sulfone; NAD+	160.4|full	Present	39	ES22_IMP_S_C01_127_2390381_lcl_1,ES22_IMP_S_C01_127_1985999_lcl_5,ES22_IMP_S_C01_127_6231051_lcl_5,ES22_IMP_S_C01_127_4114838_lcl_1,ES22_IMP_S_C01_127_7075490_lcl_1,ES22_IMP_S_C01_127_6379134_lcl_1,ES22_IMP_S_C01_127_9808605_lcl_4,ES22_IMP_S_C01_127_9749962_lcl_2,ES22_IMP_S_C01_127_7830948_lcl_2,ES22_IMP_S_C01_127_2540486_lcl_5,ES22_IMP_S_C01_127_10497413_lcl_3,ES22_IMP_S_C01_127_3933449_lcl_3,ES…	ES22_IMP_S_C01
Sulfur cycling enzymes (detailed)	DMSO metabolism | DMSO (Dimethyl sulfoxide) <-> DMS (Dimethyl sulfide)	ddhA	dimethylsulfide dehydrogenase subunit alpha	K16964.hmm	K16964	dimethyl sulfide + 2 ferricytochrome c2 + H2O = dimethyl sulfoxide + 2 ferrocytochrome c2 + 2 H+ [RN:R09500]	dimethyl sulfide; 2 ferricytochrome c2	dimethyl sulfoxide; 2 ferrocytochrome c2	50|full	Absent	0	None	ES22_IMP_S_C01
Sulfur cycling enzymes (detailed)	DMSO metabolism | DMSO (Dimethyl sulfoxide) <-> DMS (Dimethyl sulfide)	dmsA	anaerobic dimethyl sulfoxide reductase subunit A	K07306.hmm	K07306	dimethyl sulfide + menaquinone + H2O = dimethyl sulfoxide + menaquinol [RN:R09501]	dimethyl sulfide; menaquinone	dimethyl sulfoxide; menaquinol	628.77|domain	Absent	0	None	ES22_IMP_S_C01
Sulfur cycling enzymes (detailed)	DMSO metabolism | DMS (Dimethyl sulfide) <-> Methanethiol	dmoA	dimethyl-sulfide monooxygenase subunit A	K16967.hmm	K16967	dimethyl sulfide + O2 + NADH + H+ = methanethiol + formaldehyde + NAD+ + H2O [RN:R09786]	dimethyl sulfide; O2; NADH	methanethiol; formaldehyde; NAD+	50|full	Absent	0	None	ES22_IMP_S_C01
Sulfur cycling enzymes (detailed)	DMSO metabolism | DMS (Dimethyl sulfide) <-> Methanethiol	dmoB	dimethyl-sulfide monooxygenase subunit B	PF01613.hmm	N/A	dimethyl sulfide + O2 + NADH + H+ = methanethiol + formaldehyde + NAD+ + H2O [RN:R09786]	dimethyl sulfide; O2; NADH	methanethiol; formaldehyde; NAD+	50.1|full	Present	361	ES22_IMP_S_C01_127_3333871_lcl_1,ES22_IMP_S_C01_127_1990823_lcl_3,ES22_IMP_S_C01_127_5242954_lcl_2,ES22_IMP_S_C01_127_2865279_lcl_26,ES22_IMP_S_C01_127_6348213_lcl_2,ES22_IMP_S_C01_127_831474_lcl_2,ES22_IMP_S_C01_127_5117197_lcl_2,ES22_IMP_S_C01_127_1699222_lcl_1,ES22_IMP_S_C01_127_3150628_lcl_2,ES22_IMP_S_C01_127_4670602_lcl_2,ES22_IMP_S_C01_127_3128531_lcl_2,ES22_IMP_S_C01_127_2731223_lcl_2,ES2…	ES22_IMP_S_C01
Sulfur cycling enzymes (detailed)	DMSO metabolism | DMS (Dimethyl sulfide) <-> Methanethiol	mddA	methanethiol S-methyltransferase	K21310.hmm	K21310	S-adenosyl-L-methionine + methanethiol = S-adenosyl-L-homocysteine + dimethyl sulfide [RN:R11546]	S-adenosyl-L-methionine; methanethiol	S-adenosyl-L-homocysteine; dimethyl sulfide	86.03|full	Present	56	ES22_IMP_S_C01_127_6748957_lcl_1,ES22_IMP_S_C01_127_9483105_lcl_4,ES22_IMP_S_C01_127_5742735_lcl_3,ES22_IMP_S_C01_127_1843210_lcl_3,ES22_IMP_S_C01_127_2752478_lcl_1,ES22_IMP_S_C01_127_9735262_lcl_3,ES22_IMP_S_C01_127_6272688_lcl_2,ES22_IMP_S_C01_127_454690_lcl_3,ES22_IMP_S_C01_127_8103350_lcl_3,ES22_IMP_S_C01_127_1668349_lcl_2,ES22_IMP_S_C01_127_8031207_lcl_2,ES22_IMP_S_C01_127_7209663_lcl_4,ES22…	ES22_IMP_S_C01
Sulfur cycling enzymes (detailed)	Sulfite production from organic sulfur | Taurine -> Sulfite	tauD	taurine dioxygenase	K03119.hmm	K03119	taurine + 2-oxoglutarate + O2 = sulfite + aminoacetaldehyde + succinate + CO2 [RN:R05320]	taurine; 2-oxoglutarate; O2	sulfite; aminoacetaldehyde; succinate; CO2	328.90|domain	Present	4	ES22_IMP_S_C01_127_9475234_lcl_2,ES22_IMP_S_C01_127_1644832_lcl_1,ES22_IMP_S_C01_127_1165730_lcl_3,ES22_IMP_S_C01_127_2198795_lcl_2	ES22_IMP_S_C01
Sulfur cycling enzymes (detailed)	Sulfite production from organic sulfur | Alkylsulfonate/Isethionate -> Sulfite	ssuD	alkanesulfonate monooxygenase	K04091.hmm	K04091	alkanesulfonate + FMNH2 + O2 = aldehyde + FMN + sulfite + H2O [RN:R07210]	alkanesulfonate; FMNH2; O2	aldehyde; FMN; sulfite	339.20|full	Present	8	ES22_IMP_S_C01_127_590366_lcl_2,ES22_IMP_S_C01_127_1152155_lcl_7,ES22_IMP_S_C01_127_7545430_lcl_1,ES22_IMP_S_C01_127_1108352_lcl_2,ES22_IMP_S_C01_127_5568113_lcl_2,ES22_IMP_S_C01_127_10207448_lcl_1,ES22_IMP_S_C01_127_5332508_lcl_2,ES22_IMP_S_C01_127_6711507_lcl_2	ES22_IMP_S_C01
Sulfur cycling enzymes (detailed)	Sulfite production from organic sulfur | Methanesulfonate -> Sulfite	msmA	methanesulfonate monooxygenase	K16968.hmm	K16968	methanesulfonate + NADH + H+ + O2 = formaldehyde + NAD+ + sulfite + H2O [RN:R09513]	methanesulfonate; NADH; O2	formaldehyde; NAD+; sulfite	482.50|full	Present	2	ES22_IMP_S_C01_127_10549896_lcl_1,ES22_IMP_S_C01_127_1958928_lcl_1	ES22_IMP_S_C01
Sulfur cycling enzymes (detailed)	Metabolism of organic sulfur | Cysteine <-> Cystathionine	metB	cystathionine gamma-synthase	K01739.hmm	K01739	O4-succinyl-L-homoserine + L-cysteine = L-cystathionine + succinate [RN:R03260]	O4-succinyl-L-homoserine; L-cysteine	L-cystathionine; succinate	457.87|domain	Present	14	ES22_IMP_S_C01_127_689151_lcl_1,ES22_IMP_S_C01_127_5640524_lcl_3,ES22_IMP_S_C01_127_4024802_lcl_2,ES22_IMP_S_C01_127_2438729_lcl_3,ES22_IMP_S_C01_127_903704_lcl_2,ES22_IMP_S_C01_127_8852704_lcl_12,ES22_IMP_S_C01_127_737489_lcl_3,ES22_IMP_S_C01_127_9040165_lcl_3,ES22_IMP_S_C01_127_6968789_lcl_1,ES22_IMP_S_C01_127_10459585_lcl_1,ES22_IMP_S_C01_127_1376683_lcl_2,ES22_IMP_S_C01_127_1999794_lcl_1,ES22…	ES22_IMP_S_C01
Sulfur cycling enzymes (detailed)	Metabolism of organic sulfur | Cysteine <-> 3-mercaptopyruvate	aspB	aspartate aminotransferase	K00812.hmm	K00812	L-aspartate + 2-oxoglutarate = oxaloacetate + L-glutamate [RN:R00355]	L-aspartate; 2-oxoglutarate	oxaloacetate; L-glutamate	464.33|full	Present	56	ES22_IMP_S_C01_127_3394498_lcl_12,ES22_IMP_S_C01_127_111965_lcl_2,ES22_IMP_S_C01_127_8920011_lcl_1,ES22_IMP_S_C01_127_4175818_lcl_1,ES22_IMP_S_C01_127_6403264_lcl_2,ES22_IMP_S_C01_127_2715556_lcl_2,ES22_IMP_S_C01_127_9386440_lcl_5,ES22_IMP_S_C01_127_8427380_lcl_2,ES22_IMP_S_C01_127_1401956_lcl_1,ES22_IMP_S_C01_127_811239_lcl_3,ES22_IMP_S_C01_127_5714392_lcl_1,ES22_IMP_S_C01_127_1094680_lcl_3,ES22…	ES22_IMP_S_C01
Sulfur cycling enzymes (detailed)	Metabolism of organic sulfur | OAHS (O-acetylhomoserine) + Sulfide -> Homocysteine	metY	O-acetylhomoserine (thiol)-lyase	K01740.hmm	K01740	O-acetyl-L-homoserine + methanethiol = L-methionine + acetate [RN:R00651]	O-acetyl-L-homoserine; methanethiol	L-methionine; acetate	398.37|domain	Present	191	ES22_IMP_S_C01_127_2814614_lcl_3,ES22_IMP_S_C01_127_770757_lcl_3,ES22_IMP_S_C01_127_10416878_lcl_1,ES22_IMP_S_C01_127_3590006_lcl_2,ES22_IMP_S_C01_127_9593029_lcl_1,ES22_IMP_S_C01_127_3543012_lcl_5,ES22_IMP_S_C01_127_8983963_lcl_2,ES22_IMP_S_C01_127_4807811_lcl_2,ES22_IMP_S_C01_127_10148545_lcl_2,ES22_IMP_S_C01_127_3759034_lcl_1,ES22_IMP_S_C01_127_1258967_lcl_1,ES22_IMP_S_C01_127_9390022_lcl_3,ES…	ES22_IMP_S_C01
Sulfur cycling enzymes (detailed)	Metabolism of organic sulfur | Cystathionine -> Homocysteine	malY	cysteine-S-conjugate beta-lyase	K14155.hmm	K14155	L-cystathionine + H2O = L-homocysteine + pyruvate + ammonium	L-cystathionine	L-homocysteine; pyruvate; ammonium	285.60|full	Present	55	ES22_IMP_S_C01_127_5203204_lcl_1,ES22_IMP_S_C01_127_5795470_lcl_1,ES22_IMP_S_C01_127_4154044_lcl_1,ES22_IMP_S_C01_127_4134891_lcl_2,ES22_IMP_S_C01_127_1365749_lcl_1,ES22_IMP_S_C01_127_7645926_lcl_6,ES22_IMP_S_C01_127_6788518_lcl_1,ES22_IMP_S_C01_127_9531710_lcl_5,ES22_IMP_S_C01_127_5032494_lcl_1,ES22_IMP_S_C01_127_7401415_lcl_1,ES22_IMP_S_C01_127_5047120_lcl_2,ES22_IMP_S_C01_127_7274910_lcl_1,ES2…	ES22_IMP_S_C01
Sulfur cycling enzymes (detailed)	Metabolism of organic sulfur | Cystathionine -> Homocysteine	metC	cysteine-S-conjugate beta-lyase	K01760.hmm	K01760	L-cystathionine + H2O = L-homocysteine + pyruvate + ammonium	L-cystathionine	L-homocysteine; pyruvate; ammonium	490.93|domain	Present	19	ES22_IMP_S_C01_127_784190_lcl_2,ES22_IMP_S_C01_127_5457301_lcl_3,ES22_IMP_S_C01_127_1376683_lcl_2,ES22_IMP_S_C01_127_689151_lcl_1,ES22_IMP_S_C01_127_8852704_lcl_12,ES22_IMP_S_C01_127_8513345_lcl_3,ES22_IMP_S_C01_127_9040165_lcl_3,ES22_IMP_S_C01_127_2605907_lcl_2,ES22_IMP_S_C01_127_5640524_lcl_3,ES22_IMP_S_C01_127_10459585_lcl_1,ES22_IMP_S_C01_127_2438729_lcl_3,ES22_IMP_S_C01_127_903704_lcl_2,ES22…	ES22_IMP_S_C01
Sulfur cycling enzymes (detailed)	Metabolism of organic sulfur | MHO (L-methionine (R)-S-oxide) -> Methionine)	msrC	L-methionine (R)-S-oxide reductase	K08968.hmm	K08968	L-methionine-(R)-S-oxide + reduced thioredoxin = L-methionine + oxidized thioredoxin + H2O	L-methionine-(R)-S-oxide; reduced thioredoxin	L-methionine; oxidized thioredoxin	90.67|domain	Present	89	ES22_IMP_S_C01_127_2018972_lcl_2,ES22_IMP_S_C01_127_6011393_lcl_1,ES22_IMP_S_C01_127_2879582_lcl_1,ES22_IMP_S_C01_127_6739224_lcl_1,ES22_IMP_S_C01_127_3035246_lcl_2,ES22_IMP_S_C01_127_6574421_lcl_1,ES22_IMP_S_C01_127_10361790_lcl_4,ES22_IMP_S_C01_127_8628449_lcl_2,ES22_IMP_S_C01_127_8178252_lcl_2,ES22_IMP_S_C01_127_6342634_lcl_2,ES22_IMP_S_C01_127_4352246_lcl_2,ES22_IMP_S_C01_127_3605035_lcl_2,ES…	ES22_IMP_S_C01
Sulfur cycling enzymes (detailed)	Metabolism of organic sulfur | Homocysteine -> Methionine	metH	5-methyltetrahydrofolate--homocysteine methyltransferase	K00548.hmm	K00548	5-methyltetrahydrofolate + L-homocysteine = tetrahydrofolate + L-methionine [RN:R00946]	5-methyltetrahydrofolate; L-homocysteine	tetrahydrofolate; L-methionine	272.87|domain	Present	610	ES22_IMP_S_C01_127_4312066_lcl_15,ES22_IMP_S_C01_127_3284467_lcl_5,ES22_IMP_S_C01_127_7037741_lcl_2,ES22_IMP_S_C01_127_1459405_lcl_2,ES22_IMP_S_C01_127_2564241_lcl_4,ES22_IMP_S_C01_127_1495983_lcl_2,ES22_IMP_S_C01_127_3760998_lcl_1,ES22_IMP_S_C01_127_1272349_lcl_1,ES22_IMP_S_C01_127_2210266_lcl_1,ES22_IMP_S_C01_127_6809496_lcl_3,ES22_IMP_S_C01_127_7795138_lcl_3,ES22_IMP_S_C01_127_3728582_lcl_1,ES…	ES22_IMP_S_C01
Sulfur cycling enzymes (detailed)	Metabolism of organic sulfur | Homocysteine <-> Methionine	metE	5-methyltetrahydropteroyltriglutamate--homocysteine methyltransferase	K00549.hmm	K00549	5-methyltetrahydropteroyltri-L-glutamate + L-homocysteine = tetrahydropteroyltri-L-glutamate + L-methionine [RN:R04405]	5-methyltetrahydropteroyltri-L-glutamate; L-homocysteine	tetrahydropteroyltri-L-glutamate; L-methionine	36.93|full	Present	322	ES22_IMP_S_C01_127_6491977_lcl_2,ES22_IMP_S_C01_127_770805_lcl_5,ES22_IMP_S_C01_127_8674475_lcl_1,ES22_IMP_S_C01_127_6827571_lcl_1,ES22_IMP_S_C01_127_5442846_lcl_1,ES22_IMP_S_C01_127_5175535_lcl_2,ES22_IMP_S_C01_127_5883060_lcl_1,ES22_IMP_S_C01_127_4185361_lcl_2,ES22_IMP_S_C01_127_195988_lcl_1,ES22_IMP_S_C01_127_6201010_lcl_3,ES22_IMP_S_C01_127_10354325_lcl_3,ES22_IMP_S_C01_127_3169834_lcl_1,ES22…	ES22_IMP_S_C01
Sulfur cycling enzymes (detailed)	Metabolism of organic sulfur | SAH (S-adenosyl-L-homocysteine) -> Homocysteine	ahcY	adenosylhomocysteinase	K01251.hmm	K01251	S-adenosyl-L-homocysteine + H2O = L-homocysteine + adenosine [RN:R00192]	S-adenosyl-L-homocysteine	L-homocysteine; adenosine	73.23|full	Present	391	ES22_IMP_S_C01_127_9336186_lcl_12,ES22_IMP_S_C01_127_60346_lcl_1,ES22_IMP_S_C01_127_2195243_lcl_2,ES22_IMP_S_C01_127_1157307_lcl_2,ES22_IMP_S_C01_127_1766092_lcl_1,ES22_IMP_S_C01_127_6049763_lcl_1,ES22_IMP_S_C01_127_644378_lcl_2,ES22_IMP_S_C01_127_717952_lcl_1,ES22_IMP_S_C01_127_5579104_lcl_2,ES22_IMP_S_C01_127_271381_lcl_5,ES22_IMP_S_C01_127_10589874_lcl_1,ES22_IMP_S_C01_127_1181943_lcl_1,ES22_I…	ES22_IMP_S_C01
Sulfur cycling enzymes (detailed)	Metabolism of organic sulfur | SRH (S-ribosylhomocysteine) -> Homocysteine	luxS	S-ribosylhomocysteine lyase	K07173.hmm	K07173	S-(5-deoxy-D-ribos-5-yl)-L-homocysteine = L-homocysteine + (4S)-4,5-dihydroxypentan-2,3-dione [RN:R01291]	S-(5-deoxy-D-ribos-5-yl)-L-homocysteine	L-homocysteine; (4S)-4,5-dihydroxypentan-2,3-dione	109.23|full	Absent	0	None	ES22_IMP_S_C01
Sulfur cycling enzymes (detailed)	Metabolism of organic sulfur | SAH (S-adenosyl-L-homocysteine) -> SRH (S-ribosylhomocysteine)	mtnN	adenosylhomocysteine nucleosidase	K01243.hmm	K01243	S-adenosyl-L-homocysteine + H2O = S-ribosyl-L-homocysteine + adenine	S-adenosyl-L-homocysteine	S-ribosyl-L-homocysteine; adenine	107.13|domain	Present	65	ES22_IMP_S_C01_127_9062347_lcl_2,ES22_IMP_S_C01_127_6071329_lcl_2,ES22_IMP_S_C01_127_8388302_lcl_3,ES22_IMP_S_C01_127_4335499_lcl_2,ES22_IMP_S_C01_127_10311267_lcl_3,ES22_IMP_S_C01_127_1361234_lcl_2,ES22_IMP_S_C01_127_3738430_lcl_2,ES22_IMP_S_C01_127_984430_lcl_2,ES22_IMP_S_C01_127_6613330_lcl_2,ES22_IMP_S_C01_127_743063_lcl_3,ES22_IMP_S_C01_127_3572779_lcl_1,ES22_IMP_S_C01_127_3709907_lcl_2,ES22…	ES22_IMP_S_C01
Sulfur cycling enzymes (detailed)	Sulfur-related amino acid metabolism | Cysteine -> Sulfide	cysK	cysteine synthase	K01738.hmm	K01738	O-acetyl-L-serine + hydrogen sulfide = L-cysteine + acetate [RN:R00897]	O-acetyl-L-serine; hydrogen sulfide	L-cysteine; acetate	424.83|domain	Present	70	ES22_IMP_S_C01_127_6810633_lcl_7,ES22_IMP_S_C01_127_1317309_lcl_1,ES22_IMP_S_C01_127_1768029_lcl_1,ES22_IMP_S_C01_127_4351649_lcl_3,ES22_IMP_S_C01_127_5295705_lcl_1,ES22_IMP_S_C01_127_714078_lcl_1,ES22_IMP_S_C01_127_3345747_lcl_1,ES22_IMP_S_C01_127_9877769_lcl_2,ES22_IMP_S_C01_127_1320951_lcl_1,ES22_IMP_S_C01_127_7519138_lcl_2,ES22_IMP_S_C01_127_6738216_lcl_2,ES22_IMP_S_C01_127_10600598_lcl_2,ES2…	ES22_IMP_S_C01
Sulfur cycling enzymes (detailed)	Sulfur-related amino acid metabolism | Cysteine -> Sulfide	cysM	S-sulfo-L-cysteine synthase (O-acetyl-L-serine-dependent)	K12339.hmm	K12339	O-acetyl-L-serine + hydrogen sulfide = L-cysteine + acetate [RN:R00897]	O-acetyl-L-serine; hydrogen sulfide	L-cysteine; acetate	410.00|domain	Present	87	ES22_IMP_S_C01_127_929234_lcl_1,ES22_IMP_S_C01_127_512077_lcl_12,ES22_IMP_S_C01_127_1789467_lcl_1,ES22_IMP_S_C01_127_5017267_lcl_1,ES22_IMP_S_C01_127_1849804_lcl_3,ES22_IMP_S_C01_127_4934685_lcl_1,ES22_IMP_S_C01_127_2446283_lcl_1,ES22_IMP_S_C01_127_7206272_lcl_2,ES22_IMP_S_C01_127_10199567_lcl_2,ES22_IMP_S_C01_127_4627271_lcl_2,ES22_IMP_S_C01_127_9611381_lcl_1,ES22_IMP_S_C01_127_6394777_lcl_4,ES2…	ES22_IMP_S_C01
Sulfur cycling enzymes (detailed)	Sulfur-related amino acid metabolism | Cysteine -> Sulfide	malY	cysteine-S-conjugate beta-lyase	K14155.hmm	K14155	L-cystathionine + H2O = L-homocysteine + pyruvate + ammonium	L-cystathionine	L-homocysteine; pyruvate; ammonium	285.60|full	Present	55	ES22_IMP_S_C01_127_5203204_lcl_1,ES22_IMP_S_C01_127_5795470_lcl_1,ES22_IMP_S_C01_127_4154044_lcl_1,ES22_IMP_S_C01_127_4134891_lcl_2,ES22_IMP_S_C01_127_1365749_lcl_1,ES22_IMP_S_C01_127_7645926_lcl_6,ES22_IMP_S_C01_127_6788518_lcl_1,ES22_IMP_S_C01_127_9531710_lcl_5,ES22_IMP_S_C01_127_5032494_lcl_1,ES22_IMP_S_C01_127_7401415_lcl_1,ES22_IMP_S_C01_127_5047120_lcl_2,ES22_IMP_S_C01_127_7274910_lcl_1,ES2…	ES22_IMP_S_C01
Sulfur cycling enzymes (detailed)	Sulfur-related amino acid metabolism | Cysteine -> Sulfide	dcyD	D-cysteine desulfhydrase	K05396.hmm	K05396	D-cysteine + H2O = sulfide + NH3 + pyruvate [RN:R01874]	D-cysteine	sulfide; NH3; pyruvate	359.70|full	Present	11	ES22_IMP_S_C01_127_8347153_lcl_4,ES22_IMP_S_C01_127_4294157_lcl_6,ES22_IMP_S_C01_127_7759076_lcl_1,ES22_IMP_S_C01_127_6124383_lcl_4,ES22_IMP_S_C01_127_2622813_lcl_2,ES22_IMP_S_C01_127_10561688_lcl_2,ES22_IMP_S_C01_127_2836727_lcl_2,ES22_IMP_S_C01_127_7167063_lcl_1,ES22_IMP_S_C01_127_2081669_lcl_2,ES22_IMP_S_C01_127_2405809_lcl_2,ES22_IMP_S_C01_127_2685350_lcl_4	ES22_IMP_S_C01
Sulfur cycling enzymes (detailed)	Sulfur-related amino acid metabolism | Cysteine -> Sulfide	metC	cysteine-S-conjugate beta-lyase	K01760.hmm	K01760	L-cysteine + H2O = pyruvate + hydrogen sulfide + ammonium	L-cysteine	pyruvate; hydrogen sulfide; ammonium	490.93|domain	Present	19	ES22_IMP_S_C01_127_784190_lcl_2,ES22_IMP_S_C01_127_5457301_lcl_3,ES22_IMP_S_C01_127_1376683_lcl_2,ES22_IMP_S_C01_127_689151_lcl_1,ES22_IMP_S_C01_127_8852704_lcl_12,ES22_IMP_S_C01_127_8513345_lcl_3,ES22_IMP_S_C01_127_9040165_lcl_3,ES22_IMP_S_C01_127_2605907_lcl_2,ES22_IMP_S_C01_127_5640524_lcl_3,ES22_IMP_S_C01_127_10459585_lcl_1,ES22_IMP_S_C01_127_2438729_lcl_3,ES22_IMP_S_C01_127_903704_lcl_2,ES22…	ES22_IMP_S_C01
Sulfur cycling enzymes (detailed)	Sulfur-related amino acid metabolism | Methionine -> Methanethiol	megL	methionine gamma-lyase	PF01053.hmm	N/A	L-methionine + H2O = methanethiol + 2-oxobutanoate + ammonium	L-methionine	methanethiol; 2-oxobutanoate; ammonium	432.5|full	Present	123	ES22_IMP_S_C01_127_5640524_lcl_3,ES22_IMP_S_C01_127_689151_lcl_1,ES22_IMP_S_C01_127_10459585_lcl_1,ES22_IMP_S_C01_127_2438729_lcl_3,ES22_IMP_S_C01_127_8852704_lcl_12,ES22_IMP_S_C01_127_9040165_lcl_3,ES22_IMP_S_C01_127_1376683_lcl_2,ES22_IMP_S_C01_127_2605907_lcl_2,ES22_IMP_S_C01_127_2814614_lcl_3,ES22_IMP_S_C01_127_737489_lcl_3,ES22_IMP_S_C01_127_9278956_lcl_1,ES22_IMP_S_C01_127_5457301_lcl_3,ES2…	ES22_IMP_S_C01
Sulfur cycling enzymes (detailed)	Sulfur-related amino acid metabolism | Methionine -> SAMe (S-adenosyl-L-methionine)	metK	S-adenosylmethionine synthetase	K00789.hmm	K00789	ATP + L-methionine + H2O = phosphate + diphosphate + S-adenosyl-L-methionine [RN:R00177]	ATP; L-methionin	phosphate; diphosphate; S-adenosyl-L-methionine	18.10|full	Present	458	ES22_IMP_S_C01_127_4692482_lcl_2,ES22_IMP_S_C01_127_8176097_lcl_1,ES22_IMP_S_C01_127_9738230_lcl_2,ES22_IMP_S_C01_127_9982381_lcl_1,ES22_IMP_S_C01_127_7999308_lcl_2,ES22_IMP_S_C01_127_3169765_lcl_2,ES22_IMP_S_C01_127_10653949_lcl_1,ES22_IMP_S_C01_127_5763489_lcl_3,ES22_IMP_S_C01_127_5935688_lcl_1,ES22_IMP_S_C01_127_9243866_lcl_1,ES22_IMP_S_C01_127_5210625_lcl_1,ES22_IMP_S_C01_127_2292921_lcl_4,ES…	ES22_IMP_S_C01
Sulfur cycling enzymes (detailed)	Sulfur-related amino acid metabolism | SAMe (S-adenosyl-L-methionine) -> SAH (S-adenosyl-L-homocysteine)	dcm	DNA (cytosine-5)-methyltransferase 1	K00558.hmm	K00558	S-adenosyl-L-methionine + DNA containing cytosine = S-adenosyl-L-homocysteine + DNA containing 5-methylcytosine [RN:R00380]	S-adenosyl-L-methionine; DNA containing cytosine	S-adenosyl-L-homocysteine; DNA containing 5-methylcytosine	150.10|full	Present	24	ES22_IMP_S_C01_127_7413638_lcl_3,ES22_IMP_S_C01_127_7235248_lcl_4,ES22_IMP_S_C01_127_7028518_lcl_1,ES22_IMP_S_C01_127_6755228_lcl_1,ES22_IMP_S_C01_127_724020_lcl_2,ES22_IMP_S_C01_127_7071605_lcl_3,ES22_IMP_S_C01_127_3890167_lcl_1,ES22_IMP_S_C01_127_5517980_lcl_3,ES22_IMP_S_C01_127_8556683_lcl_2,ES22_IMP_S_C01_127_5419744_lcl_3,ES22_IMP_S_C01_127_10497265_lcl_2,ES22_IMP_S_C01_127_9831374_lcl_2,ES2…	ES22_IMP_S_C01
Thermophilic specific	Thermophilic specific	rgy	reverse gyrase	TIGR01054.hmm	K03170	Thermophilic specific	N/A	N/A	469.70|full	Absent	0	None	ES22_IMP_S_C02
Amino acid utilization	4-aminobutyrate aminotransferase and related aminotransferases	4-aminobutyrate aminotransferase and related aminotransferases	4-aminobutyrate aminotransferase and related aminotransferases	K00823.hmm, K07250.hmm, K13524.hmm, K14268.hmm, K03918.hmm	K00823, K07250, K13524, K14268, K03918	4-aminobutanoate + 2-oxoglutarate = succinate semialdehyde + L-glutamate [RN:R01648]	4-aminobutanoate; 2-oxoglutarate	succinate semialdehyde; L-glutamate	609.33|domain, 639.10|domain, 436.80|full, 825.23|full, 369.10|full	Present	24	ES22_IMP_S_C02_127_6639738_lcl_2,ES22_IMP_S_C02_127_7659675_lcl_4,ES22_IMP_S_C02_127_1250550_lcl_2,ES22_IMP_S_C02_127_6710774_lcl_2,ES22_IMP_S_C02_127_5419967_lcl_2,ES22_IMP_S_C02_127_6304893_lcl_1,ES22_IMP_S_C02_127_2282059_lcl_2,ES22_IMP_S_C02_127_7576046_lcl_3,ES22_IMP_S_C02_127_335010_lcl_1,ES22_IMP_S_C02_127_9207066_lcl_2;ES22_IMP_S_C02_127_8597432_lcl_1,ES22_IMP_S_C02_127_6304893_lcl_1,ES22…	ES22_IMP_S_C02
Amino acid utilization	Aminotransferase class I and II	aminotransferase class I and II	aminotransferase class I and II	K05825.hmm	K05825	L-2-aminoadipate + 2-oxoglutarate = 2-oxoadipate + L-glutamate [RN:R01939]	L-2-aminoadipate; 2-oxoglutarate	2-oxoadipate; L-glutamate	392.87|domain	Present	48	ES22_IMP_S_C02_127_3458270_lcl_3,ES22_IMP_S_C02_127_515886_lcl_2,ES22_IMP_S_C02_127_4278724_lcl_4,ES22_IMP_S_C02_127_7166344_lcl_1,ES22_IMP_S_C02_127_6613305_lcl_1,ES22_IMP_S_C02_127_259649_lcl_1,ES22_IMP_S_C02_127_8862641_lcl_2,ES22_IMP_S_C02_127_8747500_lcl_1,ES22_IMP_S_C02_127_320843_lcl_7,ES22_IMP_S_C02_127_320368_lcl_1,ES22_IMP_S_C02_127_1928295_lcl_2,ES22_IMP_S_C02_127_9779869_lcl_1,ES22_IM…	ES22_IMP_S_C02
Amino acid utilization	Phosphoserine aminotransferase	phosphoserine aminotransferase	phosphoserine aminotransferase	K00831.hmm	K00831	O-phospho-L-serine + 2-oxoglutarate = 3-phosphooxypyruvate + L-glutamate [RN:R04173]; 4-phosphooxy-L-threonine + 2-oxoglutarate = (3R)-3-hydroxy-2-oxo-4-phosphooxybutanoate + L-glutamate [RN:R05085]	O-phospho-L-serine; 2-oxoglutarate; 4-phosphooxy-L-threonine	3-phosphooxypyruvate; L-glutamate; (3R)-3-hydroxy-2-oxo-4-phosphooxybutanoate	137.97|full	Present	269	ES22_IMP_S_C02_127_5674787_lcl_1,ES22_IMP_S_C02_127_4394835_lcl_2,ES22_IMP_S_C02_127_3095326_lcl_1,ES22_IMP_S_C02_127_1035988_lcl_2,ES22_IMP_S_C02_127_5968375_lcl_2,ES22_IMP_S_C02_127_6336100_lcl_4,ES22_IMP_S_C02_127_1695946_lcl_2,ES22_IMP_S_C02_127_8331239_lcl_2,ES22_IMP_S_C02_127_3149762_lcl_1,ES22_IMP_S_C02_127_7887519_lcl_2,ES22_IMP_S_C02_127_4730721_lcl_3,ES22_IMP_S_C02_127_448874_lcl_2,ES22…	ES22_IMP_S_C02
Amino acid utilization	Ornithine/acetylornithine aminotransferase	ornithine/acetylornithine aminotransferase	ornithine/acetylornithine aminotransferase	K00819.hmm, K00821.hmm, K05830.hmm, K00840.hmm	K00819, K00821, K05830, K00840	L-ornithine + a 2-oxo carboxylate = L-glutamate 5-semialdehyde + an L-amino acid [RN:R01343]	L-ornithine; 2-oxo carboxylate	L-glutamate 5-semialdehyde; L-amino acid	490.03|full, 483.83|domain, 505.00|domain, 704.00|domain	Present	137	ES22_IMP_S_C02_127_7003967_lcl_2,ES22_IMP_S_C02_127_2264462_lcl_4,ES22_IMP_S_C02_127_6505765_lcl_2,ES22_IMP_S_C02_127_997410_lcl_2,ES22_IMP_S_C02_127_8038261_lcl_3,ES22_IMP_S_C02_127_4135634_lcl_1,ES22_IMP_S_C02_127_1942433_lcl_1,ES22_IMP_S_C02_127_5285311_lcl_1,ES22_IMP_S_C02_127_9384663_lcl_1,ES22_IMP_S_C02_127_3409663_lcl_2,ES22_IMP_S_C02_127_151665_lcl_3,ES22_IMP_S_C02_127_6366669_lcl_1,ES22_…	ES22_IMP_S_C02
Amino acid utilization	Branched-chain amino acid aminotransferase/4-amino-4-deoxychorismate lyase	branched-chain amino acid aminotransferase/4-amino-4-deoxychorismate lyase	branched-chain amino acid aminotransferase/4-amino-4-deoxychorismate lyase	K00826.hmm, K02619.hmm, K03342.hmm	K00826, K02619, K03342	L-leucine + 2-oxoglutarate = 4-methyl-2-oxopentanoate + L-glutamate [RN:R01090]	L-leucine; 2-oxoglutarate	4-methyl-2-oxopentanoate; L-glutamate	188.77|full, 187.00|full, 522.93|full	Present	303	ES22_IMP_S_C02_127_1667949_lcl_1,ES22_IMP_S_C02_127_4033477_lcl_1,ES22_IMP_S_C02_127_6589486_lcl_3,ES22_IMP_S_C02_127_6333534_lcl_3,ES22_IMP_S_C02_127_1600179_lcl_1,ES22_IMP_S_C02_127_7265942_lcl_3,ES22_IMP_S_C02_127_5896580_lcl_6,ES22_IMP_S_C02_127_1253613_lcl_4,ES22_IMP_S_C02_127_820863_lcl_2,ES22_IMP_S_C02_127_1371211_lcl_6,ES22_IMP_S_C02_127_3760060_lcl_2,ES22_IMP_S_C02_127_6336585_lcl_1,ES22…	ES22_IMP_S_C02
Amino acid utilization	Aspartate/tyrosine/aromatic aminotransferase	aspartate/tyrosine/aromatic aminotransferase	aspartate/tyrosine/aromatic aminotransferase	K00812.hmm, K00813.hmm, K11358.hmm, K00832.hmm	K00812, K00813, K11358, K00832	L-aspartate + 2-oxoglutarate = oxaloacetate + L-glutamate [RN:R00355]	L-aspartate; 2-oxoglutarate	oxaloacetate; L-glutamate	464.33|full, 530.40|full, 342.60|full, 553.10|full	Present	99	ES22_IMP_S_C02_127_2656431_lcl_4,ES22_IMP_S_C02_127_8019364_lcl_2,ES22_IMP_S_C02_127_3928748_lcl_1,ES22_IMP_S_C02_127_2851967_lcl_1,ES22_IMP_S_C02_127_9287119_lcl_1,ES22_IMP_S_C02_127_1435852_lcl_6,ES22_IMP_S_C02_127_9155479_lcl_4,ES22_IMP_S_C02_127_9364392_lcl_3,ES22_IMP_S_C02_127_1539045_lcl_2,ES22_IMP_S_C02_127_3731414_lcl_1,ES22_IMP_S_C02_127_6258218_lcl_1,ES22_IMP_S_C02_127_371153_lcl_3,ES22…	ES22_IMP_S_C02
Amino acid utilization	Histidinol-phosphate/aromatic aminotransferase	histidinol-phosphate/aromatic aminotransferase	histidinol-phosphate/aromatic aminotransferase	K00817.hmm	K00817	L-histidinol phosphate + 2-oxoglutarate = 3-(imidazol-4-yl)-2-oxopropyl phosphate + L-glutamate [RN:R03243]	L-histidinol phosphate; 2-oxoglutarate	3-(imidazol-4-yl)-2-oxopropyl phosphate; L-glutamate	289.63|full	Present	262	ES22_IMP_S_C02_127_9540914_lcl_4,ES22_IMP_S_C02_127_8313069_lcl_1,ES22_IMP_S_C02_127_3863089_lcl_2,ES22_IMP_S_C02_127_2185871_lcl_7,ES22_IMP_S_C02_127_4959564_lcl_2,ES22_IMP_S_C02_127_6113969_lcl_2,ES22_IMP_S_C02_127_6886408_lcl_4,ES22_IMP_S_C02_127_8672553_lcl_7,ES22_IMP_S_C02_127_1299244_lcl_2,ES22_IMP_S_C02_127_1996063_lcl_2,ES22_IMP_S_C02_127_6211705_lcl_5,ES22_IMP_S_C02_127_1948021_lcl_2,ES2…	ES22_IMP_S_C02
Amino acid utilization	Serine-pyruvate aminotransferase/archaeal aspartate aminotransferase	serine-pyruvate aminotransferase/archaeal aspartate aminotransferase	serine-pyruvate aminotransferase/archaeal aspartate aminotransferase	K00830.hmm	K00830	L-alanine + glyoxylate = pyruvate + glycine [RN:R00369]	L-alanine; glyoxylate	pyruvate; glycine	418.23|domain	Present	29	ES22_IMP_S_C02_127_6601713_lcl_1,ES22_IMP_S_C02_127_3732055_lcl_1,ES22_IMP_S_C02_127_1936155_lcl_5,ES22_IMP_S_C02_127_4593280_lcl_2,ES22_IMP_S_C02_127_4209027_lcl_1,ES22_IMP_S_C02_127_8120960_lcl_5,ES22_IMP_S_C02_127_8572518_lcl_3,ES22_IMP_S_C02_127_6300107_lcl_1,ES22_IMP_S_C02_127_1704154_lcl_2,ES22_IMP_S_C02_127_6370919_lcl_2,ES22_IMP_S_C02_127_3967482_lcl_2,ES22_IMP_S_C02_127_3883168_lcl_1,ES2…	ES22_IMP_S_C02
Ethanol fermentation	Acetate => Acetaldehyde	acetate => acetaldehyde	acetate => acetaldehyde	K00129.hmm, K00138.hmm	K00129, K00138	an aldehyde + NAD(P)+ + H2O = a carboxylate + NAD(P)H + H+ [RN:R00538 R00634]	aldehyde; NAD+; NADP+; H2O	carboxylate; NADH; NADPH; H+	764.63|full, 807.77|domain	Present	13	None;ES22_IMP_S_C02_127_8006078_lcl_2,ES22_IMP_S_C02_127_717849_lcl_9,ES22_IMP_S_C02_127_4611127_lcl_3,ES22_IMP_S_C02_127_1385003_lcl_4,ES22_IMP_S_C02_127_8990903_lcl_4,ES22_IMP_S_C02_127_9210692_lcl_2,ES22_IMP_S_C02_127_5272056_lcl_1,ES22_IMP_S_C02_127_40276_lcl_3,ES22_IMP_S_C02_127_6555764_lcl_12,ES22_IMP_S_C02_127_4712480_lcl_1,ES22_IMP_S_C02_127_1476897_lcl_1,ES22_IMP_S_C02_127_2806546_lcl_1,…	ES22_IMP_S_C02
Ethanol fermentation	Acetaldehyde => Ethanol	acetaldehyde => ethanol	acetaldehyde => ethanol	K13954.hmm, K00001.hmm, K04072.hmm, K00114.hmm, K00002.hmm, K04022.hmm, K22473.hmm	K13954, K00001, K04072, K00114, K00002, K04022, K22473	a primary alcohol + NAD+ = an aldehyde + NADH + H+ [RN:R00623]; a secondary alcohol + NAD+ = a ketone + NADH + H+ [RN:R00624]	primary alcohol; NAD+; secondary alcohol	aldehyde; NADH; H+; ketone	504.00|domain, 336.20|domain, 644.33|full, 652.23|domain, 406.57|full, 471.53|full, 1290.63|full	Present	25	ES22_IMP_S_C02_127_3993115_lcl_3,ES22_IMP_S_C02_127_6255397_lcl_1,ES22_IMP_S_C02_127_2693527_lcl_2,ES22_IMP_S_C02_127_1488761_lcl_1,ES22_IMP_S_C02_127_2265078_lcl_1;ES22_IMP_S_C02_127_5207753_lcl_1,ES22_IMP_S_C02_127_3383757_lcl_3,ES22_IMP_S_C02_127_6477414_lcl_2,ES22_IMP_S_C02_127_9495325_lcl_2,ES22_IMP_S_C02_127_4115684_lcl_2;ES22_IMP_S_C02_127_6721247_lcl_1,ES22_IMP_S_C02_127_8276507_lcl_2;ES2…	ES22_IMP_S_C02
Fatty acid degradation	Fatty acid degradation	acyl-CoA dehydrogenase	acyl-CoA dehydrogenase	K00249.hmm, K00255.hmm, K06445.hmm, K06446.hmm, K09456.hmm, K09478.hmm, K11410.hmm, K15980.hmm, K18244.hmm	K00249, K00255, K06445, K06446, K09456, K09478, K11410, K15980, K18244	a acyl-CoA + electron-transfer flavoprotein = a trans-2,3-dehydroacyl-CoA + reduced electron-transfer flavoprotein [RN:R00392]	acyl-CoA; electron-transfer flavoprotein	trans-2,3-dehydroacyl-CoA; reduced electron-transfer flavoprotein	318.80|domain, 575.20|full, 427.00|full, 490.30|domain, 461.93|full, 500.07|full, 510.67|domain, 782.47|full, 576.53|domain	Present	487	ES22_IMP_S_C02_127_5716180_lcl_3,ES22_IMP_S_C02_127_7461669_lcl_2,ES22_IMP_S_C02_127_6209460_lcl_1,ES22_IMP_S_C02_127_2036611_lcl_2,ES22_IMP_S_C02_127_2263218_lcl_1,ES22_IMP_S_C02_127_6257237_lcl_2,ES22_IMP_S_C02_127_9163172_lcl_2,ES22_IMP_S_C02_127_4885491_lcl_2,ES22_IMP_S_C02_127_9454723_lcl_2,ES22_IMP_S_C02_127_6397341_lcl_1,ES22_IMP_S_C02_127_6453590_lcl_2,ES22_IMP_S_C02_127_6439997_lcl_4,ES2…	ES22_IMP_S_C02
Aromatics degradation	Protocatechuate/Catechol degradation	catA	catechol 1,2-dioxygenase	K03381.hmm	K03381	catechol + O2 = cis,cis-muconate [RN:R00817]	catechol; O2	cis,cis-muconate	343.50|domain	Present	1	ES22_IMP_S_C02_127_7799237_lcl_2	ES22_IMP_S_C02
Aromatics degradation	Phenol => Benzoyl-CoA	ubiX	flavin prenyltransferase	K03186.hmm	K03186	dimethylallyl phosphate + FMNH2 = prenylated FMNH2 + phosphate [RN:R11225]	dimethylallyl phosphate; FMNH2	prenylated FMNH2; phosphate	125.70|full	Present	131	ES22_IMP_S_C02_127_8645050_lcl_2,ES22_IMP_S_C02_127_3914004_lcl_2,ES22_IMP_S_C02_127_1459522_lcl_4,ES22_IMP_S_C02_127_1840427_lcl_2,ES22_IMP_S_C02_127_817930_lcl_2,ES22_IMP_S_C02_127_9036261_lcl_2,ES22_IMP_S_C02_127_5910197_lcl_4,ES22_IMP_S_C02_127_7923117_lcl_2,ES22_IMP_S_C02_127_4708383_lcl_2,ES22_IMP_S_C02_127_8120941_lcl_2,ES22_IMP_S_C02_127_3460497_lcl_3,ES22_IMP_S_C02_127_5802900_lcl_1,ES22…	ES22_IMP_S_C02
Aromatics degradation	Phenol => Benzoyl-CoA	bsdC	vanillate/4-hydroxybenzoate decarboxylase subunit C	K01612.hmm	K01612	4-hydroxybenzoate = phenol + CO2 [RN:R01238]	4-hydroxybenzoate	phenol; CO2	574.80|full	Absent	0	None	ES22_IMP_S_C02
Aromatics degradation	Benzoyl-CoA reduction	bcrC	benzoyl-CoA reductase subunit C	K04112.hmm	K04112	cyclohexa-1,5-diene-1-carbonyl-CoA + oxidized ferredoxin + 2 ADP + 2 phosphate = benzoyl-CoA + reduced ferredoxin + 2 ATP + 2 H2O [RN:R02451]	cyclohexa-1,5-diene-1-carbonyl-CoA; oxidized ferredoxin; ADP; phosphate	benzoyl-CoA; reduced ferredoxin; ATP; H2O	370.00|full	Present	17	ES22_IMP_S_C02_127_8835613_lcl_2,ES22_IMP_S_C02_127_3301256_lcl_1,ES22_IMP_S_C02_127_6208125_lcl_2,ES22_IMP_S_C02_127_8904910_lcl_2,ES22_IMP_S_C02_127_6583653_lcl_3,ES22_IMP_S_C02_127_3844892_lcl_1,ES22_IMP_S_C02_127_9719644_lcl_2,ES22_IMP_S_C02_127_8105943_lcl_2,ES22_IMP_S_C02_127_5375680_lcl_3,ES22_IMP_S_C02_127_340412_lcl_2,ES22_IMP_S_C02_127_2708793_lcl_1,ES22_IMP_S_C02_127_4405130_lcl_1,ES22…	ES22_IMP_S_C02
Aromatics degradation	Benzoyl-CoA reduction	bcrB	benzoyl-CoA reductase subunit B	K04113.hmm	K04113	cyclohexa-1,5-diene-1-carbonyl-CoA + oxidized ferredoxin + 2 ADP + 2 phosphate = benzoyl-CoA + reduced ferredoxin + 2 ATP + 2 H2O [RN:R02451]	cyclohexa-1,5-diene-1-carbonyl-CoA; oxidized ferredoxin; ADP; phosphate	benzoyl-CoA; reduced ferredoxin; ATP; H2O	317.33|full	Present	11	ES22_IMP_S_C02_127_5947729_lcl_2,ES22_IMP_S_C02_127_4937927_lcl_1,ES22_IMP_S_C02_127_6073926_lcl_1,ES22_IMP_S_C02_127_6231954_lcl_1,ES22_IMP_S_C02_127_5694242_lcl_2,ES22_IMP_S_C02_127_7121929_lcl_1,ES22_IMP_S_C02_127_544855_lcl_2,ES22_IMP_S_C02_127_1460988_lcl_2,ES22_IMP_S_C02_127_4916103_lcl_2,ES22_IMP_S_C02_127_5046566_lcl_1,ES22_IMP_S_C02_127_7771427_lcl_1	ES22_IMP_S_C02
Aromatics degradation	Benzoyl-CoA reduction	bcrA	benzoyl-CoA reductase subunit A	K04114.hmm	K04114	cyclohexa-1,5-diene-1-carbonyl-CoA + oxidized ferredoxin + 2 ADP + 2 phosphate = benzoyl-CoA + reduced ferredoxin + 2 ATP + 2 H2O [RN:R02451]	cyclohexa-1,5-diene-1-carbonyl-CoA; oxidized ferredoxin; ADP; phosphate	benzoyl-CoA; reduced ferredoxin; ATP; H2O	396.30|full	Present	1	ES22_IMP_S_C02_127_5878156_lcl_1	ES22_IMP_S_C02
Aromatics degradation	Benzoyl-CoA reduction	bcrD	benzoyl-CoA reductase subunit D	K04115.hmm	K04115	cyclohexa-1,5-diene-1-carbonyl-CoA + oxidized ferredoxin + 2 ADP + 2 phosphate = benzoyl-CoA + reduced ferredoxin + 2 ATP + 2 H2O [RN:R02451]	cyclohexa-1,5-diene-1-carbonyl-CoA; oxidized ferredoxin; ADP; phosphate	benzoyl-CoA; reduced ferredoxin; ATP; H2O	296.30|full	Present	9	ES22_IMP_S_C02_127_5947729_lcl_4,ES22_IMP_S_C02_127_516643_lcl_3,ES22_IMP_S_C02_127_5559578_lcl_2,ES22_IMP_S_C02_127_5750396_lcl_3,ES22_IMP_S_C02_127_2452030_lcl_1,ES22_IMP_S_C02_127_3075915_lcl_2,ES22_IMP_S_C02_127_1247881_lcl_2,ES22_IMP_S_C02_127_3273290_lcl_2,ES22_IMP_S_C02_127_5606039_lcl_2	ES22_IMP_S_C02
Complex carbon degradation	Cellulose degrading	cellobiosidase	cellobiosidase	K19668.hmm	K19668	Hydrolysis of (1->4)-beta-D-glucosidic linkages in cellulose and cellotetraose, releasing cellobiose from the non-reducing ends of the chains	N/A	N/A	225.47|domain	Present	1	ES22_IMP_S_C02_127_1438114_lcl_1	ES22_IMP_S_C02
Complex carbon degradation	Cellulose degrading	cellulase	cellulase	K01179.hmm, K20542.hmm	K01179, K20542	Endohydrolysis of (1->4)-beta-D-glucosidic linkages in cellulose, lichenin and cereal beta-D-glucans	N/A	N/A	27.30|domain, 152.20|full	Present	51	ES22_IMP_S_C02_127_7640794_lcl_1,ES22_IMP_S_C02_127_382209_lcl_1,ES22_IMP_S_C02_127_6023478_lcl_2,ES22_IMP_S_C02_127_75681_lcl_1,ES22_IMP_S_C02_127_5132322_lcl_16,ES22_IMP_S_C02_127_917261_lcl_2,ES22_IMP_S_C02_127_9621183_lcl_1,ES22_IMP_S_C02_127_4931648_lcl_2,ES22_IMP_S_C02_127_1185455_lcl_8,ES22_IMP_S_C02_127_9400447_lcl_1,ES22_IMP_S_C02_127_9825579_lcl_1,ES22_IMP_S_C02_127_7197786_lcl_1,ES22_I…	ES22_IMP_S_C02
Complex carbon degradation	Cellulose degrading	beta-glucosidase	beta-glucosidase	K01188.hmm, K05349.hmm, K05350.hmm	K01188, K05349, K05350	Hydrolysis of terminal, non-reducing beta-D-glucosyl residues with release of beta-D-glucose	N/A	N/A	695.13|domain, 314.90|full, 584.90|domain	Present	283	None;ES22_IMP_S_C02_127_6745103_lcl_2,ES22_IMP_S_C02_127_3261644_lcl_1,ES22_IMP_S_C02_127_7417811_lcl_5,ES22_IMP_S_C02_127_9518674_lcl_3,ES22_IMP_S_C02_127_4758002_lcl_1,ES22_IMP_S_C02_127_1550585_lcl_36,ES22_IMP_S_C02_127_4333912_lcl_5,ES22_IMP_S_C02_127_4824788_lcl_10,ES22_IMP_S_C02_127_3577173_lcl_8,ES22_IMP_S_C02_127_3591321_lcl_2,ES22_IMP_S_C02_127_6330053_lcl_16,ES22_IMP_S_C02_127_1974923_l…	ES22_IMP_S_C02
Complex carbon degradation	Hemicullulose debranching	arabinosidase	arabinosidase	K01209.hmm, K15921.hmm	K01209, K15921	Hydrolysis of terminal non-reducing alpha-L-arabinofuranoside residues in alpha-L-arabinosides.	N/A	N/A	96.47|full, 225.70|domain	Present	202	ES22_IMP_S_C02_127_8863270_lcl_2,ES22_IMP_S_C02_127_7543147_lcl_1,ES22_IMP_S_C02_127_302519_lcl_2,ES22_IMP_S_C02_127_4388987_lcl_3,ES22_IMP_S_C02_127_920245_lcl_16,ES22_IMP_S_C02_127_5652196_lcl_2,ES22_IMP_S_C02_127_26081_lcl_2,ES22_IMP_S_C02_127_1671421_lcl_1,ES22_IMP_S_C02_127_3118116_lcl_4,ES22_IMP_S_C02_127_5451567_lcl_1,ES22_IMP_S_C02_127_9554151_lcl_7,ES22_IMP_S_C02_127_4122312_lcl_2,ES22_I…	ES22_IMP_S_C02
Complex carbon degradation	Hemicullulose debranching	beta-glucuronidase	beta-glucuronidase	K01195.hmm	K01195	a beta-D-glucuronoside + H2O = D-glucuronate + an alcohol [RN:R01478]	beta-D-glucuronoside; H2O	D-glucuronate; alcohol	403.53|full	Present	8	ES22_IMP_S_C02_127_4824788_lcl_9,ES22_IMP_S_C02_127_7151256_lcl_2,ES22_IMP_S_C02_127_1176516_lcl_1,ES22_IMP_S_C02_127_7858036_lcl_1,ES22_IMP_S_C02_127_8443750_lcl_1,ES22_IMP_S_C02_127_3437737_lcl_3,ES22_IMP_S_C02_127_985434_lcl_1,ES22_IMP_S_C02_127_7339147_lcl_2	ES22_IMP_S_C02
Complex carbon degradation	Hemicullulose debranching	alpha-L-rhamnosidase	alpha-L-rhamnosidase	K05989.hmm	K05989	Hydrolysis of terminal non-reducing alpha-L-rhamnose residues in alpha-L-rhamnosides	N/A	N/A	173.10|domain	Present	224	ES22_IMP_S_C02_127_2548589_lcl_2,ES22_IMP_S_C02_127_3748648_lcl_4,ES22_IMP_S_C02_127_6651933_lcl_2,ES22_IMP_S_C02_127_5581184_lcl_1,ES22_IMP_S_C02_127_8799398_lcl_2,ES22_IMP_S_C02_127_2658777_lcl_1,ES22_IMP_S_C02_127_3130344_lcl_1,ES22_IMP_S_C02_127_5485314_lcl_3,ES22_IMP_S_C02_127_8061673_lcl_1,ES22_IMP_S_C02_127_6631054_lcl_2,ES22_IMP_S_C02_127_9689541_lcl_1,ES22_IMP_S_C02_127_1486369_lcl_1,ES2…	ES22_IMP_S_C02
Complex carbon degradation	Endohemicellulases	mannan endo-1,4-beta-mannosidase	mannan endo-1,4-beta-mannosidase	K01218.hmm, K19355.hmm	K01218, K19355	Random hydrolysis of (1->4)-beta-D-mannosidic linkages in mannans, galactomannans and glucomannans [RN:R08612]	N/A	N/A	78.93|domain, 100.53|full	Present	63	ES22_IMP_S_C02_127_8812553_lcl_2,ES22_IMP_S_C02_127_444771_lcl_5,ES22_IMP_S_C02_127_8256803_lcl_15,ES22_IMP_S_C02_127_7250628_lcl_3,ES22_IMP_S_C02_127_2694443_lcl_2,ES22_IMP_S_C02_127_8355882_lcl_2,ES22_IMP_S_C02_127_3118116_lcl_9,ES22_IMP_S_C02_127_3064741_lcl_1,ES22_IMP_S_C02_127_444771_lcl_7,ES22_IMP_S_C02_127_2251815_lcl_1,ES22_IMP_S_C02_127_6726971_lcl_3,ES22_IMP_S_C02_127_6907476_lcl_2,ES22…	ES22_IMP_S_C02
Complex carbon degradation	Endohemicellulases	alpha-D-xyloside xylohydrolase	alpha-D-xyloside xylohydrolase	K01811.hmm	K01811	Hydrolysis of terminal, non-reducing alpha-D-xylose residues with release of alpha-D-xylose.	N/A	N/A	621.53|domain	Present	7	ES22_IMP_S_C02_127_2183335_lcl_1,ES22_IMP_S_C02_127_7086372_lcl_1,ES22_IMP_S_C02_127_4710845_lcl_2,ES22_IMP_S_C02_127_6152866_lcl_2,ES22_IMP_S_C02_127_9685399_lcl_2,ES22_IMP_S_C02_127_425590_lcl_1,ES22_IMP_S_C02_127_8465675_lcl_1	ES22_IMP_S_C02
Complex carbon degradation	Other oligosaccharide degrading	beta-xylosidase	beta-xylosidase	K01198.hmm	K01198	Hydrolysis of (1->4)-beta-D-xylans, to remove successive D-xylose residues from the non-reducing termini	N/A	N/A	184.60|domain	Present	76	ES22_IMP_S_C02_127_1673444_lcl_2,ES22_IMP_S_C02_127_8499475_lcl_2,ES22_IMP_S_C02_127_9247452_lcl_1,ES22_IMP_S_C02_127_4711053_lcl_1,ES22_IMP_S_C02_127_5312719_lcl_2,ES22_IMP_S_C02_127_98626_lcl_1,ES22_IMP_S_C02_127_9273781_lcl_8,ES22_IMP_S_C02_127_8468326_lcl_2,ES22_IMP_S_C02_127_8815403_lcl_2,ES22_IMP_S_C02_127_8577879_lcl_6,ES22_IMP_S_C02_127_349750_lcl_2,ES22_IMP_S_C02_127_7822410_lcl_2,ES22_I…	ES22_IMP_S_C02
Complex carbon degradation	Other oligosaccharide degrading	beta-mannosidase	beta-mannosidase	K01192.hmm	K01192	Hydrolysis of terminal, non-reducing beta-D-mannose residues in beta-D-mannosides [RN:R08613]	N/A	N/A	406.10|full	Present	33	ES22_IMP_S_C02_127_3716366_lcl_6,ES22_IMP_S_C02_127_8577879_lcl_9,ES22_IMP_S_C02_127_3810375_lcl_2,ES22_IMP_S_C02_127_3117343_lcl_1,ES22_IMP_S_C02_127_8201650_lcl_1,ES22_IMP_S_C02_127_5599730_lcl_1,ES22_IMP_S_C02_127_7963797_lcl_2,ES22_IMP_S_C02_127_67225_lcl_1,ES22_IMP_S_C02_127_3604924_lcl_1,ES22_IMP_S_C02_127_6570910_lcl_3,ES22_IMP_S_C02_127_6066506_lcl_1,ES22_IMP_S_C02_127_26456_lcl_2,ES22_IM…	ES22_IMP_S_C02
Complex carbon degradation	Other oligosaccharide degrading	beta-galactosidase	beta-galactosidase	K01190.hmm, K12111.hmm, K12308.hmm	K01190, K12111, K12308	Hydrolysis of terminal non-reducing beta-D-galactose residues in beta-D-galactosides	N/A	N/A	382.13|full, 1274.03|domain, 225.67|domain	Present	93	ES22_IMP_S_C02_127_7183060_lcl_5,ES22_IMP_S_C02_127_2812882_lcl_1,ES22_IMP_S_C02_127_2141399_lcl_3,ES22_IMP_S_C02_127_6682916_lcl_2,ES22_IMP_S_C02_127_6104812_lcl_9,ES22_IMP_S_C02_127_2402463_lcl_8,ES22_IMP_S_C02_127_6593479_lcl_1,ES22_IMP_S_C02_127_1592699_lcl_1,ES22_IMP_S_C02_127_952705_lcl_4,ES22_IMP_S_C02_127_6425535_lcl_1,ES22_IMP_S_C02_127_3118116_lcl_6,ES22_IMP_S_C02_127_3302274_lcl_2,ES22…	ES22_IMP_S_C02
Complex carbon degradation	Amylolytic enzymes	alpha-amylase	alpha-amylase	K01176.hmm, K05343.hmm, K07405.hmm	K01176, K05343, K07405	Endohydrolysis of (1->4)-alpha-D-glucosidic linkages in polysaccharides containing three or more (1->4)-alpha-linked D-glucose units	N/A	N/A	252.60|domain, 495.17|domain, 344.03|full	Present	50	ES22_IMP_S_C02_127_5569720_lcl_2,ES22_IMP_S_C02_127_3958337_lcl_1,ES22_IMP_S_C02_127_5489746_lcl_1,ES22_IMP_S_C02_127_5536971_lcl_2,ES22_IMP_S_C02_127_7893304_lcl_3,ES22_IMP_S_C02_127_6203559_lcl_2,ES22_IMP_S_C02_127_3069084_lcl_1;ES22_IMP_S_C02_127_870310_lcl_3,ES22_IMP_S_C02_127_3027445_lcl_2,ES22_IMP_S_C02_127_2882007_lcl_1,ES22_IMP_S_C02_127_7423468_lcl_1,ES22_IMP_S_C02_127_2594384_lcl_7,ES22…	ES22_IMP_S_C02
Complex carbon degradation	Amylolytic enzymes	glucoamylase	glucoamylase	K01178.hmm	K01178	Hydrolysis of terminal (1->4)-linked alpha-D-glucose residues successively from non-reducing ends of the chains with release of beta-D-glucose	N/A	N/A	152.77|full	Present	3	ES22_IMP_S_C02_127_3023691_lcl_1,ES22_IMP_S_C02_127_6422496_lcl_2,ES22_IMP_S_C02_127_4883454_lcl_1	ES22_IMP_S_C02
Complex carbon degradation	Amylolytic enzymes	pullulanase	pullulanase	K01200.hmm	K01200	Hydrolysis of (1->6)-alpha-D-glucosidic linkages in pullulan, amylopectin and glycogen, and in the alpha- and beta-limit dextrins of amylopectin and glycogen	N/A	N/A	390.57|domain	Present	45	ES22_IMP_S_C02_127_114086_lcl_1,ES22_IMP_S_C02_127_7439888_lcl_1,ES22_IMP_S_C02_127_1679275_lcl_1,ES22_IMP_S_C02_127_6270793_lcl_2,ES22_IMP_S_C02_127_4608755_lcl_3,ES22_IMP_S_C02_127_2466928_lcl_1,ES22_IMP_S_C02_127_5021275_lcl_2,ES22_IMP_S_C02_127_2595847_lcl_1,ES22_IMP_S_C02_127_3427830_lcl_1,ES22_IMP_S_C02_127_6007839_lcl_1,ES22_IMP_S_C02_127_3224196_lcl_1,ES22_IMP_S_C02_127_6968838_lcl_1,ES22…	ES22_IMP_S_C02
Complex carbon degradation	Amylolytic enzymes	isoamylase	isoamylase	K01214.hmm	K01214	Hydrolysis of (1->6)-alpha-D-glucosidic branch linkages in glycogen, amylopectin and their beta-limit dextrins	N/A	N/A	962.67|full	Present	56	ES22_IMP_S_C02_127_2926746_lcl_2,ES22_IMP_S_C02_127_9263754_lcl_3,ES22_IMP_S_C02_127_6957292_lcl_1,ES22_IMP_S_C02_127_8035076_lcl_1,ES22_IMP_S_C02_127_8237658_lcl_1,ES22_IMP_S_C02_127_3899566_lcl_2,ES22_IMP_S_C02_127_1166067_lcl_1,ES22_IMP_S_C02_127_7175309_lcl_1,ES22_IMP_S_C02_127_9222320_lcl_1,ES22_IMP_S_C02_127_5577072_lcl_1,ES22_IMP_S_C02_127_3392121_lcl_2,ES22_IMP_S_C02_127_8837282_lcl_2,ES2…	ES22_IMP_S_C02
Complex carbon degradation	Chitin degrading	chitiniase	chitiniase	K01183.hmm, K13381.hmm	K01183, K13381	Random endo-hydrolysis of N-acetyl-beta-D-glucosaminide (1->4)-beta-linkages in chitin and chitodextrins	N/A	N/A	121.47|full, 339.03|domain	Present	26	ES22_IMP_S_C02_127_812562_lcl_1,ES22_IMP_S_C02_127_7978247_lcl_1,ES22_IMP_S_C02_127_656192_lcl_1,ES22_IMP_S_C02_127_6950604_lcl_3,ES22_IMP_S_C02_127_5131043_lcl_1,ES22_IMP_S_C02_127_3667522_lcl_1,ES22_IMP_S_C02_127_6939632_lcl_1,ES22_IMP_S_C02_127_9209682_lcl_1,ES22_IMP_S_C02_127_7068107_lcl_1,ES22_IMP_S_C02_127_6585774_lcl_1,ES22_IMP_S_C02_127_8444991_lcl_2,ES22_IMP_S_C02_127_9072918_lcl_1,ES22_…	ES22_IMP_S_C02
Complex carbon degradation	Chitin degrading	hexosaminidase	hexosaminidase	K01207.hmm, K12373.hmm, K14459.hmm	K01207, K12373, K14459	Hydrolysis of terminal non-reducing N-acetyl-D-hexosamine residues in N-acetyl-beta-D-hexosaminides	N/A	N/A	253.67|domain, 86.50|full, 200.80|full	Present	301	ES22_IMP_S_C02_127_7878659_lcl_1,ES22_IMP_S_C02_127_9203010_lcl_3,ES22_IMP_S_C02_127_6107653_lcl_1,ES22_IMP_S_C02_127_957307_lcl_2,ES22_IMP_S_C02_127_7800365_lcl_7,ES22_IMP_S_C02_127_8737204_lcl_2,ES22_IMP_S_C02_127_2925864_lcl_1,ES22_IMP_S_C02_127_7393339_lcl_4,ES22_IMP_S_C02_127_5847649_lcl_2,ES22_IMP_S_C02_127_3740396_lcl_4,ES22_IMP_S_C02_127_7346134_lcl_1,ES22_IMP_S_C02_127_9341497_lcl_2,ES22…	ES22_IMP_S_C02
Fermentation	Pyruvate oxidation	porA	pyruvate ferredoxin oxidoreductase alpha subunit	K00169.hmm	K00169	pyruvate + CoA + 2 oxidized ferredoxin = acetyl-CoA + CO2 + 2 reduced ferredoxin + 2 H+ [RN:R01196]	pyruvate; CoA; oxidized ferredoxin	acetyl-CoA; CO2; reduced ferredoxin; H+	299.20|full	Present	52	ES22_IMP_S_C02_127_2634913_lcl_3,ES22_IMP_S_C02_127_4258114_lcl_2,ES22_IMP_S_C02_127_1774267_lcl_3,ES22_IMP_S_C02_127_8983452_lcl_2,ES22_IMP_S_C02_127_3626443_lcl_1,ES22_IMP_S_C02_127_7382902_lcl_3,ES22_IMP_S_C02_127_3936517_lcl_2,ES22_IMP_S_C02_127_8834131_lcl_2,ES22_IMP_S_C02_127_6848547_lcl_1,ES22_IMP_S_C02_127_8582880_lcl_1,ES22_IMP_S_C02_127_3074990_lcl_1,ES22_IMP_S_C02_127_1570150_lcl_2,ES2…	ES22_IMP_S_C02
Fermentation	Alcohol utilization	adh	alcohol dehydrogenase	K00001.hmm	K00001	a primary alcohol + NAD+ = an aldehyde + NADH + H+ [RN:R00623]; a secondary alcohol + NAD+ = a ketone + NADH + H+ [RN:R00624]	primary alcohol; NAD+; secondary alcohol	aldehyde; NADH; H+; ketone	336.20|domain	Present	5	ES22_IMP_S_C02_127_5207753_lcl_1,ES22_IMP_S_C02_127_3383757_lcl_3,ES22_IMP_S_C02_127_6477414_lcl_2,ES22_IMP_S_C02_127_9495325_lcl_2,ES22_IMP_S_C02_127_4115684_lcl_2	ES22_IMP_S_C02
Fermentation	Lactate utilization	ldh	L-lactate dehydrogenase	K00016.hmm	K00016	(S)-lactate + NAD+ = pyruvate + NADH + H+ [RN:R00703]	(S)-lactate; NAD+	pyruvate; NADH; H+	317.10|full	Present	4	ES22_IMP_S_C02_127_5985490_lcl_1,ES22_IMP_S_C02_127_3905891_lcl_2,ES22_IMP_S_C02_127_3629415_lcl_2,ES22_IMP_S_C02_127_4780331_lcl_2	ES22_IMP_S_C02
Fermentation	Acetogenesis	acdA	acetyl coenzyme A synthetase (ADP forming), alpha domain	TIGR02717.hmm	K01905	ATP + acetate + CoA = ADP + phosphate + acetyl-CoA [RN:R00229]	ATP; acetate; CoA	ADP; phosphate; acetyl-CoA	463.00|full	Present	22	ES22_IMP_S_C02_127_9499452_lcl_1,ES22_IMP_S_C02_127_9524967_lcl_1,ES22_IMP_S_C02_127_4304872_lcl_3,ES22_IMP_S_C02_127_5005782_lcl_2,ES22_IMP_S_C02_127_2787858_lcl_2,ES22_IMP_S_C02_127_6931640_lcl_3,ES22_IMP_S_C02_127_1638369_lcl_1,ES22_IMP_S_C02_127_8049233_lcl_2,ES22_IMP_S_C02_127_9489874_lcl_1,ES22_IMP_S_C02_127_3463349_lcl_3,ES22_IMP_S_C02_127_3575162_lcl_1,ES22_IMP_S_C02_127_3969548_lcl_1,ES2…	ES22_IMP_S_C02
Fermentation	Acetogenesis	ack	acetate kinase	TIGR00016.hmm	K00925	ATP + acetate = ADP + acetyl phosphate [RN:R00315]	ATP; acetate	ADP; acetyl phosphate	146.10|full	Present	209	ES22_IMP_S_C02_127_9265158_lcl_1,ES22_IMP_S_C02_127_1415495_lcl_1,ES22_IMP_S_C02_127_4211730_lcl_5,ES22_IMP_S_C02_127_9021163_lcl_5,ES22_IMP_S_C02_127_2597637_lcl_2,ES22_IMP_S_C02_127_5338947_lcl_6,ES22_IMP_S_C02_127_4451764_lcl_2,ES22_IMP_S_C02_127_1316677_lcl_10,ES22_IMP_S_C02_127_3984470_lcl_1,ES22_IMP_S_C02_127_6886211_lcl_3,ES22_IMP_S_C02_127_5382830_lcl_3,ES22_IMP_S_C02_127_6893050_lcl_2,ES…	ES22_IMP_S_C02
Fermentation	Acetogenesis	pta	phosphate acetyltransferase	TIGR00651.hmm	K00625	acetyl-CoA + phosphate = CoA + acetyl phosphate [RN:R00230]	acetyl-CoA; phosphate	CoA; acetyl phosphate	205.40|full	Present	93	ES22_IMP_S_C02_127_2898472_lcl_1,ES22_IMP_S_C02_127_461240_lcl_2,ES22_IMP_S_C02_127_4890174_lcl_1,ES22_IMP_S_C02_127_755384_lcl_3,ES22_IMP_S_C02_127_2612166_lcl_2,ES22_IMP_S_C02_127_6343594_lcl_1,ES22_IMP_S_C02_127_2373889_lcl_2,ES22_IMP_S_C02_127_6886211_lcl_4,ES22_IMP_S_C02_127_8236905_lcl_1,ES22_IMP_S_C02_127_7188364_lcl_1,ES22_IMP_S_C02_127_7225828_lcl_2,ES22_IMP_S_C02_127_181648_lcl_1,ES22_I…	ES22_IMP_S_C02
Fermentation	Acetate to acetyl-CoA	acs	acetyl-CoA synthetase	TIGR02188.hmm	K01895	ATP + acetate + CoA = AMP + diphosphate + acetyl-CoA [RN:R00235]	ATP; acetate; CoA	AMP; diphosphate; acetyl-CoA	684.65|full	Present	80	ES22_IMP_S_C02_127_4943478_lcl_8,ES22_IMP_S_C02_127_9239747_lcl_3,ES22_IMP_S_C02_127_6226138_lcl_5,ES22_IMP_S_C02_127_4717892_lcl_2,ES22_IMP_S_C02_127_6990466_lcl_1,ES22_IMP_S_C02_127_5087287_lcl_2,ES22_IMP_S_C02_127_1981631_lcl_12,ES22_IMP_S_C02_127_797427_lcl_8,ES22_IMP_S_C02_127_1175899_lcl_1,ES22_IMP_S_C02_127_6679565_lcl_1,ES22_IMP_S_C02_127_8968697_lcl_2,ES22_IMP_S_C02_127_1854450_lcl_1,ES2…	ES22_IMP_S_C02
Fermentation	Pyruvate <=> acetyl-CoA + formate	pflD	formate C-acetyltransferase	K00656.hmm	K00656	acetyl-CoA + formate = CoA + pyruvate [RN:R00212]	acetyl-CoA; formate	CoA; pyruvate	336.47|full	Present	34	ES22_IMP_S_C02_127_6006697_lcl_1,ES22_IMP_S_C02_127_9046785_lcl_1,ES22_IMP_S_C02_127_8401445_lcl_1,ES22_IMP_S_C02_127_7706762_lcl_1,ES22_IMP_S_C02_127_2451251_lcl_1,ES22_IMP_S_C02_127_9558447_lcl_1,ES22_IMP_S_C02_127_1986460_lcl_1,ES22_IMP_S_C02_127_1677933_lcl_2,ES22_IMP_S_C02_127_7382079_lcl_1,ES22_IMP_S_C02_127_8664158_lcl_2,ES22_IMP_S_C02_127_9592592_lcl_1,ES22_IMP_S_C02_127_8197822_lcl_1,ES2…	ES22_IMP_S_C02
C1 metabolism	Methanol oxidation	mxaF	methanol dehydrogenase (cytochrome c) subunit 1	methanol_dehydrogenase_pqq_xoxF_mxaF.hmm	K14028	a primary alcohol + 2 ferricytochrome cL = an aldehyde + 2 ferrocytochrome cL + 2 H+ [RN:R10713]	primary alcohol; ferricytochrome cL	aldehyde; ferrocytochrome cL; H+	400|full	Present	66	ES22_IMP_S_C02_127_6172456_lcl_5,ES22_IMP_S_C02_127_9138752_lcl_11,ES22_IMP_S_C02_127_8576326_lcl_1,ES22_IMP_S_C02_127_2780376_lcl_1,ES22_IMP_S_C02_127_5275445_lcl_2,ES22_IMP_S_C02_127_6180796_lcl_1,ES22_IMP_S_C02_127_1406888_lcl_5,ES22_IMP_S_C02_127_8135266_lcl_2,ES22_IMP_S_C02_127_824086_lcl_1,ES22_IMP_S_C02_127_6715864_lcl_1,ES22_IMP_S_C02_127_3068653_lcl_2,ES22_IMP_S_C02_127_7294052_lcl_1,ES2…	ES22_IMP_S_C02
C1 metabolism	Methanol oxidation	mdh	methanol dehydrogenase	TIGR04266.hmm	K00093	methanol + NAD+ = formaldehyde + NADH + H+ [RN:R00605]	methanol; NAD+	formaldehyde; NADH; H+	400.00|full	Absent	0	None	ES22_IMP_S_C02
C1 metabolism	Methyl amine -> formaldehyde	mauA	methylamine dehydrogenase light chain	TIGR02659.hmm	K15228	methylamine + H2O + 2 amicyanin = formaldehyde + NH3 + 2 reduced amicyanin [RN:R00606]	methylamine; H2O; amicyanin	formaldehyde; NH3; reduced amicyanin	85.80|full	Present	19	ES22_IMP_S_C02_127_9072415_lcl_6,ES22_IMP_S_C02_127_7666118_lcl_4,ES22_IMP_S_C02_127_914695_lcl_4,ES22_IMP_S_C02_127_1701281_lcl_4,ES22_IMP_S_C02_127_5059238_lcl_2,ES22_IMP_S_C02_127_3297989_lcl_2,ES22_IMP_S_C02_127_8749639_lcl_2,ES22_IMP_S_C02_127_2301205_lcl_3,ES22_IMP_S_C02_127_21243_lcl_2,ES22_IMP_S_C02_127_1558626_lcl_2,ES22_IMP_S_C02_127_9456911_lcl_3,ES22_IMP_S_C02_127_1206306_lcl_3,ES22_I…	ES22_IMP_S_C02
C1 metabolism	Methyl amine -> formaldehyde	mauB	methylamine dehydrogenase heavy chain	TIGR02658.hmm	K15229	methylamine + H2O + 2 amicyanin = formaldehyde + NH3 + 2 reduced amicyanin [RN:R00606]	methylamine; H2O; amicyanin	formaldehyde; NH3; reduced amicyanin	90.50|full	Present	12	ES22_IMP_S_C02_127_7168451_lcl_2,ES22_IMP_S_C02_127_3622575_lcl_2,ES22_IMP_S_C02_127_1701281_lcl_7,ES22_IMP_S_C02_127_9483633_lcl_2,ES22_IMP_S_C02_127_8151547_lcl_1,ES22_IMP_S_C02_127_9072415_lcl_3,ES22_IMP_S_C02_127_2984358_lcl_1,ES22_IMP_S_C02_127_1833592_lcl_1,ES22_IMP_S_C02_127_9179992_lcl_1,ES22_IMP_S_C02_127_5805886_lcl_1,ES22_IMP_S_C02_127_3445079_lcl_1,ES22_IMP_S_C02_127_4244506_lcl_2	ES22_IMP_S_C02
C1 metabolism	Formaldehyde oxidation	fdhA	glutathione-independent formaldehyde dehydrogenase	TIGR02819.hmm	K00148	formaldehyde + NAD+ + H2O = formate + NADH + 2 H+ [RN:R00604]	formaldehyde; NAD+; H2O	formate; NADH; H+	425.15|full	Present	3	ES22_IMP_S_C02_127_4401403_lcl_1,ES22_IMP_S_C02_127_504275_lcl_1,ES22_IMP_S_C02_127_7599997_lcl_4	ES22_IMP_S_C02
C1 metabolism	Formaldehyde oxidation	fghA	S-formylglutathione hydrolase	TIGR02821.hmm	K01070	S-formylglutathione + H2O = glutathione + formate [RN:R00527]	S-formylglutathione; H2O	glutathione; formate	131.95|full	Present	104	ES22_IMP_S_C02_127_7396209_lcl_1,ES22_IMP_S_C02_127_6863289_lcl_1,ES22_IMP_S_C02_127_4129267_lcl_2,ES22_IMP_S_C02_127_4901748_lcl_3,ES22_IMP_S_C02_127_5918838_lcl_2,ES22_IMP_S_C02_127_5137072_lcl_2,ES22_IMP_S_C02_127_6895641_lcl_2,ES22_IMP_S_C02_127_4761839_lcl_2,ES22_IMP_S_C02_127_2403493_lcl_2,ES22_IMP_S_C02_127_8491040_lcl_4,ES22_IMP_S_C02_127_9309573_lcl_2,ES22_IMP_S_C02_127_6010315_lcl_4,ES2…	ES22_IMP_S_C02
C1 metabolism	Formaldehyde oxidation	frmA	S-(hydroxymethyl)glutathione dehydrogenase / alcohol dehydrogenase	TIGR02818.hmm	K00121	S-(hydroxymethyl)glutathione + NAD(P)+ = S-formylglutathione + NAD(P)H + H+ [RN:R06983 R07140]	S-(hydroxymethyl)glutathione; NAD+; NADP+	S-formylglutathione; NADH; NADPH; H+	509.55|full	Present	63	ES22_IMP_S_C02_127_4584382_lcl_9,ES22_IMP_S_C02_127_2004257_lcl_2,ES22_IMP_S_C02_127_8491040_lcl_5,ES22_IMP_S_C02_127_6415412_lcl_2,ES22_IMP_S_C02_127_4779284_lcl_2,ES22_IMP_S_C02_127_6083834_lcl_4,ES22_IMP_S_C02_127_7566090_lcl_1,ES22_IMP_S_C02_127_5232553_lcl_1,ES22_IMP_S_C02_127_3022173_lcl_2,ES22_IMP_S_C02_127_7772040_lcl_3,ES22_IMP_S_C02_127_3892944_lcl_2,ES22_IMP_S_C02_127_231022_lcl_2,ES22…	ES22_IMP_S_C02
C1 metabolism	Formaldehyde oxidation	mycoS_dep_FDH	S-(hydroxymethyl)mycothiol dehydrogenase	TIGR03451.hmm	K00153	S-(hydroxymethyl)mycothiol + NAD+ = S-formylmycothiol + NADH + H+ [RN:R09129]	S-(hydroxymethyl)mycothiol; NAD+	S-formylmycothiol; NADH; H+	512.15|full	Present	4	ES22_IMP_S_C02_127_483457_lcl_2,ES22_IMP_S_C02_127_8999282_lcl_2,ES22_IMP_S_C02_127_12032_lcl_1,ES22_IMP_S_C02_127_4686198_lcl_1	ES22_IMP_S_C02
C1 metabolism	Formaldehyde oxidation	fae	5,6,7,8-tetrahydromethanopterin hydro-lyase	TIGR03126.hmm	K10713	5,6,7,8-tetrahydromethanopterin + formaldehyde = 5,10-methylenetetrahydromethanopterin + H2O [RN:R08058]	5,6,7,8-tetrahydromethanopterin; formaldehyde	5,10-methylenetetrahydromethanopterin; H2O	31.15|full	Present	45	ES22_IMP_S_C02_127_8747633_lcl_3,ES22_IMP_S_C02_127_8034755_lcl_2,ES22_IMP_S_C02_127_3970546_lcl_2,ES22_IMP_S_C02_127_498723_lcl_2,ES22_IMP_S_C02_127_3621259_lcl_2,ES22_IMP_S_C02_127_982_lcl_2,ES22_IMP_S_C02_127_5820440_lcl_2,ES22_IMP_S_C02_127_9669762_lcl_1,ES22_IMP_S_C02_127_390433_lcl_4,ES22_IMP_S_C02_127_6416205_lcl_2,ES22_IMP_S_C02_127_8297742_lcl_13,ES22_IMP_S_C02_127_3653200_lcl_2,ES22_IMP…	ES22_IMP_S_C02
C1 metabolism	Formate oxidation	fdoG	formate dehydrogenase major subunit	K00123.hmm	K00123	formate + NAD+ = CO2 + NADH [RN:R00519]	formate; NAD+ [CPD:C00003]	CO2; NADH	841.13|full	Present	25	ES22_IMP_S_C02_127_4930275_lcl_1,ES22_IMP_S_C02_127_4600621_lcl_2,ES22_IMP_S_C02_127_3966963_lcl_2,ES22_IMP_S_C02_127_1924107_lcl_2,ES22_IMP_S_C02_127_5236031_lcl_1,ES22_IMP_S_C02_127_6904702_lcl_3,ES22_IMP_S_C02_127_6836697_lcl_2,ES22_IMP_S_C02_127_6627979_lcl_1,ES22_IMP_S_C02_127_550432_lcl_6,ES22_IMP_S_C02_127_5729992_lcl_2,ES22_IMP_S_C02_127_3353789_lcl_1,ES22_IMP_S_C02_127_5898803_lcl_5,ES22…	ES22_IMP_S_C02
C1 metabolism	Formate oxidation	fdwB	formate dehydrogenase beta subunit	K22515.hmm	K22515	formate + NAD+ = CO2 + NADH [RN:R00519]	formate; NAD+ [CPD:C00003]	CO2; NADH	555.20|domain	Present	36	ES22_IMP_S_C02_127_2058881_lcl_1,ES22_IMP_S_C02_127_1598226_lcl_2,ES22_IMP_S_C02_127_2500818_lcl_2,ES22_IMP_S_C02_127_674375_lcl_2,ES22_IMP_S_C02_127_8130410_lcl_2,ES22_IMP_S_C02_127_9531296_lcl_3,ES22_IMP_S_C02_127_6816635_lcl_1,ES22_IMP_S_C02_127_7828030_lcl_2,ES22_IMP_S_C02_127_4760359_lcl_1,ES22_IMP_S_C02_127_2459281_lcl_2,ES22_IMP_S_C02_127_6565834_lcl_2,ES22_IMP_S_C02_127_5333843_lcl_1,ES22…	ES22_IMP_S_C02
C1 metabolism	Formate oxidation	fdoH	formate dehydrogenase iron-sulfur subunit	K00124.hmm	K00124	formate + NAD+ = CO2 + NADH [RN:R00519]	formate; NAD+ [CPD:C00003]	CO2; NADH	169.00|domain	Present	92	ES22_IMP_S_C02_127_1092367_lcl_3,ES22_IMP_S_C02_127_4400603_lcl_2,ES22_IMP_S_C02_127_7910703_lcl_2,ES22_IMP_S_C02_127_4659699_lcl_2,ES22_IMP_S_C02_127_1096401_lcl_2,ES22_IMP_S_C02_127_4209860_lcl_1,ES22_IMP_S_C02_127_9685359_lcl_5,ES22_IMP_S_C02_127_2269223_lcl_2,ES22_IMP_S_C02_127_8252143_lcl_1,ES22_IMP_S_C02_127_7753610_lcl_2,ES22_IMP_S_C02_127_839332_lcl_1,ES22_IMP_S_C02_127_3701387_lcl_2,ES22…	ES22_IMP_S_C02
C1 metabolism	Formate oxidation	fdhA	formate dehydrogenase (coenzyme F420) alpha subunit	K22516.hmm	K22516	formate + oxidized coenzyme F420 = CO2 + reduced coenzyme F420 [RN:R10797]	formate; oxidized coenzyme F420	CO2; reduced coenzyme F420	937.40|full	Absent	0	None	ES22_IMP_S_C02
C1 metabolism	Formate oxidation	fdhB	formate dehydrogenase (coenzyme F420) beta subunit	K00125.hmm	K00125	formate + oxidized coenzyme F420 = CO2 + reduced coenzyme F420 [RN:R10797]	formate; oxidized coenzyme F420	CO2; reduced coenzyme F420	209.97|full	Present	9	ES22_IMP_S_C02_127_979162_lcl_2,ES22_IMP_S_C02_127_7636551_lcl_3,ES22_IMP_S_C02_127_957242_lcl_3,ES22_IMP_S_C02_127_7641368_lcl_1,ES22_IMP_S_C02_127_5086883_lcl_1,ES22_IMP_S_C02_127_4396885_lcl_1,ES22_IMP_S_C02_127_5796308_lcl_1,ES22_IMP_S_C02_127_6428409_lcl_1,ES22_IMP_S_C02_127_5515303_lcl_3	ES22_IMP_S_C02
C1 metabolism	Aerobic CO oxidation	coxS	aerobic carbon-monoxide dehydrogenase small subunit	K03518.hmm	K03518	CO + a quinone + H2O = CO2 + a quinol [RN:R11168]	CO; quinone; H2O	CO2; quinol	242.00|domain	Present	105	ES22_IMP_S_C02_127_2527888_lcl_1,ES22_IMP_S_C02_127_5990022_lcl_2,ES22_IMP_S_C02_127_154850_lcl_2,ES22_IMP_S_C02_127_706689_lcl_2,ES22_IMP_S_C02_127_6232624_lcl_2,ES22_IMP_S_C02_127_7842885_lcl_2,ES22_IMP_S_C02_127_7191786_lcl_1,ES22_IMP_S_C02_127_7916174_lcl_2,ES22_IMP_S_C02_127_5967038_lcl_2,ES22_IMP_S_C02_127_5899691_lcl_2,ES22_IMP_S_C02_127_7604233_lcl_2,ES22_IMP_S_C02_127_7735221_lcl_3,ES22_…	ES22_IMP_S_C02
C1 metabolism	Aerobic CO oxidation	coxM	aerobic carbon-monoxide dehydrogenase medium subunit	K03519.hmm	K03519	CO + a quinone + H2O = CO2 + a quinol [RN:R11168]	CO; quinone; H2O	CO2; quinol	272.50|domain	Present	82	ES22_IMP_S_C02_127_5301689_lcl_3,ES22_IMP_S_C02_127_2418526_lcl_1,ES22_IMP_S_C02_127_7207798_lcl_2,ES22_IMP_S_C02_127_1505080_lcl_3,ES22_IMP_S_C02_127_3057270_lcl_3,ES22_IMP_S_C02_127_1359951_lcl_5,ES22_IMP_S_C02_127_7842885_lcl_1,ES22_IMP_S_C02_127_8571118_lcl_2,ES22_IMP_S_C02_127_6627302_lcl_2,ES22_IMP_S_C02_127_7735221_lcl_2,ES22_IMP_S_C02_127_5804593_lcl_2,ES22_IMP_S_C02_127_3342855_lcl_1,ES2…	ES22_IMP_S_C02
C1 metabolism	Aerobic CO oxidation	coxL	aerobic carbon-monoxide dehydrogenase large subunit	K03520.hmm	K03520	CO + a quinone + H2O = CO2 + a quinol [RN:R11168]	CO; quinone; H2O	CO2; quinol	846.90|full	Present	17	ES22_IMP_S_C02_127_706689_lcl_3,ES22_IMP_S_C02_127_2973877_lcl_2,ES22_IMP_S_C02_127_9538469_lcl_4,ES22_IMP_S_C02_127_730601_lcl_5,ES22_IMP_S_C02_127_6627302_lcl_3,ES22_IMP_S_C02_127_8221713_lcl_1,ES22_IMP_S_C02_127_5867096_lcl_1,ES22_IMP_S_C02_127_5341953_lcl_1,ES22_IMP_S_C02_127_6398292_lcl_1,ES22_IMP_S_C02_127_291802_lcl_2,ES22_IMP_S_C02_127_62462_lcl_2,ES22_IMP_S_C02_127_1214970_lcl_1,ES22_IMP…	ES22_IMP_S_C02
Methane metabolism	Methane oxidation - Partculate methane monooxygenase	pmoA	methane/ammonia monooxygenase subunit A	pmoA.hmm	K10944	methane + quinol + O2 = methanol + quinone + H2O [RN:R09518]	methane; quinol; O2	methanol; quinone; H2O	160.90|full	Present	1	ES22_IMP_S_C02_127_3854898_lcl_1	ES22_IMP_S_C02
Methane metabolism	Methane oxidation - Partculate methane monooxygenase	pmoB	methane/ammonia monooxygenase subunit B	pmoB.hmm	K10945	methane + quinol + O2 = methanol + quinone + H2O [RN:R09518]	methane; quinol; O2	methanol; quinone; H2O	156.70|full	Present	3	ES22_IMP_S_C02_127_6942049_lcl_1,ES22_IMP_S_C02_127_8242040_lcl_1,ES22_IMP_S_C02_127_3854898_lcl_2	ES22_IMP_S_C02
Methane metabolism	Methane oxidation - Partculate methane monooxygenase	pmoC	methane/ammonia monooxygenase subunit C	pmoC.hmm	K10946	methane + quinol + O2 = methanol + quinone + H2O [RN:R09518]	methane; quinol; O2	methanol; quinone; H2O	136.27|full	Present	1	ES22_IMP_S_C02_127_9258139_lcl_1	ES22_IMP_S_C02
Methane metabolism	Methane oxidation - Soluble methane monoxygenase	mmoB	methane monooxygenase regulatory protein B	PF02406.hmm	K16160	methane + NAD(P)H + H+ + O2 = methanol + NAD(P)+ + H2O [RN:R01142 R01143]	methane; NADH; NADPH; H+; O2	methanol; NAD+; NADP+; H2O	10|full	Present	63	ES22_IMP_S_C02_127_4307392_lcl_2,ES22_IMP_S_C02_127_4216292_lcl_2,ES22_IMP_S_C02_127_7895392_lcl_3,ES22_IMP_S_C02_127_6856287_lcl_1,ES22_IMP_S_C02_127_8297742_lcl_2,ES22_IMP_S_C02_127_5298029_lcl_2,ES22_IMP_S_C02_127_2565526_lcl_2,ES22_IMP_S_C02_127_7575292_lcl_2,ES22_IMP_S_C02_127_1545523_lcl_2,ES22_IMP_S_C02_127_8311149_lcl_2,ES22_IMP_S_C02_127_9193331_lcl_1,ES22_IMP_S_C02_127_5953559_lcl_4,ES2…	ES22_IMP_S_C02
Methane metabolism	Methane oxidation - Soluble methane monoxygenase	mmoD	methane monooxygenase component D	TIGR04550.hmm	K16162	methane + NAD(P)H + H+ + O2 = methanol + NAD(P)+ + H2O [RN:R01142 R01143]	methane; NADH; NADPH; H+; O2	methanol; NAD+; NADP+; H2O	28.00|full	Absent	0	None	ES22_IMP_S_C02
Methane metabolism	Methane production	mcrA	methyl-coenzyme M reductase alpha subunit	TIGR03256.hmm	K00399	methyl-CoM + CoB = CoM-S-S-CoB + methane [RN:R04541]	methyl-CoM; CoB	CoM-S-S-CoB; methane	314.45|full	Absent	0	None	ES22_IMP_S_C02
Methane metabolism	Methane production	mcrB	methyl-coenzyme M reductase beta subunit	TIGR03257.hmm	K00401	methyl-CoM + CoB = CoM-S-S-CoB + methane [RN:R04541]	methyl-CoM; CoB	CoM-S-S-CoB; methane	173.35|full	Absent	0	None	ES22_IMP_S_C02
Methane metabolism	Methane production	mcrC	methyl-coenzyme M reductase subunit C	TIGR03259.hmm	K03421	methyl-CoM + CoB = CoM-S-S-CoB + methane [RN:R04541]	methyl-CoM; CoB	CoM-S-S-CoB; methane	171.60|full	Absent	0	None	ES22_IMP_S_C02
Carbon fixation	CBB cycle - Rubisco	Form I	Form I RuBisCO large subunit	rubisco_form_I.hmm	K01601	2 3-phospho-D-glycerate + 2 H+ = D-ribulose 1,5-bisphosphate + CO2 + H2O [RN:R00024]	3-phospho-D-glycerate; H+	D-ribulose 1,5-bisphosphate; CO2; H2O	500|full	Present	37	ES22_IMP_S_C02_127_1574904_lcl_1,ES22_IMP_S_C02_127_60962_lcl_2,ES22_IMP_S_C02_127_8098914_lcl_4,ES22_IMP_S_C02_127_9708919_lcl_2,ES22_IMP_S_C02_127_5081275_lcl_2,ES22_IMP_S_C02_127_7232762_lcl_5,ES22_IMP_S_C02_127_8922777_lcl_9,ES22_IMP_S_C02_127_1450979_lcl_4,ES22_IMP_S_C02_127_9580171_lcl_1,ES22_IMP_S_C02_127_3814639_lcl_1,ES22_IMP_S_C02_127_892381_lcl_2,ES22_IMP_S_C02_127_6483844_lcl_1,ES22_I…	ES22_IMP_S_C02
Carbon fixation	CBB cycle - Rubisco	Form II	Form II RuBisCO large subunit	rubisco_form_II.hmm	K01601	2 3-phospho-D-glycerate + 2 H+ = D-ribulose 1,5-bisphosphate + CO2 + H2O [RN:R00024]	3-phospho-D-glycerate; H+	D-ribulose 1,5-bisphosphate; CO2; H2O	500|full	Present	16	ES22_IMP_S_C02_127_3695971_lcl_5,ES22_IMP_S_C02_127_4712765_lcl_1,ES22_IMP_S_C02_127_5884910_lcl_2,ES22_IMP_S_C02_127_6792794_lcl_2,ES22_IMP_S_C02_127_9783001_lcl_1,ES22_IMP_S_C02_127_1890726_lcl_1,ES22_IMP_S_C02_127_5141586_lcl_1,ES22_IMP_S_C02_127_257559_lcl_1,ES22_IMP_S_C02_127_1102860_lcl_1,ES22_IMP_S_C02_127_9744094_lcl_1,ES22_IMP_S_C02_127_6003592_lcl_1,ES22_IMP_S_C02_127_7113979_lcl_1,ES22…	ES22_IMP_S_C02
Carbon fixation	3 Hydroxypropionate cycle	K14469	propionyl-CoA synthase	K14469.hmm	K14469	3-Hydroxypropionyl-CoA = Propenoyl-CoA + H2O [RN:R03045]	3-Hydroxypropionyl-CoA	Propenoyl-CoA	2774.67|full	Absent	0	None	ES22_IMP_S_C02
Carbon fixation	3 Hydroxypropionate cycle	mcr	malonyl-CoA reductase / 3-hydroxypropionate dehydrogenase (NADP+)	K14468.hmm	K14468	3-hydroxypropanoate + NADP+ = malonate semialdehyde + NADPH + H+ [RN:R09289]	3-hydroxypropanoate; NADP+	malonate semialdehyde; NADPH; H+	1652.50|full	Absent	0	None	ES22_IMP_S_C02
Carbon fixation	3HP/4HB	K14466	4-hydroxybutyrate---CoA ligase (ADP-forming)	K14466.hmm	K14466	ATP + 4-hydroxybutanoate + CoA = AMP + diphosphate + 4-hydroxybutanoyl-CoA [RN:R09279]	ATP; 4-hydroxybutanoate; CoA	AMP; diphosphate; 4-hydroxybutanoyl-CoA	914.07|full	Absent	0	None	ES22_IMP_S_C02
Carbon fixation	3HP/4HB or DC/4-HB	K18861	4-hydroxybutyrate---CoA ligase (ADP-forming)	K18861.hmm	K18861	ATP + 4-hydroxybutanoate + CoA = AMP + diphosphate + 4-hydroxybutanoyl-CoA [RN:R09279]	ATP; 4-hydroxybutanoate; CoA	AMP; diphosphate; 4-hydroxybutanoyl-CoA	946.67|full	Absent	0	None	ES22_IMP_S_C02
Carbon fixation	DC/4-HB	4hbl	4-hydroxybutyrate---CoA ligase (ADP-forming)	K14467.hmm	K14467	ATP + 4-hydroxybutanoate + CoA = AMP + diphosphate + 4-hydroxybutanoyl-CoA [RN:R09279]	ATP; 4-hydroxybutanoate; CoA	AMP; diphosphate; 4-hydroxybutanoyl-CoA	1019.33|domain	Absent	0	None	ES22_IMP_S_C02
Carbon fixation	Wood Ljungdahl pathway	cdhD	acetyl-CoA decarbonylase/synthase, CODH/ACS complex subunit delta	K00194.hmm	K00194	a [methyl-Co(III) corrinoid Fe-S protein] + tetrahydrosarcinapterin = a [Co(I) corrinoid Fe-S protein] + 5-methyltetrahydrosarcinapterin [RN:R10385]	[methyl-Co(III) corrinoid Fe-S protein]; tetrahydrosarcinapterin	[Co(I) corrinoid Fe-S protein]; 5-methyltetrahydrosarcinapterin	344.50|full	Present	5	ES22_IMP_S_C02_127_7949564_lcl_3,ES22_IMP_S_C02_127_2702206_lcl_2,ES22_IMP_S_C02_127_7819879_lcl_1,ES22_IMP_S_C02_127_9413058_lcl_1,ES22_IMP_S_C02_127_4162925_lcl_2	ES22_IMP_S_C02
Carbon fixation	Wood Ljungdahl pathway	cdhE	acetyl-CoA decarbonylase/synthase, CODH/ACS complex subunit gamma	K00197.hmm	K00197	a [methyl-Co(III) corrinoid Fe-S protein] + tetrahydrosarcinapterin = a [Co(I) corrinoid Fe-S protein] + 5-methyltetrahydrosarcinapterin [RN:R10385]	[methyl-Co(III) corrinoid Fe-S protein]; tetrahydrosarcinapterin	[Co(I) corrinoid Fe-S protein]; 5-methyltetrahydrosarcinapterin	361.33|full	Present	3	ES22_IMP_S_C02_127_5025960_lcl_1,ES22_IMP_S_C02_127_9836220_lcl_5,ES22_IMP_S_C02_127_3021259_lcl_1	ES22_IMP_S_C02
Carbon fixation	Wood Ljungdahl pathway	cooS	anaerobic carbon-monoxide dehydrogenase catalytic subunit	K00198.hmm	K00198	a [methyl-Co(III) corrinoid Fe-S protein] + tetrahydrosarcinapterin = a [Co(I) corrinoid Fe-S protein] + 5-methyltetrahydrosarcinapterin [RN:R10385]	[methyl-Co(III) corrinoid Fe-S protein]; tetrahydrosarcinapterin	[Co(I) corrinoid Fe-S protein]; 5-methyltetrahydrosarcinapterin	544.77|full	Present	12	ES22_IMP_S_C02_127_7949564_lcl_2,ES22_IMP_S_C02_127_808800_lcl_1,ES22_IMP_S_C02_127_5739105_lcl_4,ES22_IMP_S_C02_127_9836220_lcl_1,ES22_IMP_S_C02_127_8024664_lcl_2,ES22_IMP_S_C02_127_4006655_lcl_1,ES22_IMP_S_C02_127_4173793_lcl_1,ES22_IMP_S_C02_127_6923451_lcl_1,ES22_IMP_S_C02_127_7692222_lcl_1,ES22_IMP_S_C02_127_829435_lcl_1,ES22_IMP_S_C02_127_6965300_lcl_1,ES22_IMP_S_C02_127_4383055_lcl_1	ES22_IMP_S_C02
Carbon fixation	Reverse TCA cycle	aclA	ATP-citrate lyase alpha-subunit	acetate_citrate_lyase_aclA.hmm	K15230	ADP + phosphate + acetyl-CoA + oxaloacetate = ATP + citrate + CoA [RN:R00352]	ADP; phosphate; acetyl-CoA; oxaloacetate	ATP; citrate; CoA	215|full	Present	1	ES22_IMP_S_C02_127_4878838_lcl_2	ES22_IMP_S_C02
Carbon fixation	Reverse TCA cycle	aclB	ATP-citrate lyase beta-subunit	acetate_citrate_lyase_aclB.hmm	K15231	ADP + phosphate + acetyl-CoA + oxaloacetate = ATP + citrate + CoA [RN:R00352]	ADP; phosphate; acetyl-CoA; oxaloacetate	ATP; citrate; CoA	177|full	Present	4	ES22_IMP_S_C02_127_6968022_lcl_1,ES22_IMP_S_C02_127_8806616_lcl_1,ES22_IMP_S_C02_127_8432150_lcl_1,ES22_IMP_S_C02_127_4708928_lcl_1	ES22_IMP_S_C02
Nitrogen cycling	Ammonia oxidation	amoA	methane/ammonia monooxygenase subunit A	amoA.hmm	K10944	NH3 + a reduced acceptor + O2 = NH2OH + an acceptor + H2O [RN:R09519]	NH3; reduced acceptor; O2	NH2OH; acceptor; H2O	160.90|full	Present	4	ES22_IMP_S_C02_127_4519629_lcl_2,ES22_IMP_S_C02_127_6915889_lcl_1,ES22_IMP_S_C02_127_5032974_lcl_2,ES22_IMP_S_C02_127_1000778_lcl_2	ES22_IMP_S_C02
Nitrogen cycling	Ammonia oxidation	amoB	methane/ammonia monooxygenase subunit B	amoB.hmm	K10945	NH3 + a reduced acceptor + O2 = NH2OH + an acceptor + H2O [RN:R09519]	NH3; reduced acceptor; O2	NH2OH; acceptor; H2O	156.70|full	Present	3	ES22_IMP_S_C02_127_6915889_lcl_2,ES22_IMP_S_C02_127_2918355_lcl_1,ES22_IMP_S_C02_127_5032974_lcl_1	ES22_IMP_S_C02
Nitrogen cycling	Ammonia oxidation	amoC	methane/ammonia monooxygenase subunit C	amoC.hmm	K10946	NH3 + a reduced acceptor + O2 = NH2OH + an acceptor + H2O [RN:R09519]	NH3; reduced acceptor; O2	NH2OH; acceptor; H2O	136.27|full	Present	5	ES22_IMP_S_C02_127_6726612_lcl_1,ES22_IMP_S_C02_127_6022319_lcl_2,ES22_IMP_S_C02_127_2065626_lcl_2,ES22_IMP_S_C02_127_4519629_lcl_1,ES22_IMP_S_C02_127_2451021_lcl_1	ES22_IMP_S_C02
Nitrogen cycling	N2 fixation	anfD	nitrogenase iron-iron protein, alpha subunit	TIGR01861.hmm	N/A	8 reduced ferredoxin + 8 H+ + N2 + 16 ATP + 16 H2O = 8 oxidized ferredoxin + H2 + 2 NH3 + 16 ADP + 16 phosphate [RN:R05185]	reduced ferredoxin; H+; N2; ATP; H2O	oxidized ferredoxin; H2; NH3; ADP; phosphate	873.55|full	Absent	0	None	ES22_IMP_S_C02
Nitrogen cycling	N2 fixation	anfK	nitrogenase iron-iron protein, beta subunit	TIGR02931.hmm	N/A	8 reduced ferredoxin + 8 H+ + N2 + 16 ATP + 16 H2O = 8 oxidized ferredoxin + H2 + 2 NH3 + 16 ADP + 16 phosphate [RN:R05185]	reduced ferredoxin; H+; N2; ATP; H2O	oxidized ferredoxin; H2; NH3; ADP; phosphate	853.75|full	Absent	0	None	ES22_IMP_S_C02
Nitrogen cycling	N2 fixation	anfG	nitrogenase iron-iron protein, delta subunit	TIGR02929.hmm	K00531	8 reduced ferredoxin + 8 H+ + N2 + 16 ATP + 16 H2O = 8 oxidized ferredoxin + H2 + 2 NH3 + 16 ADP + 16 phosphate [RN:R05185]	reduced ferredoxin; H+; N2; ATP; H2O	oxidized ferredoxin; H2; NH3; ADP; phosphate	124.50|full	Absent	0	None	ES22_IMP_S_C02
Nitrogen cycling	N2 fixation	nifD	nitrogenase molybdenum-iron protein alpha chain	TIGR01282.hmm	K02586	8 reduced ferredoxin + 8 H+ + N2 + 16 ATP + 16 H2O = 8 oxidized ferredoxin + H2 + 2 NH3 + 16 ADP + 16 phosphate [RN:R05185]	reduced ferredoxin; H+; N2; ATP; H2O	oxidized ferredoxin; H2; NH3; ADP; phosphate	503.05|full	Present	13	ES22_IMP_S_C02_127_4178544_lcl_1,ES22_IMP_S_C02_127_4501692_lcl_2,ES22_IMP_S_C02_127_8391419_lcl_1,ES22_IMP_S_C02_127_6784162_lcl_9,ES22_IMP_S_C02_127_7292184_lcl_2,ES22_IMP_S_C02_127_1546516_lcl_1,ES22_IMP_S_C02_127_2567421_lcl_2,ES22_IMP_S_C02_127_908692_lcl_1,ES22_IMP_S_C02_127_9213194_lcl_1,ES22_IMP_S_C02_127_7299166_lcl_11,ES22_IMP_S_C02_127_7529346_lcl_1,ES22_IMP_S_C02_127_1067528_lcl_5,ES2…	ES22_IMP_S_C02
Nitrogen cycling	N2 fixation	nifK	nitrogenase molybdenum-iron protein beta chain	TIGR01286.hmm	K02591	8 reduced ferredoxin + 8 H+ + N2 + 16 ATP + 16 H2O = 8 oxidized ferredoxin + H2 + 2 NH3 + 16 ADP + 16 phosphate [RN:R05185]	reduced ferredoxin; H+; N2; ATP; H2O	oxidized ferredoxin; H2; NH3; ADP; phosphate	414.50|full	Present	24	ES22_IMP_S_C02_127_7299166_lcl_10,ES22_IMP_S_C02_127_9703128_lcl_1,ES22_IMP_S_C02_127_7413304_lcl_1,ES22_IMP_S_C02_127_1466252_lcl_1,ES22_IMP_S_C02_127_2984943_lcl_13,ES22_IMP_S_C02_127_7330724_lcl_1,ES22_IMP_S_C02_127_6784162_lcl_8,ES22_IMP_S_C02_127_7692290_lcl_1,ES22_IMP_S_C02_127_7447561_lcl_1,ES22_IMP_S_C02_127_5234853_lcl_1,ES22_IMP_S_C02_127_8153442_lcl_1,ES22_IMP_S_C02_127_3700391_lcl_1,E…	ES22_IMP_S_C02
Nitrogen cycling	N2 fixation	vnfD	nitrogenase vanadium-iron protein, alpha chain	TIGR01860.hmm	K22896	12 reduced ferredoxin + 12 H+ + N2 + 40 ATP + 40 H2O = 12 oxidized ferredoxin + 3 H2 + 2 NH3 + 40 ADP + 40 phosphate [RN:R12084]	reduced ferredoxin; H+; N2; ATP; H2O	oxidized ferredoxin; H2; NH3; ADP; phosphate	822.85|full	Absent	0	None	ES22_IMP_S_C02
Nitrogen cycling	N2 fixation	vnfK	nitrogenase vanadium-iron protein, beta chain	TIGR02932.hmm	K22897	12 reduced ferredoxin + 12 H+ + N2 + 40 ATP + 40 H2O = 12 oxidized ferredoxin + 3 H2 + 2 NH3 + 40 ADP + 40 phosphate [RN:R12084]	reduced ferredoxin; H+; N2; ATP; H2O	oxidized ferredoxin; H2; NH3; ADP; phosphate	821.85|full	Absent	0	None	ES22_IMP_S_C02
Nitrogen cycling	N2 fixation	vnfG	nitrogenase vanadium-iron protein, delta chain	TIGR02930.hmm	K22898	12 reduced ferredoxin + 12 H+ + N2 + 40 ATP + 40 H2O = 12 oxidized ferredoxin + 3 H2 + 2 NH3 + 40 ADP + 40 phosphate [RN:R12084]	reduced ferredoxin; H+; N2; ATP; H2O	oxidized ferredoxin; H2; NH3; ADP; phosphate	122.35|full	Absent	0	None	ES22_IMP_S_C02
Nitrogen cycling	N2 fixation	nifH	nitrogenase iron protein	TIGR01287.hmm	K02588	8 reduced ferredoxin + 8 H+ + N2 + 16 ATP + 16 H2O = 8 oxidized ferredoxin + H2 + 2 NH3 + 16 ADP + 16 phosphate [RN:R05185]	reduced ferredoxin; H+; N2; ATP; H2O	oxidized ferredoxin; H2; NH3; ADP; phosphate	261.05|full	Present	21	ES22_IMP_S_C02_127_4501692_lcl_3,ES22_IMP_S_C02_127_6784162_lcl_10,ES22_IMP_S_C02_127_4070123_lcl_1,ES22_IMP_S_C02_127_6791970_lcl_2,ES22_IMP_S_C02_127_6371511_lcl_2,ES22_IMP_S_C02_127_440687_lcl_1,ES22_IMP_S_C02_127_7209598_lcl_1,ES22_IMP_S_C02_127_1067528_lcl_2,ES22_IMP_S_C02_127_9720858_lcl_4,ES22_IMP_S_C02_127_3534924_lcl_1,ES22_IMP_S_C02_127_8791918_lcl_1,ES22_IMP_S_C02_127_9268813_lcl_1,ES2…	ES22_IMP_S_C02
Nitrogen cycling	Nitrite oxidation	nxrA	nitrate reductase / nitrite oxidoreductase, alpha subunit	nitrite_oxidoreductase_nxrA.hmm	K00370	nitrate + a quinol = nitrite + a quinone + H2O [RN:R09497]	nitrate; quinol	nitrite; quinone; H2O	370|full	Present	24	ES22_IMP_S_C02_127_7133932_lcl_2,ES22_IMP_S_C02_127_7711313_lcl_1,ES22_IMP_S_C02_127_4190206_lcl_1,ES22_IMP_S_C02_127_7019546_lcl_1,ES22_IMP_S_C02_127_1674715_lcl_3,ES22_IMP_S_C02_127_2682058_lcl_2,ES22_IMP_S_C02_127_7262278_lcl_1,ES22_IMP_S_C02_127_7626248_lcl_1,ES22_IMP_S_C02_127_5850844_lcl_1,ES22_IMP_S_C02_127_8246060_lcl_1,ES22_IMP_S_C02_127_8570160_lcl_1,ES22_IMP_S_C02_127_79282_lcl_2,ES22_…	ES22_IMP_S_C02
Nitrogen cycling	Nitrite oxidation	nxrB	nitrate reductase / nitrite oxidoreductase, beta subunit	nitrite_oxidoreductase_nxrB.hmm	K00371	nitrate + a quinol = nitrite + a quinone + H2O [RN:R09497]	nitrate; quinol	nitrite; quinone; H2O	252|full	Present	14	ES22_IMP_S_C02_127_3872101_lcl_2,ES22_IMP_S_C02_127_502112_lcl_2,ES22_IMP_S_C02_127_9645474_lcl_1,ES22_IMP_S_C02_127_5201110_lcl_1,ES22_IMP_S_C02_127_9291555_lcl_2,ES22_IMP_S_C02_127_339086_lcl_1,ES22_IMP_S_C02_127_9021882_lcl_6,ES22_IMP_S_C02_127_8982261_lcl_2,ES22_IMP_S_C02_127_3925519_lcl_1,ES22_IMP_S_C02_127_5680331_lcl_2,ES22_IMP_S_C02_127_6373985_lcl_1,ES22_IMP_S_C02_127_3925519_lcl_2,ES22_…	ES22_IMP_S_C02
Nitrogen cycling	Nitrate reduction	napA	periplasmic nitrate reductase NapA	TIGR01706.hmm	K02567	Nitrite + Acceptor + H2O <=> Nitrate + Reduced acceptor	Nitrite; Acceptor; H2O	Nitrate; Reduced acceptor	472.50|full	Present	52	ES22_IMP_S_C02_127_5380407_lcl_2,ES22_IMP_S_C02_127_4985306_lcl_7,ES22_IMP_S_C02_127_8373828_lcl_1,ES22_IMP_S_C02_127_2486150_lcl_1,ES22_IMP_S_C02_127_7088188_lcl_1,ES22_IMP_S_C02_127_4265263_lcl_1,ES22_IMP_S_C02_127_4986349_lcl_2,ES22_IMP_S_C02_127_922375_lcl_1,ES22_IMP_S_C02_127_5469912_lcl_1,ES22_IMP_S_C02_127_1789759_lcl_1,ES22_IMP_S_C02_127_9279438_lcl_1,ES22_IMP_S_C02_127_5676076_lcl_1,ES22…	ES22_IMP_S_C02
Nitrogen cycling	Nitrate reduction	napB	cytochrome c-type protein NapB	PF03892.hmm	K02568	Nitrite + Acceptor + H2O <=> Nitrate + Reduced acceptor	Nitrite; Acceptor; H2O	Nitrate; Reduced acceptor	23.9|full	Present	48	ES22_IMP_S_C02_127_9325022_lcl_2,ES22_IMP_S_C02_127_3619498_lcl_2,ES22_IMP_S_C02_127_9523278_lcl_2,ES22_IMP_S_C02_127_1552643_lcl_5,ES22_IMP_S_C02_127_5227163_lcl_2,ES22_IMP_S_C02_127_7088188_lcl_2,ES22_IMP_S_C02_127_7283438_lcl_2,ES22_IMP_S_C02_127_596870_lcl_2,ES22_IMP_S_C02_127_3637230_lcl_2,ES22_IMP_S_C02_127_4985306_lcl_8,ES22_IMP_S_C02_127_5801707_lcl_2,ES22_IMP_S_C02_127_2486150_lcl_2,ES22…	ES22_IMP_S_C02
Nitrogen cycling	Nitrate reduction	narG	nitrate reductase / nitrite oxidoreductase, alpha subunit	TIGR01580.hmm	K00370	nitrate + a quinol = nitrite + a quinone + H2O [RN:R09497]	nitrate; quinol	nitrite; quinone; H2O	600.95|full	Present	122	ES22_IMP_S_C02_127_8607017_lcl_20,ES22_IMP_S_C02_127_2308739_lcl_1,ES22_IMP_S_C02_127_2253325_lcl_1,ES22_IMP_S_C02_127_3361617_lcl_6,ES22_IMP_S_C02_127_3444932_lcl_1,ES22_IMP_S_C02_127_1549628_lcl_1,ES22_IMP_S_C02_127_5975671_lcl_1,ES22_IMP_S_C02_127_2304663_lcl_1,ES22_IMP_S_C02_127_2041902_lcl_5,ES22_IMP_S_C02_127_4636085_lcl_7,ES22_IMP_S_C02_127_3613173_lcl_3,ES22_IMP_S_C02_127_2500780_lcl_4,ES…	ES22_IMP_S_C02
Nitrogen cycling	Nitrate reduction	narH	nitrate reductase / nitrite oxidoreductase, beta subunit	TIGR01660.hmm	K00371	nitrate + a quinol = nitrite + a quinone + H2O [RN:R09497]	nitrate; quinol	nitrite; quinone; H2O	348.00|full	Present	90	ES22_IMP_S_C02_127_686236_lcl_5,ES22_IMP_S_C02_127_9581702_lcl_1,ES22_IMP_S_C02_127_5605081_lcl_5,ES22_IMP_S_C02_127_8653848_lcl_2,ES22_IMP_S_C02_127_2304663_lcl_2,ES22_IMP_S_C02_127_2041902_lcl_4,ES22_IMP_S_C02_127_612776_lcl_1,ES22_IMP_S_C02_127_4632822_lcl_2,ES22_IMP_S_C02_127_3636488_lcl_1,ES22_IMP_S_C02_127_8482065_lcl_1,ES22_IMP_S_C02_127_4102707_lcl_3,ES22_IMP_S_C02_127_2401207_lcl_2,ES22_…	ES22_IMP_S_C02
Nitrogen cycling	Nitrite reduction to ammonia	nrfH	cytochrome c nitrite reductase small subunit	TIGR03153.hmm	K15876	NH3 + 2 H2O + 6 ferricytochrome c = nitrite + 6 ferrocytochrome c + 7 H+ [RN:R05712]	NH3; H2O; ferricytochrome c	nitrite; ferrocytochrome c; H+	75.30|full	Present	27	ES22_IMP_S_C02_127_8023278_lcl_2,ES22_IMP_S_C02_127_4663513_lcl_4,ES22_IMP_S_C02_127_3565050_lcl_2,ES22_IMP_S_C02_127_7155171_lcl_2,ES22_IMP_S_C02_127_5755937_lcl_2,ES22_IMP_S_C02_127_3278975_lcl_2,ES22_IMP_S_C02_127_1451509_lcl_2,ES22_IMP_S_C02_127_9359659_lcl_2,ES22_IMP_S_C02_127_6254843_lcl_4,ES22_IMP_S_C02_127_8105165_lcl_3,ES22_IMP_S_C02_127_5341919_lcl_2,ES22_IMP_S_C02_127_4078507_lcl_2,ES2…	ES22_IMP_S_C02
Nitrogen cycling	Nitrite reduction to ammonia	nrfA	nitrite reductase (cytochrome c-552)	PF02335.hmm	K03385	NH3 + 2 H2O + 6 ferricytochrome c = nitrite + 6 ferrocytochrome c + 7 H+ [RN:R05712]	NH3; H2O; ferricytochrome c	nitrite; ferrocytochrome c; H+	57|full	Present	163	ES22_IMP_S_C02_127_8105165_lcl_4,ES22_IMP_S_C02_127_3055992_lcl_4,ES22_IMP_S_C02_127_6608074_lcl_2,ES22_IMP_S_C02_127_5941923_lcl_1,ES22_IMP_S_C02_127_3932982_lcl_2,ES22_IMP_S_C02_127_7313188_lcl_3,ES22_IMP_S_C02_127_5808524_lcl_1,ES22_IMP_S_C02_127_1894101_lcl_1,ES22_IMP_S_C02_127_3423968_lcl_1,ES22_IMP_S_C02_127_4663513_lcl_3,ES22_IMP_S_C02_127_2449124_lcl_3,ES22_IMP_S_C02_127_4900910_lcl_1,ES2…	ES22_IMP_S_C02
Nitrogen cycling	Nitrite reduction to ammonia	nrfD	cytochrome c nitrite reductase, NrfD subunit	TIGR03148.hmm	K04015	NH3 + 2 H2O + 6 ferricytochrome c = nitrite + 6 ferrocytochrome c + 7 H+ [RN:R05712]	NH3; H2O; ferricytochrome c	nitrite; ferrocytochrome c; H+	300.15|full	Absent	0	None	ES22_IMP_S_C02
Nitrogen cycling	Nitrite reduction to ammonia	nirB	nitrite reductase (NADH) large subunit	TIGR02374.hmm	K00362	NH3 + 3 NAD+ + 2 H2O = nitrite + 3 NADH + 5 H+ [RN:R00787]	NH3; NAD+; H2O	nitrite; NADH; H+	442.75|full	Present	82	ES22_IMP_S_C02_127_5209811_lcl_3,ES22_IMP_S_C02_127_1072731_lcl_4,ES22_IMP_S_C02_127_3002617_lcl_3,ES22_IMP_S_C02_127_2383903_lcl_3,ES22_IMP_S_C02_127_238052_lcl_1,ES22_IMP_S_C02_127_2571997_lcl_1,ES22_IMP_S_C02_127_8463606_lcl_1,ES22_IMP_S_C02_127_4932540_lcl_1,ES22_IMP_S_C02_127_8538529_lcl_2,ES22_IMP_S_C02_127_1071373_lcl_1,ES22_IMP_S_C02_127_7223866_lcl_1,ES22_IMP_S_C02_127_3388060_lcl_1,ES22…	ES22_IMP_S_C02
Nitrogen cycling	Nitrite reduction to ammonia	nirD	nitrite reductase (NADH) small subunit	TIGR02378.hmm	K00363	NH3 + 3 NAD+ + 2 H2O = nitrite + 3 NADH + 5 H+ [RN:R00787]	NH3; NAD+; H2O	nitrite; NADH; H+	69.85|full	Present	100	ES22_IMP_S_C02_127_5455464_lcl_2,ES22_IMP_S_C02_127_3593814_lcl_2,ES22_IMP_S_C02_127_1548183_lcl_2,ES22_IMP_S_C02_127_949766_lcl_2,ES22_IMP_S_C02_127_7232667_lcl_2,ES22_IMP_S_C02_127_6335314_lcl_2,ES22_IMP_S_C02_127_2383903_lcl_2,ES22_IMP_S_C02_127_1823858_lcl_1,ES22_IMP_S_C02_127_7211839_lcl_1,ES22_IMP_S_C02_127_6526955_lcl_2,ES22_IMP_S_C02_127_7532735_lcl_2,ES22_IMP_S_C02_127_6203179_lcl_2,ES22…	ES22_IMP_S_C02
Nitrogen cycling	Nitrite reduction	nirK	nitrite reductase (NO-forming)	TIGR02376.hmm	K00368	nitric oxide + H2O + ferricytochrome c = nitrite + ferrocytochrome c + 2 H+ [RN:R00783]	nitric oxide; H2O; ferricytochrome c	nitrite; ferrocytochrome c; H+	169.10|full	Present	35	ES22_IMP_S_C02_127_3358860_lcl_1,ES22_IMP_S_C02_127_5076497_lcl_2,ES22_IMP_S_C02_127_1740624_lcl_4,ES22_IMP_S_C02_127_1392680_lcl_1,ES22_IMP_S_C02_127_9271550_lcl_2,ES22_IMP_S_C02_127_4807846_lcl_1,ES22_IMP_S_C02_127_2275221_lcl_1,ES22_IMP_S_C02_127_6798531_lcl_1,ES22_IMP_S_C02_127_4840312_lcl_1,ES22_IMP_S_C02_127_7001240_lcl_1,ES22_IMP_S_C02_127_1475789_lcl_1,ES22_IMP_S_C02_127_444736_lcl_1,ES22…	ES22_IMP_S_C02
Nitrogen cycling	Nitrite reduction	nirS	nitrite reductase (NO-forming) / hydroxylamine reductase	nitrite_reductase_nirS.hmm	K15864	nitric oxide + H2O + ferricytochrome c = nitrite + ferrocytochrome c + 2 H+ [RN:R00783]	nitric oxide; H2O; ferricytochrome c	nitrite; ferrocytochrome c; H+	200|full	Present	86	ES22_IMP_S_C02_127_3492171_lcl_2,ES22_IMP_S_C02_127_716054_lcl_1,ES22_IMP_S_C02_127_8956463_lcl_4,ES22_IMP_S_C02_127_1420150_lcl_3,ES22_IMP_S_C02_127_4952514_lcl_6,ES22_IMP_S_C02_127_5993008_lcl_1,ES22_IMP_S_C02_127_8198360_lcl_6,ES22_IMP_S_C02_127_1397980_lcl_2,ES22_IMP_S_C02_127_7229613_lcl_2,ES22_IMP_S_C02_127_6354482_lcl_1,ES22_IMP_S_C02_127_326348_lcl_2,ES22_IMP_S_C02_127_1589281_lcl_1,ES22_…	ES22_IMP_S_C02
Nitrogen cycling	Nitrite reduction	octR	nitrite reductase (Octaheme c-type cytochrome Shewanella-type)	TIGR04315.hmm	N/A	Nitrite reduction	N/A	N/A	325.00|full	Present	35	ES22_IMP_S_C02_127_6664614_lcl_1,ES22_IMP_S_C02_127_7451651_lcl_2,ES22_IMP_S_C02_127_3987171_lcl_2,ES22_IMP_S_C02_127_9408149_lcl_1,ES22_IMP_S_C02_127_7599987_lcl_1,ES22_IMP_S_C02_127_7175593_lcl_3,ES22_IMP_S_C02_127_6270307_lcl_1,ES22_IMP_S_C02_127_1300879_lcl_1,ES22_IMP_S_C02_127_9739010_lcl_1,ES22_IMP_S_C02_127_7609491_lcl_8,ES22_IMP_S_C02_127_7507118_lcl_2,ES22_IMP_S_C02_127_5659663_lcl_1,ES2…	ES22_IMP_S_C02
Nitrogen cycling	Nitric oxide reduction	norB	nitric oxide reductase subunit B	nitric_oxide_reductase_norB.hmm	K04561	nitrous oxide + 2 ferricytochrome c + H2O = 2 nitric oxide + 2 ferrocytochrome c + 2 H+ [RN:R00294]	nitrous oxide; ferricytochrome c; H2O	nitric oxide; ferrocytochrome c; H+	79|full	Present	175	ES22_IMP_S_C02_127_2843717_lcl_1,ES22_IMP_S_C02_127_6404092_lcl_3,ES22_IMP_S_C02_127_9486963_lcl_3,ES22_IMP_S_C02_127_6578107_lcl_3,ES22_IMP_S_C02_127_6143657_lcl_2,ES22_IMP_S_C02_127_5297508_lcl_1,ES22_IMP_S_C02_127_971400_lcl_5,ES22_IMP_S_C02_127_3267469_lcl_1,ES22_IMP_S_C02_127_6531386_lcl_2,ES22_IMP_S_C02_127_3063771_lcl_1,ES22_IMP_S_C02_127_1111290_lcl_2,ES22_IMP_S_C02_127_3858993_lcl_1,ES22…	ES22_IMP_S_C02
Nitrogen cycling	Nitric oxide reduction	norC	nitric oxide reductase subunit C	nitric_oxide_reductase_norC.hmm	K02305	nitrous oxide + 2 ferricytochrome c + H2O = 2 nitric oxide + 2 ferrocytochrome c + 2 H+ [RN:R00294]	nitrous oxide; ferricytochrome c; H2O	nitric oxide; ferrocytochrome c; H+	50|full	Present	65	ES22_IMP_S_C02_127_9397806_lcl_2,ES22_IMP_S_C02_127_6458831_lcl_3,ES22_IMP_S_C02_127_1721245_lcl_4,ES22_IMP_S_C02_127_8559082_lcl_3,ES22_IMP_S_C02_127_4952514_lcl_2,ES22_IMP_S_C02_127_9722381_lcl_1,ES22_IMP_S_C02_127_9527101_lcl_2,ES22_IMP_S_C02_127_1577689_lcl_2,ES22_IMP_S_C02_127_794147_lcl_2,ES22_IMP_S_C02_127_8289396_lcl_2,ES22_IMP_S_C02_127_8610455_lcl_2,ES22_IMP_S_C02_127_4151170_lcl_2,ES22…	ES22_IMP_S_C02
Nitrogen cycling	Nitrous oxide reduction	nosD	nitrous oxidase accessory protein	PF05048.hmm	N/A	Nitrous oxide reduction	N/A	N/A	290|full	Absent	0	None	ES22_IMP_S_C02
Nitrogen cycling	Nitrous oxide reduction	nosZ	nitrous-oxide reductase	TIGR04246.hmm	N/A	Nitrous oxide reduction	N/A	N/A	550.00|full	Present	37	ES22_IMP_S_C02_127_567045_lcl_1,ES22_IMP_S_C02_127_8341197_lcl_4,ES22_IMP_S_C02_127_9590144_lcl_2,ES22_IMP_S_C02_127_5489551_lcl_1,ES22_IMP_S_C02_127_5384739_lcl_4,ES22_IMP_S_C02_127_8265752_lcl_1,ES22_IMP_S_C02_127_7122836_lcl_1,ES22_IMP_S_C02_127_608628_lcl_1,ES22_IMP_S_C02_127_1092829_lcl_1,ES22_IMP_S_C02_127_3712183_lcl_1,ES22_IMP_S_C02_127_6607399_lcl_2,ES22_IMP_S_C02_127_8946258_lcl_1,ES22_…	ES22_IMP_S_C02
Nitrogen cycling	Anammox	hzoA	hydroxylamine dehydrogenase, alpha subunit	hydrazine_oxidase_hzoA.hmm	K20935	Hydrazine + 4 Ferricytochrome c <=> Nitrogen + 4 Ferrocytochrome c [RN:R07174]	Hydrazine; ferricytochrome c	Nitrogen	325|full	Absent	0	None	ES22_IMP_S_C02
Nitrogen cycling	Anammox	hzsA	hydrazine synthase subunit, alpha subunit	hydrazine_synthase_hzsA.hmm	K20932	nitric oxide + ammonium + 3 ferrocytochrome c = hydrazine + H2O + 3 ferricytochrome c [RN:R09799]	nitric oxide; ammonium; ferrocytochrome c	hydrazine; H2O; ferricytochrome c	466|full	Absent	0	None	ES22_IMP_S_C02
Sulfur cycling	Sulfide oxidation	fccB	flavocytochrome c sulphide dehydrogenase, flavin-binding	PF09242.hmm	K17229	hydrogen sulfide + 2 ferricytochrome c = sulfur + 2 ferrocytochrome c + 2 H+ [RN:R09499]	hydrogen sulfide; ferricytochrome c	sulfur; ferrocytochrome c; H+	266|full	Absent	0	None	ES22_IMP_S_C02
Sulfur cycling	Sulfide oxidation	sqr	sulfide:quinone oxidoreductase	sulfide_quinone_oxidoreductase_sqr.hmm	K17218	n HS- + n quinone = polysulfide + n quinol [RN:R10152]	HS-; quinone	polysulfide; quinol	300|full	Present	112	ES22_IMP_S_C02_127_8658031_lcl_2,ES22_IMP_S_C02_127_2342821_lcl_3,ES22_IMP_S_C02_127_8121547_lcl_2,ES22_IMP_S_C02_127_899426_lcl_1,ES22_IMP_S_C02_127_1470949_lcl_7,ES22_IMP_S_C02_127_7663870_lcl_3,ES22_IMP_S_C02_127_5572370_lcl_1,ES22_IMP_S_C02_127_7757064_lcl_1,ES22_IMP_S_C02_127_2881630_lcl_1,ES22_IMP_S_C02_127_5457857_lcl_1,ES22_IMP_S_C02_127_2115816_lcl_3,ES22_IMP_S_C02_127_8317806_lcl_2,ES22…	ES22_IMP_S_C02
Sulfur cycling	Sulfite reduction	dsrD	dissimilatory sulfite reductase delta subunit	dsrD.hmm	N/A	Not clear	N/A	N/A	32.80|full	Present	6	ES22_IMP_S_C02_127_9515378_lcl_1,ES22_IMP_S_C02_127_5788041_lcl_2,ES22_IMP_S_C02_127_6613680_lcl_4,ES22_IMP_S_C02_127_5635747_lcl_2,ES22_IMP_S_C02_127_3912715_lcl_2,ES22_IMP_S_C02_127_1381310_lcl_2	ES22_IMP_S_C02
Sulfur cycling	Sulfur oxidation	dsrA	dissimilatory sulfite reductase alpha subunit	dsrA.hmm	K11180	hydrogen sulfide + a [DsrC protein]-disulfide + 2 acceptor + 3 H2O = sulfite + a [DsrC protein]-dithiol + 2 reduced acceptor + 2 H+ [RN:R00861]	hydrogen sulfide; [DsrC protein]-disulfide; acceptor; H2O	sulfite; [DsrC protein]-dithiol; reduced acceptor; H+	200.00|full	Present	36	ES22_IMP_S_C02_127_7211356_lcl_1,ES22_IMP_S_C02_127_3307477_lcl_3,ES22_IMP_S_C02_127_1314717_lcl_2,ES22_IMP_S_C02_127_660936_lcl_6,ES22_IMP_S_C02_127_3454976_lcl_7,ES22_IMP_S_C02_127_3104452_lcl_1,ES22_IMP_S_C02_127_3284884_lcl_2,ES22_IMP_S_C02_127_6655410_lcl_1,ES22_IMP_S_C02_127_8060048_lcl_1,ES22_IMP_S_C02_127_8847183_lcl_1,ES22_IMP_S_C02_127_4452780_lcl_2,ES22_IMP_S_C02_127_7719076_lcl_1,ES22…	ES22_IMP_S_C02
Sulfur cycling	Sulfur oxidation	dsrB	dissimilatory sulfite reductase beta subunit	dsrB.hmm	K11181	hydrogen sulfide + a [DsrC protein]-disulfide + 2 acceptor + 3 H2O = sulfite + a [DsrC protein]-dithiol + 2 reduced acceptor + 2 H+ [RN:R00861]	hydrogen sulfide; [DsrC protein]-disulfide; acceptor; H2O	sulfite; [DsrC protein]-dithiol; reduced acceptor; H+	204.00|full	Present	35	ES22_IMP_S_C02_127_3869213_lcl_2,ES22_IMP_S_C02_127_660936_lcl_7,ES22_IMP_S_C02_127_3454976_lcl_6,ES22_IMP_S_C02_127_4748821_lcl_2,ES22_IMP_S_C02_127_1581236_lcl_2,ES22_IMP_S_C02_127_2961371_lcl_1,ES22_IMP_S_C02_127_9822217_lcl_2,ES22_IMP_S_C02_127_2261584_lcl_2,ES22_IMP_S_C02_127_6613680_lcl_5,ES22_IMP_S_C02_127_4277037_lcl_2,ES22_IMP_S_C02_127_6439806_lcl_1,ES22_IMP_S_C02_127_4833273_lcl_1,ES22…	ES22_IMP_S_C02
Sulfur cycling	Sulfur oxidation	sdo	sulfur dioxygenase	sulfur_dioxygenase_sdo.hmm	K17725	S-sulfanylglutathione + O2 + H2O = glutathione + sulfite + 2 H+ [RN:R08678]	S-sulfanylglutathione; O2; H2O	glutathione; sulfite; H+	300|full	Present	209	ES22_IMP_S_C02_127_3521216_lcl_2,ES22_IMP_S_C02_127_4976150_lcl_2,ES22_IMP_S_C02_127_3058822_lcl_3,ES22_IMP_S_C02_127_2731107_lcl_2,ES22_IMP_S_C02_127_58496_lcl_1,ES22_IMP_S_C02_127_6740509_lcl_2,ES22_IMP_S_C02_127_6262097_lcl_2,ES22_IMP_S_C02_127_6414766_lcl_2,ES22_IMP_S_C02_127_7535117_lcl_2,ES22_IMP_S_C02_127_5936806_lcl_3,ES22_IMP_S_C02_127_8891144_lcl_3,ES22_IMP_S_C02_127_1929394_lcl_1,ES22_…	ES22_IMP_S_C02
Sulfur cycling	Sulfur oxidation/reduction	sor	sulfur oxygenase/reductase	PF07682.hmm	K16952	4 sulfur + 4 H2O + O2 = 2 hydrogen sulfide + 2 sulfite [RN:R07365]	sulfur; H2O; O2	hydrogen sulfide; sulfite	120|full	Absent	0	None	ES22_IMP_S_C02
Sulfur cycling	Sulfur reduction	sreA	sulfur reductase molybdopterin subunit	K17219.hmm	K17219	Sulfur + Reduced acceptor = Hydrogen sulfide + Acceptor	Sulfur, Reduced acceptor	Hydrogen sulfide, Acceptor	1889.97|full	Absent	0	None	ES22_IMP_S_C02
Sulfur cycling	Sulfur reduction	sreB	sulfur reductase FeS subunit	K17220.hmm	K17220	Sulfur + Reduced acceptor = Hydrogen sulfide + Acceptor	Sulfur, Reduced acceptor	Hydrogen sulfide, Acceptor	486.50|full	Absent	0	None	ES22_IMP_S_C02
Sulfur cycling	Sulfur reduction	sreC	sulfur reductase membrane anchor	K17221.hmm	K17221	Sulfur + Reduced acceptor = Hydrogen sulfide + Acceptor	Sulfur, Reduced acceptor	Hydrogen sulfide, Acceptor	721.30|full	Absent	0	None	ES22_IMP_S_C02
Sulfur cycling	Thiosulfate oxidation	soxB	S-sulfosulfanyl-L-cysteine sulfohydrolase	soxB.hmm	K17224	[SoxY protein]-S-sulfosulfanyl-L-cysteine + H2O = [SoxY protein]-S-sulfanyl-L-cysteine + sulfate [RN:R12096]; [SoxY protein]-S-(2-sulfodisulfanyl)-L-cysteine + H2O = [SoxY protein]-S-disulfanyl-L-cysteine + sulfate [RN:R12097]	[SoxY protein]-S-sulfosulfanyl-L-cysteine; H2O; [SoxY protein]-S-(2-sulfodisulfanyl)-L-cysteine	[SoxY protein]-S-sulfanyl-L-cysteine; sulfate; [SoxY protein]-S-disulfanyl-L-cysteine	550.00|full	Present	15	ES22_IMP_S_C02_127_8961247_lcl_5,ES22_IMP_S_C02_127_8967495_lcl_5,ES22_IMP_S_C02_127_1891697_lcl_3,ES22_IMP_S_C02_127_2398221_lcl_10,ES22_IMP_S_C02_127_6373912_lcl_3,ES22_IMP_S_C02_127_9652092_lcl_2,ES22_IMP_S_C02_127_6096384_lcl_2,ES22_IMP_S_C02_127_8940585_lcl_2,ES22_IMP_S_C02_127_8551991_lcl_1,ES22_IMP_S_C02_127_9695542_lcl_2,ES22_IMP_S_C02_127_4291430_lcl_2,ES22_IMP_S_C02_127_662340_lcl_1,ES2…	ES22_IMP_S_C02
Sulfur cycling	Thiosulfate oxidation	soxY	sulfur-oxidizing protein SoxY	soxY.hmm	K17226	Thiosulfate + 5 H2O + 8 Ferricytochrome c = 2 Sulfate + 8 Ferrocytochrome c + 10 H+	Thiosulfate; H2O; Ferricytochrome c	Sulfate; Ferrocytochrome c; H+	125.00|full	Present	71	ES22_IMP_S_C02_127_6046389_lcl_3,ES22_IMP_S_C02_127_569136_lcl_3,ES22_IMP_S_C02_127_3880769_lcl_3,ES22_IMP_S_C02_127_4990955_lcl_2,ES22_IMP_S_C02_127_5238475_lcl_15,ES22_IMP_S_C02_127_5631672_lcl_7,ES22_IMP_S_C02_127_1849739_lcl_3,ES22_IMP_S_C02_127_5949571_lcl_2,ES22_IMP_S_C02_127_2445309_lcl_1,ES22_IMP_S_C02_127_6808979_lcl_3,ES22_IMP_S_C02_127_46566_lcl_1,ES22_IMP_S_C02_127_8961247_lcl_1,ES22_…	ES22_IMP_S_C02
Sulfur cycling	Thiosulfate oxidation	soxC	sulfane dehydrogenase subunit SoxC	soxC.hmm	K17225	Thiosulfate + 5 H2O + 8 Ferricytochrome c = 2 Sulfate + 8 Ferrocytochrome c + 10 H+	Thiosulfate; H2O; Ferricytochrome c	Sulfate; Ferrocytochrome c; H+	320.00|full	Present	40	ES22_IMP_S_C02_127_5949571_lcl_4,ES22_IMP_S_C02_127_5238475_lcl_13,ES22_IMP_S_C02_127_3205567_lcl_2,ES22_IMP_S_C02_127_1369586_lcl_5,ES22_IMP_S_C02_127_3425108_lcl_2,ES22_IMP_S_C02_127_3492038_lcl_1,ES22_IMP_S_C02_127_5907495_lcl_2,ES22_IMP_S_C02_127_651608_lcl_2,ES22_IMP_S_C02_127_2025958_lcl_1,ES22_IMP_S_C02_127_7700204_lcl_2,ES22_IMP_S_C02_127_7643756_lcl_6,ES22_IMP_S_C02_127_8596372_lcl_2,ES2…	ES22_IMP_S_C02
Sulfur cycling	Sulfite reduction	asrA	anaerobic sulfite reductase subunit A	asrA.hmm	K16950	Sulfite + 3 NADH + 3 H+ <=> Hydrogen sulfide + 3 NAD+ + 3 H2O	Sulfite; NADH; H+	Hydrogen sulfide; NAD+; H2O	323.15|full	Present	1	ES22_IMP_S_C02_127_6437501_lcl_3	ES22_IMP_S_C02
Sulfur cycling	Sulfite reduction	asrB	anaerobic sulfite reductase subunit B	asrB.hmm	K16951	Sulfite + 3 NADH + 3 H+ <=> Hydrogen sulfide + 3 NAD+ + 3 H2O	Sulfite; NADH; H+	Hydrogen sulfide; NAD+; H2O	288.60|full	Present	2	ES22_IMP_S_C02_127_3035581_lcl_2,ES22_IMP_S_C02_127_7717344_lcl_1	ES22_IMP_S_C02
Sulfur cycling	Sulfite reduction	asrC	anaerobic sulfite reductase subunit C	asrC.hmm	K00385	Sulfite + 3 NADH + 3 H+ <=> Hydrogen sulfide + 3 NAD+ + 3 H2O	Sulfite; NADH; H+	Hydrogen sulfide; NAD+; H2O	324.10|full	Present	3	ES22_IMP_S_C02_127_7717344_lcl_2,ES22_IMP_S_C02_127_8365382_lcl_2,ES22_IMP_S_C02_127_4478479_lcl_1	ES22_IMP_S_C02
Sulfur cycling	Sulfate reduction	aprA	adenylylsulfate reductase, subunit A	aprA.hmm	K00394	AMP + sulfite + acceptor = adenylyl sulfate + reduced acceptor [RN:R00860]	AMP; sulfite; acceptor	adenylyl sulfate; reduced acceptor	641.75|full	Present	9	ES22_IMP_S_C02_127_5472506_lcl_2,ES22_IMP_S_C02_127_4932606_lcl_3,ES22_IMP_S_C02_127_2534921_lcl_1,ES22_IMP_S_C02_127_236052_lcl_1,ES22_IMP_S_C02_127_3619800_lcl_2,ES22_IMP_S_C02_127_8413601_lcl_1,ES22_IMP_S_C02_127_1823679_lcl_2,ES22_IMP_S_C02_127_4831055_lcl_1,ES22_IMP_S_C02_127_2566902_lcl_1	ES22_IMP_S_C02
Sulfur cycling	Sulfate reduction	sat	sulfate adenylyltransferase	TIGR00339.hmm	K00958	ATP + sulfate = diphosphate + adenylyl sulfate [RN:R00529]	ATP; sulfate	diphosphate; adenylyl sulfate	181.80|full	Present	64	ES22_IMP_S_C02_127_2374354_lcl_1,ES22_IMP_S_C02_127_8863831_lcl_1,ES22_IMP_S_C02_127_8623973_lcl_3,ES22_IMP_S_C02_127_4040639_lcl_3,ES22_IMP_S_C02_127_3461179_lcl_2,ES22_IMP_S_C02_127_5766133_lcl_1,ES22_IMP_S_C02_127_8989770_lcl_1,ES22_IMP_S_C02_127_2785895_lcl_1,ES22_IMP_S_C02_127_6847335_lcl_6,ES22_IMP_S_C02_127_3428381_lcl_2,ES22_IMP_S_C02_127_8457583_lcl_2,ES22_IMP_S_C02_127_945155_lcl_1,ES22…	ES22_IMP_S_C02
Sulfur cycling	Thiosulfate disproportionation	phsA	thiosulfate reductase / polysulfide reductase chain A	thiosulfate_reductase_phsA.hmm	K08352	thiosulfate + a quinol = sulfite + hydrogen sulfide + a quinone [RN:R11488]	thiosulfate; quinol	sulfite; hydrogen sulfide; quinone	323|full	Present	19	ES22_IMP_S_C02_127_6142226_lcl_1,ES22_IMP_S_C02_127_4829575_lcl_2,ES22_IMP_S_C02_127_6712610_lcl_2,ES22_IMP_S_C02_127_9683792_lcl_2,ES22_IMP_S_C02_127_8500460_lcl_3,ES22_IMP_S_C02_127_4103977_lcl_1,ES22_IMP_S_C02_127_6432215_lcl_1,ES22_IMP_S_C02_127_8303024_lcl_1,ES22_IMP_S_C02_127_6542861_lcl_2,ES22_IMP_S_C02_127_5741617_lcl_1,ES22_IMP_S_C02_127_1346578_lcl_1,ES22_IMP_S_C02_127_2458730_lcl_1,ES2…	ES22_IMP_S_C02
Hydrogenases	FeFe hydrogenase	fefe-group-a13	FeFe hydrogenase, H2-evolution/Electron-bifurcation	fefe-group-a13.hmm	N/A	H2-evolution/Electron-bifurcation	N/A	N/A	733.8|full	Present	6	ES22_IMP_S_C02_127_8912465_lcl_7,ES22_IMP_S_C02_127_2929213_lcl_5,ES22_IMP_S_C02_127_6794105_lcl_1,ES22_IMP_S_C02_127_1595435_lcl_1,ES22_IMP_S_C02_127_7940768_lcl_1,ES22_IMP_S_C02_127_8157588_lcl_3	ES22_IMP_S_C02
Hydrogenases	FeFe hydrogenase	fefe-group-a2	FeFe hydrogenase, H2-uptake	fefe-group-a2.hmm	N/A	H2-uptake	N/A	N/A	815.2|full	Absent	0	None	ES22_IMP_S_C02
Hydrogenases	FeFe hydrogenase	fefe-group-a4	FeFe hydrogenase, H2-uptake/Electron-bifurcation	fefe-group-a4.hmm	N/A	H2-uptake/Electron-bifurcation	N/A	N/A	599.05|full	Absent	0	None	ES22_IMP_S_C02
Hydrogenases	FeFe hydrogenase	fefe-group-b	FeFe hydrogenase, H2-evolution	fefe-group-b.hmm	N/A	H2-evolution	N/A	N/A	440.3|full	Present	4	ES22_IMP_S_C02_127_4667070_lcl_8,ES22_IMP_S_C02_127_3592949_lcl_2,ES22_IMP_S_C02_127_4266334_lcl_4,ES22_IMP_S_C02_127_907804_lcl_1	ES22_IMP_S_C02
Hydrogenases	FeFe hydrogenase	fefe-group-c1	FeFe hydrogenase, H2-sensing	fefe-group-c1.hmm	N/A	H2-sensing	N/A	N/A	398.25|full	Present	5	ES22_IMP_S_C02_127_6176616_lcl_8,ES22_IMP_S_C02_127_1529730_lcl_2,ES22_IMP_S_C02_127_3463920_lcl_4,ES22_IMP_S_C02_127_8912465_lcl_13,ES22_IMP_S_C02_127_1185455_lcl_3	ES22_IMP_S_C02
Hydrogenases	FeFe hydrogenase	fefe-group-c2	FeFe hydrogenase, H2-sensing	fefe-group-c2.hmm	N/A	H2-sensing	N/A	N/A	483.75|full	Absent	0	None	ES22_IMP_S_C02
Hydrogenases	FeFe hydrogenase	fefe-group-c3	FeFe hydrogenase, H2-sensing	fefe-group-c3.hmm	N/A	H2-sensing	N/A	N/A	427.05|full	Present	4	ES22_IMP_S_C02_127_5376939_lcl_3,ES22_IMP_S_C02_127_663528_lcl_1,ES22_IMP_S_C02_127_680759_lcl_2,ES22_IMP_S_C02_127_2491462_lcl_2	ES22_IMP_S_C02
Hydrogenases	Fe hydrogenase	fe	Fe hydrogenase, Bidirectional	fe.hmm	N/A	Bidirectional	N/A	N/A	621|full	Absent	0	None	ES22_IMP_S_C02
Hydrogenases	Ni-Fe Hydrogenase	nife-group-1	Ni-Fe Hydrogenase, H2-uptake	nife-group-1.hmm	N/A	H2-uptake	N/A	N/A	447.25|full	Present	45	ES22_IMP_S_C02_127_6287519_lcl_3,ES22_IMP_S_C02_127_8233758_lcl_2,ES22_IMP_S_C02_127_8966540_lcl_2,ES22_IMP_S_C02_127_520680_lcl_7,ES22_IMP_S_C02_127_5727395_lcl_2,ES22_IMP_S_C02_127_2839040_lcl_2,ES22_IMP_S_C02_127_1442494_lcl_3,ES22_IMP_S_C02_127_706251_lcl_2,ES22_IMP_S_C02_127_619343_lcl_1,ES22_IMP_S_C02_127_251627_lcl_2,ES22_IMP_S_C02_127_193703_lcl_1,ES22_IMP_S_C02_127_6771479_lcl_1,ES22_IMP…	ES22_IMP_S_C02
Hydrogenases	Ni-Fe Hydrogenase	nife-group-2ade	Ni-Fe Hydrogenase, H2-uptake	nife-group-2ade.hmm	N/A	H2-uptake	N/A	N/A	611.8|full	Present	2	ES22_IMP_S_C02_127_9719331_lcl_1,ES22_IMP_S_C02_127_9193040_lcl_1	ES22_IMP_S_C02
Hydrogenases	Ni-Fe Hydrogenase	nife-group-2bc	Ni-Fe Hydrogenase, H2-uptake	nife-group-2bc.hmm	N/A	H2-uptake	N/A	N/A	600.3|full	Present	5	ES22_IMP_S_C02_127_4767147_lcl_2,ES22_IMP_S_C02_127_4345217_lcl_2,ES22_IMP_S_C02_127_6626464_lcl_2,ES22_IMP_S_C02_127_4938463_lcl_2,ES22_IMP_S_C02_127_4103093_lcl_3	ES22_IMP_S_C02
Hydrogenases	Ni-Fe Hydrogenase	nife-group-3abd	Ni-Fe Hydrogenase, Bidirectional	nife-group-3abd.hmm	N/A	Bidirectional	N/A	N/A	520.25|full	Present	11	ES22_IMP_S_C02_127_7848931_lcl_4,ES22_IMP_S_C02_127_8672261_lcl_2,ES22_IMP_S_C02_127_8224233_lcl_4,ES22_IMP_S_C02_127_5636583_lcl_4,ES22_IMP_S_C02_127_8136600_lcl_3,ES22_IMP_S_C02_127_2860486_lcl_1,ES22_IMP_S_C02_127_1154334_lcl_2,ES22_IMP_S_C02_127_4601531_lcl_1,ES22_IMP_S_C02_127_8912465_lcl_20,ES22_IMP_S_C02_127_2424769_lcl_12,ES22_IMP_S_C02_127_6201978_lcl_6	ES22_IMP_S_C02
Hydrogenases	Ni-Fe Hydrogenase	nife-group-3c	Ni-Fe Hydrogenase, Electron-bifurcation	nife-group-3c.hmm	N/A	Electron-bifurcation	N/A	N/A	620.65|full	Present	2	ES22_IMP_S_C02_127_3890449_lcl_1,ES22_IMP_S_C02_127_4324130_lcl_4	ES22_IMP_S_C02
Hydrogenases	Ni-Fe Hydrogenase	nife-group-4a-g	Ni-Fe Hydrogenase, H2-evolving	nife-group-4a-g.hmm	N/A	H2-evolving	N/A	N/A	458|full	Present	3	ES22_IMP_S_C02_127_3389743_lcl_2,ES22_IMP_S_C02_127_7453671_lcl_1,ES22_IMP_S_C02_127_6086635_lcl_1	ES22_IMP_S_C02
Hydrogenases	Ni-Fe Hydrogenase	nife-group-4hi	Ni-Fe Hydrogenase, H2-uptake	nife-group-4hi.hmm	N/A	H2-uptake	N/A	N/A	447.8|full	Absent	0	None	ES22_IMP_S_C02
Oxidative phosphorylation	Complex I (NADH-quinone oxidoreductase)	nuoA	NADH-quinone oxidoreductase subunit A	K00330.hmm	K00330	NADH + ubiquinone + 6 H+[side 1] = NAD+ + ubiquinol + 7 H+[side 2] [RN:R11945]	NADH; ubiquinone; H+	NAD+; ubiquinol; H+	120.27|full	Present	289	ES22_IMP_S_C02_127_3744297_lcl_3,ES22_IMP_S_C02_127_9284590_lcl_1,ES22_IMP_S_C02_127_8561006_lcl_4,ES22_IMP_S_C02_127_5041813_lcl_1,ES22_IMP_S_C02_127_345557_lcl_2,ES22_IMP_S_C02_127_4742212_lcl_1,ES22_IMP_S_C02_127_8835509_lcl_2,ES22_IMP_S_C02_127_7480071_lcl_1,ES22_IMP_S_C02_127_8028362_lcl_2,ES22_IMP_S_C02_127_7951712_lcl_1,ES22_IMP_S_C02_127_3633535_lcl_2,ES22_IMP_S_C02_127_1656578_lcl_4,ES22…	ES22_IMP_S_C02
Oxidative phosphorylation	Complex I (NADH-quinone oxidoreductase)	nuoB	NADH-quinone oxidoreductase subunit B	K00331.hmm	K00331	NADH + ubiquinone + 6 H+[side 1] = NAD+ + ubiquinol + 7 H+[side 2] [RN:R11945]	NADH; ubiquinone; H+	NAD+; ubiquinol; H+	263.03|domain	Present	238	ES22_IMP_S_C02_127_3161370_lcl_7,ES22_IMP_S_C02_127_2410678_lcl_2,ES22_IMP_S_C02_127_9063902_lcl_2,ES22_IMP_S_C02_127_7047520_lcl_2,ES22_IMP_S_C02_127_2418734_lcl_2,ES22_IMP_S_C02_127_8700513_lcl_1,ES22_IMP_S_C02_127_4685047_lcl_3,ES22_IMP_S_C02_127_4103269_lcl_3,ES22_IMP_S_C02_127_161515_lcl_2,ES22_IMP_S_C02_127_3359245_lcl_2,ES22_IMP_S_C02_127_4084417_lcl_1,ES22_IMP_S_C02_127_798588_lcl_1,ES22_…	ES22_IMP_S_C02
Oxidative phosphorylation	Complex I (NADH-quinone oxidoreductase)	nuoC	NADH-quinone oxidoreductase subunit C	K00332.hmm	K00332	NADH + ubiquinone + 6 H+[side 1] = NAD+ + ubiquinol + 7 H+[side 2] [RN:R11945]	NADH; ubiquinone; H+	NAD+; ubiquinol; H+	202.20|domain	Present	144	ES22_IMP_S_C02_127_5038271_lcl_1,ES22_IMP_S_C02_127_6278512_lcl_2,ES22_IMP_S_C02_127_7363286_lcl_1,ES22_IMP_S_C02_127_1656578_lcl_2,ES22_IMP_S_C02_127_4923810_lcl_2,ES22_IMP_S_C02_127_2546708_lcl_4,ES22_IMP_S_C02_127_9529282_lcl_4,ES22_IMP_S_C02_127_4300777_lcl_2,ES22_IMP_S_C02_127_5041813_lcl_3,ES22_IMP_S_C02_127_57697_lcl_2,ES22_IMP_S_C02_127_533965_lcl_2,ES22_IMP_S_C02_127_4742084_lcl_1,ES22_I…	ES22_IMP_S_C02
Oxidative phosphorylation	Complex I (NAD(P)H-quinone oxidoreductase)	NdhA	NAD(P)H-quinone oxidoreductase subunit 1	K05572.hmm	K05572	NADH + ubiquinone + 6 H+[side 1] = NAD+ + ubiquinol + 7 H+[side 2] [RN:R11945]	NADH; ubiquinone; H+	NAD+; ubiquinol; H+	518.33|full	Absent	0	None	ES22_IMP_S_C02
Oxidative phosphorylation	Complex I (NAD(P)H-quinone oxidoreductase)	NdhB	NAD(P)H-quinone oxidoreductase subunit 2	K05573.hmm	K05573	NADH + ubiquinone + 6 H+[side 1] = NAD+ + ubiquinol + 7 H+[side 2] [RN:R11945]	NADH; ubiquinone; H+	NAD+; ubiquinol; H+	552.07|full	Present	2	ES22_IMP_S_C02_127_8552193_lcl_1,ES22_IMP_S_C02_127_8552193_lcl_2	ES22_IMP_S_C02
Oxidative phosphorylation	Complex I (NAD(P)H-quinone oxidoreductase)	NdhC	NAD(P)H-quinone oxidoreductase subunit 3	K05574.hmm	K05574	NADH + ubiquinone + 6 H+[side 1] = NAD+ + ubiquinol + 7 H+[side 2] [RN:R11945]	NADH; ubiquinone; H+	NAD+; ubiquinol; H+	173.80|full	Absent	0	None	ES22_IMP_S_C02
Oxidative phosphorylation	Complex II (Succinate dehydrogenase/Fumarate reductase)	sdhC	succinate dehydrogenase / fumarate reductase, cytochrome b subunit	K00241.hmm	K00241	succinate + a quinone = fumarate + a quinol [RN:R02164]	succinate; quinone	fumarate; quinol	43.60|domain	Present	249	ES22_IMP_S_C02_127_3845299_lcl_2,ES22_IMP_S_C02_127_378944_lcl_2,ES22_IMP_S_C02_127_8015501_lcl_2,ES22_IMP_S_C02_127_2486483_lcl_2,ES22_IMP_S_C02_127_881293_lcl_3,ES22_IMP_S_C02_127_550141_lcl_2,ES22_IMP_S_C02_127_8136230_lcl_2,ES22_IMP_S_C02_127_7818237_lcl_1,ES22_IMP_S_C02_127_6646203_lcl_1,ES22_IMP_S_C02_127_8367712_lcl_3,ES22_IMP_S_C02_127_5443144_lcl_2,ES22_IMP_S_C02_127_7814172_lcl_2,ES22_I…	ES22_IMP_S_C02
Oxidative phosphorylation	Complex II (Succinate dehydrogenase/Fumarate reductase)	sdhD	succinate dehydrogenase / fumarate reductase, membrane anchor subunit	K00242.hmm	K00242	succinate + a quinone = fumarate + a quinol [RN:R02164]	succinate; quinone	fumarate; quinol	64.07|domain	Present	159	ES22_IMP_S_C02_127_3692974_lcl_2,ES22_IMP_S_C02_127_6858064_lcl_2,ES22_IMP_S_C02_127_2983867_lcl_2,ES22_IMP_S_C02_127_6592191_lcl_9,ES22_IMP_S_C02_127_5635553_lcl_3,ES22_IMP_S_C02_127_2718276_lcl_6,ES22_IMP_S_C02_127_1749539_lcl_2,ES22_IMP_S_C02_127_2459065_lcl_2,ES22_IMP_S_C02_127_4460574_lcl_2,ES22_IMP_S_C02_127_672043_lcl_2,ES22_IMP_S_C02_127_4475360_lcl_2,ES22_IMP_S_C02_127_9311746_lcl_2,ES22…	ES22_IMP_S_C02
Oxidative phosphorylation	Complex III (Cytochrome c reductase)	petA	ubiquinol-cytochrome c reductase iron-sulfur subunit	K00411.hmm	K00411	quinol + 2 ferricytochrome c = quinone + 2 ferrocytochrome c + 2 H+[side 2]	quinol; ferricytochrome c	quinone; ferrocytochrome c; H+	84.30|full	Present	211	ES22_IMP_S_C02_127_3257613_lcl_1,ES22_IMP_S_C02_127_9285749_lcl_2,ES22_IMP_S_C02_127_8694888_lcl_8,ES22_IMP_S_C02_127_4442389_lcl_3,ES22_IMP_S_C02_127_8329575_lcl_2,ES22_IMP_S_C02_127_2963029_lcl_2,ES22_IMP_S_C02_127_5214849_lcl_2,ES22_IMP_S_C02_127_4817578_lcl_5,ES22_IMP_S_C02_127_6328996_lcl_6,ES22_IMP_S_C02_127_6070274_lcl_1,ES22_IMP_S_C02_127_7388955_lcl_1,ES22_IMP_S_C02_127_5077259_lcl_2,ES2…	ES22_IMP_S_C02
Oxidative phosphorylation	Complex III (Cytochrome c reductase)	petB	ubiquinol-cytochrome c reductase cytochrome b/c1 subunit	K00412.hmm	K00412	quinol + 2 ferricytochrome c = quinone + 2 ferrocytochrome c + 2 H+[side 2]	quinol; ferricytochrome c	quinone; ferrocytochrome c; H+	297.67|domain	Present	152	ES22_IMP_S_C02_127_5940930_lcl_5,ES22_IMP_S_C02_127_7474687_lcl_3,ES22_IMP_S_C02_127_6736865_lcl_1,ES22_IMP_S_C02_127_8049382_lcl_2,ES22_IMP_S_C02_127_8676747_lcl_2,ES22_IMP_S_C02_127_8884678_lcl_2,ES22_IMP_S_C02_127_696553_lcl_2,ES22_IMP_S_C02_127_103872_lcl_4,ES22_IMP_S_C02_127_5546229_lcl_2,ES22_IMP_S_C02_127_6838694_lcl_4,ES22_IMP_S_C02_127_617515_lcl_3,ES22_IMP_S_C02_127_2802385_lcl_3,ES22_I…	ES22_IMP_S_C02
Oxidative phosphorylation	Complex III (Cytochrome c reductase)	fbcH	ubiquinol-cytochrome c reductase cytochrome b/c1 subunit	K00410.hmm	K00410	quinol + 2 ferricytochrome c = quinone + 2 ferrocytochrome c + 2 H+[side 2]	quinol; ferricytochrome c	quinone; ferrocytochrome c; H+	718.00|domain	Absent	0	None	ES22_IMP_S_C02
Oxidative phosphorylation	Complex V (ATP synthase: V/A-type H+/Na+-transporting ATPase)	atpA (V/A-type)	V/A-type H+/Na+-transporting ATPase subunit A	K02117.hmm	K02117	ATP + H2O + 4 H+[side 1] = ADP + phosphate + 4 H+[side 2]	ATP; H2O; H+	ADP; phosphate; H+	814.23|full	Present	2	ES22_IMP_S_C02_127_1918612_lcl_2,ES22_IMP_S_C02_127_9611931_lcl_1	ES22_IMP_S_C02
Oxidative phosphorylation	Complex V (ATP synthase: V/A-type H+/Na+-transporting ATPase)	atpB (V/A-type)	V/A-type H+/Na+-transporting ATPase subunit B	K02118.hmm	K02118	ATP + H2O + 4 H+[side 1] = ADP + phosphate + 4 H+[side 2]	ATP; H2O; H+	ADP; phosphate; H+	701.83|full	Present	2	ES22_IMP_S_C02_127_1311811_lcl_2,ES22_IMP_S_C02_127_2090089_lcl_1	ES22_IMP_S_C02
Oxidative phosphorylation	Complex V (F-type H+-transporting ATPase)	atpA (F-type)	F-type H+/Na+-transporting ATPase subunit alpha	K02111.hmm	K02111	ATP + H2O + 4 H+[side 1] = ADP + phosphate + 4 H+[side 2]	ATP; H2O; H+	ADP; phosphate; H+	431.80|domain	Present	248	ES22_IMP_S_C02_127_6537993_lcl_7,ES22_IMP_S_C02_127_78230_lcl_9,ES22_IMP_S_C02_127_519714_lcl_56,ES22_IMP_S_C02_127_6329440_lcl_1,ES22_IMP_S_C02_127_5016518_lcl_3,ES22_IMP_S_C02_127_1483380_lcl_2,ES22_IMP_S_C02_127_4521139_lcl_2,ES22_IMP_S_C02_127_3291633_lcl_3,ES22_IMP_S_C02_127_7312905_lcl_1,ES22_IMP_S_C02_127_8348710_lcl_1,ES22_IMP_S_C02_127_6469617_lcl_2,ES22_IMP_S_C02_127_2589432_lcl_2,ES22_…	ES22_IMP_S_C02
Oxidative phosphorylation	Complex V (F-type H+-transporting ATPase)	atpD (F-type)	F-type H+/Na+-transporting ATPase subunit beta	K02112.hmm	K02112	ATP + H2O + 4 H+[side 1] = ADP + phosphate + 4 H+[side 2]	ATP; H2O; H+	ADP; phosphate; H+	482.47|domain	Present	193	ES22_IMP_S_C02_127_519714_lcl_21,ES22_IMP_S_C02_127_5820487_lcl_8,ES22_IMP_S_C02_127_8742552_lcl_2,ES22_IMP_S_C02_127_9071774_lcl_16,ES22_IMP_S_C02_127_3000893_lcl_2,ES22_IMP_S_C02_127_8013403_lcl_1,ES22_IMP_S_C02_127_64710_lcl_22,ES22_IMP_S_C02_127_2126785_lcl_7,ES22_IMP_S_C02_127_6021105_lcl_1,ES22_IMP_S_C02_127_7352546_lcl_2,ES22_IMP_S_C02_127_9444_lcl_1,ES22_IMP_S_C02_127_7019950_lcl_2,ES22_I…	ES22_IMP_S_C02
Oxygen metabolism (Oxidative phosphorylation Complex IV)	Oxygen metabolism - cytochrome c oxidase, caa3-type	coxA	cytochrome c oxidase subunit I	TIGR02891.hmm	K02274	4 ferrocytochrome c + O2 + 4 H+ = 4 ferricytochrome c + 2 H2O [RN:R00081]	ferrocytochrome c; O2; H+	ferricytochrome c; H2O	617.40|full	Present	46	ES22_IMP_S_C02_127_520266_lcl_1,ES22_IMP_S_C02_127_6585795_lcl_3,ES22_IMP_S_C02_127_1156905_lcl_2,ES22_IMP_S_C02_127_4478298_lcl_2,ES22_IMP_S_C02_127_2080340_lcl_1,ES22_IMP_S_C02_127_8704942_lcl_9,ES22_IMP_S_C02_127_9494773_lcl_2,ES22_IMP_S_C02_127_500216_lcl_3,ES22_IMP_S_C02_127_5871268_lcl_3,ES22_IMP_S_C02_127_1407543_lcl_1,ES22_IMP_S_C02_127_4109538_lcl_11,ES22_IMP_S_C02_127_5859450_lcl_10,ES2…	ES22_IMP_S_C02
Oxygen metabolism (Oxidative phosphorylation Complex IV)	Oxygen metabolism - cytochrome c oxidase, caa3-type	coxB	cytochrome c oxidase subunit II	TIGR02866.hmm	K02275	4 ferrocytochrome c + O2 + 4 H+ = 4 ferricytochrome c + 2 H2O [RN:R00081]	ferrocytochrome c; O2; H+	ferricytochrome c; H2O	144.30|full	Present	164	ES22_IMP_S_C02_127_2681536_lcl_2,ES22_IMP_S_C02_127_872051_lcl_2,ES22_IMP_S_C02_127_3628552_lcl_29,ES22_IMP_S_C02_127_9332747_lcl_1,ES22_IMP_S_C02_127_7734153_lcl_1,ES22_IMP_S_C02_127_3127813_lcl_1,ES22_IMP_S_C02_127_4813233_lcl_1,ES22_IMP_S_C02_127_8063794_lcl_2,ES22_IMP_S_C02_127_3784290_lcl_2,ES22_IMP_S_C02_127_7726112_lcl_2,ES22_IMP_S_C02_127_7492042_lcl_6,ES22_IMP_S_C02_127_1440265_lcl_1,ES2…	ES22_IMP_S_C02
Oxygen metabolism (Oxidative phosphorylation Complex IV)	Oxygen metabolism - cytochrome c oxidase, cbb3-type	ccoN	cytochrome c oxidase cbb3-type subunit I	TIGR00780.hmm	K00404	4 ferrocytochrome c + O2 + 4 H+ = 4 ferricytochrome c + 2 H2O [RN:R00081]	ferrocytochrome c; O2; H+	ferricytochrome c; H2O	168.15|full	Present	289	ES22_IMP_S_C02_127_5323869_lcl_2,ES22_IMP_S_C02_127_1377990_lcl_15,ES22_IMP_S_C02_127_8053451_lcl_2,ES22_IMP_S_C02_127_712577_lcl_4,ES22_IMP_S_C02_127_894278_lcl_1,ES22_IMP_S_C02_127_6957423_lcl_2,ES22_IMP_S_C02_127_8864531_lcl_10,ES22_IMP_S_C02_127_2372458_lcl_3,ES22_IMP_S_C02_127_7011266_lcl_1,ES22_IMP_S_C02_127_437909_lcl_8,ES22_IMP_S_C02_127_1481624_lcl_1,ES22_IMP_S_C02_127_8866468_lcl_3,ES22…	ES22_IMP_S_C02
Oxygen metabolism (Oxidative phosphorylation Complex IV)	Oxygen metabolism - cytochrome c oxidase, cbb3-type	ccoO	cytochrome c oxidase cbb3-type subunit II	TIGR00781.hmm	K00405	4 ferrocytochrome c + O2 + 4 H+ = 4 ferricytochrome c + 2 H2O [RN:R00081]	ferrocytochrome c; O2; H+	ferricytochrome c; H2O	62.85|full	Present	268	ES22_IMP_S_C02_127_4458081_lcl_3,ES22_IMP_S_C02_127_1377990_lcl_16,ES22_IMP_S_C02_127_4094712_lcl_3,ES22_IMP_S_C02_127_8770680_lcl_3,ES22_IMP_S_C02_127_7880880_lcl_2,ES22_IMP_S_C02_127_5583562_lcl_3,ES22_IMP_S_C02_127_5728347_lcl_2,ES22_IMP_S_C02_127_7284856_lcl_2,ES22_IMP_S_C02_127_8409148_lcl_2,ES22_IMP_S_C02_127_7588008_lcl_3,ES22_IMP_S_C02_127_4778514_lcl_3,ES22_IMP_S_C02_127_8053451_lcl_1,ES…	ES22_IMP_S_C02
Oxygen metabolism (Oxidative phosphorylation Complex IV)	Oxygen metabolism - cytochrome c oxidase, cbb3-type	ccoP	cytochrome c oxidase cbb3-type subunit III	TIGR00782.hmm	K00406	4 ferrocytochrome c + O2 + 4 H+ = 4 ferricytochrome c + 2 H2O [RN:R00081]	ferrocytochrome c; O2; H+	ferricytochrome c; H2O	54.05|full	Present	309	ES22_IMP_S_C02_127_1377990_lcl_18,ES22_IMP_S_C02_127_2701699_lcl_2,ES22_IMP_S_C02_127_3798874_lcl_1,ES22_IMP_S_C02_127_2338165_lcl_3,ES22_IMP_S_C02_127_2369308_lcl_3,ES22_IMP_S_C02_127_2132017_lcl_3,ES22_IMP_S_C02_127_5859110_lcl_4,ES22_IMP_S_C02_127_6106331_lcl_3,ES22_IMP_S_C02_127_5625483_lcl_2,ES22_IMP_S_C02_127_1675484_lcl_4,ES22_IMP_S_C02_127_8499207_lcl_3,ES22_IMP_S_C02_127_5209798_lcl_4,ES…	ES22_IMP_S_C02
Oxygen metabolism (Oxidative phosphorylation Complex IV)	Oxygen metabolism - cytochrome (quinone) oxidase, bo type	cyoA	cytochrome o ubiquinol oxidase subunit II	TIGR01433.hmm	K02297	2 ubiquinol + O2 + n H+[side 1] = 2 ubiquinone + 2 H2O + n H+[side 2] [RN:R11335]	ubiquinol; O2; H+	ubiquinone; H2O; H+	218.75|full	Present	4	ES22_IMP_S_C02_127_6679864_lcl_5,ES22_IMP_S_C02_127_4270774_lcl_2,ES22_IMP_S_C02_127_861681_lcl_1,ES22_IMP_S_C02_127_3860802_lcl_1	ES22_IMP_S_C02
Oxygen metabolism (Oxidative phosphorylation Complex IV)	Oxygen metabolism - cytochrome (quinone) oxidase, bo type	cyoD	cytochrome o ubiquinol oxidase subunit IV	TIGR02847.hmm	K02300	2 ubiquinol + O2 + n H+[side 1] = 2 ubiquinone + 2 H2O + n H+[side 2] [RN:R11335]	ubiquinol; O2; H+	ubiquinone; H2O; H+	64.95|full	Present	5	ES22_IMP_S_C02_127_6679864_lcl_2,ES22_IMP_S_C02_127_2488774_lcl_2,ES22_IMP_S_C02_127_139706_lcl_2,ES22_IMP_S_C02_127_2721700_lcl_2,ES22_IMP_S_C02_127_9494933_lcl_2	ES22_IMP_S_C02
Oxygen metabolism (Oxidative phosphorylation Complex IV)	Oxygen metabolism - cytochrome (quinone) oxidase, bo type	cyoB	cytochrome o ubiquinol oxidase subunit I	K02298.hmm	K02298	2 ubiquinol + O2 + n H+[side 1] = 2 ubiquinone + 2 H2O + n H+[side 2] [RN:R11335]	ubiquinol; O2; H+	ubiquinone; H2O; H+	967.93|full	Present	1	ES22_IMP_S_C02_127_6679864_lcl_4	ES22_IMP_S_C02
Oxygen metabolism (Oxidative phosphorylation Complex IV)	Oxygen metabolism - cytochrome (quinone) oxidase, bo type	cyoC	cytochrome o ubiquinol oxidase subunit III	K02299.hmm	K02299	2 ubiquinol + O2 + n H+[side 1] = 2 ubiquinone + 2 H2O + n H+[side 2] [RN:R11335]	ubiquinol; O2; H+	ubiquinone; H2O; H+	262.30|full	Present	2	ES22_IMP_S_C02_127_6679864_lcl_3,ES22_IMP_S_C02_127_4180989_lcl_1	ES22_IMP_S_C02
Oxygen metabolism (Oxidative phosphorylation Complex IV)	Oxygen metabolism - cytochrome (quinone) oxidase, bd type	cydA	cytochrome bd ubiquinol oxidase subunit I	PF01654.hmm	K00425	2 ubiquinol + O2[side 2] + 4 H+[side 2] = 2 ubiquinone + 2 H2O[side 2] + 4 H+[side 1] [RN:R11325]	ubiquinol; O2; H+; e-	ubiquinone; H2O; H+; e-	118|full	Present	181	ES22_IMP_S_C02_127_8688324_lcl_2,ES22_IMP_S_C02_127_973048_lcl_2,ES22_IMP_S_C02_127_7937657_lcl_2,ES22_IMP_S_C02_127_2399102_lcl_2,ES22_IMP_S_C02_127_4310929_lcl_2,ES22_IMP_S_C02_127_2732572_lcl_6,ES22_IMP_S_C02_127_8713661_lcl_2,ES22_IMP_S_C02_127_3519009_lcl_2,ES22_IMP_S_C02_127_737476_lcl_1,ES22_IMP_S_C02_127_9694630_lcl_2,ES22_IMP_S_C02_127_9299202_lcl_3,ES22_IMP_S_C02_127_881929_lcl_1,ES22_I…	ES22_IMP_S_C02
Oxygen metabolism (Oxidative phosphorylation Complex IV)	Oxygen metabolism - cytochrome (quinone) oxidase, bd type	cydB	cytochrome bd ubiquinol oxidase subunit II	TIGR00203.hmm	K00426	2 ubiquinol + O2[side 2] + 4 H+[side 2] = 2 ubiquinone + 2 H2O[side 2] + 4 H+[side 1] [RN:R11325]	ubiquinol; O2; H+; e-	ubiquinone; H2O; H+; e-	88.55|full	Present	117	ES22_IMP_S_C02_127_7175593_lcl_2,ES22_IMP_S_C02_127_1355594_lcl_1,ES22_IMP_S_C02_127_8688324_lcl_1,ES22_IMP_S_C02_127_6541276_lcl_1,ES22_IMP_S_C02_127_6657655_lcl_2,ES22_IMP_S_C02_127_7443435_lcl_2,ES22_IMP_S_C02_127_547301_lcl_1,ES22_IMP_S_C02_127_6451775_lcl_2,ES22_IMP_S_C02_127_2399102_lcl_3,ES22_IMP_S_C02_127_4818316_lcl_1,ES22_IMP_S_C02_127_4225865_lcl_4,ES22_IMP_S_C02_127_881929_lcl_2,ES22_…	ES22_IMP_S_C02
Oxygen metabolism (Oxidative phosphorylation Complex IV)	Oxygen metabolism - cytochrome (quinone) oxidase, aa3 type, QoxABCD	qoxA	cytochrome aa3-600 menaquinol oxidase subunit II	TIGR01432.hmm	K02826	2 menaquinol + O2 + n H+[side 1] = 2 menaquinone + 2 H2O + n H+[side 2] [RN:R09492]	menaquinol; O2; H+	menaquinone; H2O; H+	204.55|full	Absent	0	None	ES22_IMP_S_C02
Oxygen metabolism (Oxidative phosphorylation Complex IV)	Oxygen metabolism - cytochrome (quinone) oxidase, aa3 type, QoxABCD	qoxB	cytochrome aa3-600 menaquinol oxidase subunit I	TIGR02882.hmm	K02827	2 menaquinol + O2 + n H+[side 1] = 2 menaquinone + 2 H2O + n H+[side 2] [RN:R09492]	menaquinol; O2; H+	menaquinone; H2O; H+	954.70|full	Absent	0	None	ES22_IMP_S_C02
Urea utilization	Urease	ureC	urease subunit alpha	TIGR01792.hmm	K01428	urea + H2O = CO2 + 2 NH3 [RN:R00131]	urea; H2O	CO2; NH3	212.95|full	Present	172	ES22_IMP_S_C02_127_1513352_lcl_6,ES22_IMP_S_C02_127_2673911_lcl_4,ES22_IMP_S_C02_127_1834238_lcl_3,ES22_IMP_S_C02_127_4928262_lcl_4,ES22_IMP_S_C02_127_5664532_lcl_2,ES22_IMP_S_C02_127_5673938_lcl_3,ES22_IMP_S_C02_127_8981235_lcl_4,ES22_IMP_S_C02_127_9694222_lcl_4,ES22_IMP_S_C02_127_657498_lcl_1,ES22_IMP_S_C02_127_8076574_lcl_3,ES22_IMP_S_C02_127_2430517_lcl_4,ES22_IMP_S_C02_127_8541560_lcl_2,ES22…	ES22_IMP_S_C02
Urea utilization	Urease	ureB	urease subunit beta	TIGR00192.hmm	K01429	urea + H2O = CO2 + 2 NH3 [RN:R00131]	urea; H2O	CO2; NH3	40.65|full	Present	124	ES22_IMP_S_C02_127_7389051_lcl_3,ES22_IMP_S_C02_127_2893604_lcl_1,ES22_IMP_S_C02_127_1513352_lcl_7,ES22_IMP_S_C02_127_7673519_lcl_2,ES22_IMP_S_C02_127_6002762_lcl_2,ES22_IMP_S_C02_127_5673938_lcl_2,ES22_IMP_S_C02_127_6919155_lcl_3,ES22_IMP_S_C02_127_7964321_lcl_4,ES22_IMP_S_C02_127_8230509_lcl_3,ES22_IMP_S_C02_127_4461257_lcl_4,ES22_IMP_S_C02_127_1834238_lcl_2,ES22_IMP_S_C02_127_9231881_lcl_3,ES2…	ES22_IMP_S_C02
Urea utilization	Urease	ureA	urease subunit gamma	TIGR00193.hmm	K01430	urea + H2O = CO2 + 2 NH3 [RN:R00131]	urea; H2O	CO2; NH3	31.45|full	Present	137	ES22_IMP_S_C02_127_1215319_lcl_2,ES22_IMP_S_C02_127_8157261_lcl_2,ES22_IMP_S_C02_127_7618480_lcl_3,ES22_IMP_S_C02_127_6556580_lcl_2,ES22_IMP_S_C02_127_7673519_lcl_3,ES22_IMP_S_C02_127_9596755_lcl_3,ES22_IMP_S_C02_127_3553973_lcl_1,ES22_IMP_S_C02_127_2738411_lcl_2,ES22_IMP_S_C02_127_3006006_lcl_2,ES22_IMP_S_C02_127_9188062_lcl_3,ES22_IMP_S_C02_127_1753701_lcl_1,ES22_IMP_S_C02_127_2204745_lcl_3,ES2…	ES22_IMP_S_C02
Halogenated compound utilization	Halogenated compounds breakdown	E3.8.1.2	2-haloacid dehalogenase	K01560.hmm	K01560	(S)-2-haloacid + H2O = (R)-2-hydroxyacid + halide [RN:R03830]	(S)-2-haloacid; H2O	(R)-2-hydroxyacid; halide	141.17|domain	Present	100	ES22_IMP_S_C02_127_2607801_lcl_2,ES22_IMP_S_C02_127_6838770_lcl_4,ES22_IMP_S_C02_127_1994055_lcl_2,ES22_IMP_S_C02_127_7551970_lcl_3,ES22_IMP_S_C02_127_3863869_lcl_2,ES22_IMP_S_C02_127_4539290_lcl_2,ES22_IMP_S_C02_127_5747055_lcl_2,ES22_IMP_S_C02_127_5366581_lcl_3,ES22_IMP_S_C02_127_3009948_lcl_2,ES22_IMP_S_C02_127_8455689_lcl_1,ES22_IMP_S_C02_127_6464030_lcl_1,ES22_IMP_S_C02_127_7862197_lcl_3,ES2…	ES22_IMP_S_C02
Halogenated compound utilization	Halogenated compounds breakdown	pcpC	tetrachlorohydroquinone reductive dehalogenase	K15241.hmm	K15241	2,6-dichlorohydroquinone + Cl- + glutathione disulfide = 2,3,6-trichlorohydroquinone + 2 glutathione [RN:R05403]; 2,3,6-trichlorohydroquinone + Cl- + glutathione disulfide = 2,3,5,6-tetrachlorohydroquinone + 2 glutathione [RN:R05402]	2,6-dichlorohydroquinone; Cl-; glutathione disulfide; 2,3,6-trichlorohydroquinone	2,3,6-trichlorohydroquinone; glutathione; 2,3,5,6-tetrachlorohydroquinone	276.67|full	Absent	0	None	ES22_IMP_S_C02
Halogenated compound utilization	Halogenated compounds breakdown	cprA	3-chloro-4-hydroxyphenylacetate reductive dehalogenase	K21566.hmm	K21566	1-haloalkane + H2O = a primary alcohol + halide [RN:R02337]	1-haloalkane; H2O	primary alcohol; halide	850.93|full	Absent	0	None	ES22_IMP_S_C02
Halogenated compound utilization	Halogenated compounds breakdown	pceA	tetrachloroethene reductive dehalogenase	K21647.hmm	K21647	trichloroethene + chloride + acceptor = tetrachloroethene + reduced acceptor [RN:R05753]	trichloroethene; chloride; acceptor	tetrachloroethene; reduced acceptor	1150.07|full	Absent	0	None	ES22_IMP_S_C02
Perchlorate reduction	Perchlorate reduction	pcrA	perchlorate reductase, subunit alpha	TIGR03479.hmm	N/A	reduced acceptor + perchlorate = acceptor + H2O + chlorite	perchlorate; reduced acceptor	chlorite; acceptor; H2O	559.05|full	Present	8	ES22_IMP_S_C02_127_8824742_lcl_2,ES22_IMP_S_C02_127_2315601_lcl_12,ES22_IMP_S_C02_127_4636085_lcl_7,ES22_IMP_S_C02_127_3613173_lcl_3,ES22_IMP_S_C02_127_7850510_lcl_9,ES22_IMP_S_C02_127_648955_lcl_2,ES22_IMP_S_C02_127_3361617_lcl_6,ES22_IMP_S_C02_127_2168943_lcl_1	ES22_IMP_S_C02
Perchlorate reduction	Perchlorate reduction	pcrB	perchlorate reductase, subunit beta	TIGR03478.hmm	N/A	reduced acceptor + perchlorate = acceptor + H2O + chlorite	perchlorate; reduced acceptor	chlorite; acceptor; H2O	319.40|full	Present	7	ES22_IMP_S_C02_127_483436_lcl_2,ES22_IMP_S_C02_127_3041687_lcl_1,ES22_IMP_S_C02_127_3637116_lcl_4,ES22_IMP_S_C02_127_5393062_lcl_2,ES22_IMP_S_C02_127_4025154_lcl_2,ES22_IMP_S_C02_127_8388367_lcl_2,ES22_IMP_S_C02_127_648955_lcl_1	ES22_IMP_S_C02
Chlorite reduction	Chlorite reduction	cld	chlorite dismutase	PF06778.hmm	K09162	chloride + O2 = chlorite [RN:R05721]	chloride; O2	chlorite	65|full	Present	23	ES22_IMP_S_C02_127_6863995_lcl_2,ES22_IMP_S_C02_127_1520243_lcl_2,ES22_IMP_S_C02_127_6974872_lcl_3,ES22_IMP_S_C02_127_8075383_lcl_5,ES22_IMP_S_C02_127_7533661_lcl_1,ES22_IMP_S_C02_127_4351903_lcl_2,ES22_IMP_S_C02_127_3377019_lcl_3,ES22_IMP_S_C02_127_7163290_lcl_2,ES22_IMP_S_C02_127_1601628_lcl_1,ES22_IMP_S_C02_127_7290760_lcl_1,ES22_IMP_S_C02_127_1714572_lcl_1,ES22_IMP_S_C02_127_4201068_lcl_3,ES2…	ES22_IMP_S_C02
As cycling	Dissimilatory arsenate reduction	arrA	dissimilatory arsenate reductase	arrA.hmm	N/A	arsenate reduction	arsenate	arsenite	175|full	Present	52	ES22_IMP_S_C02_127_9645523_lcl_3,ES22_IMP_S_C02_127_9443551_lcl_1,ES22_IMP_S_C02_127_7811788_lcl_1,ES22_IMP_S_C02_127_9382167_lcl_1,ES22_IMP_S_C02_127_7291410_lcl_1,ES22_IMP_S_C02_127_6247627_lcl_1,ES22_IMP_S_C02_127_1905755_lcl_1,ES22_IMP_S_C02_127_8391918_lcl_1,ES22_IMP_S_C02_127_9042916_lcl_1,ES22_IMP_S_C02_127_9340169_lcl_1,ES22_IMP_S_C02_127_6743309_lcl_1,ES22_IMP_S_C02_127_1797389_lcl_1,ES2…	ES22_IMP_S_C02
As cycling	Arsenate reduction for detoxification	arsC (grx)	arsenate reductase (glutaredoxin)	arsC_glut.hmm	K00537	arsenate + glutaredoxin = arsenite + glutaredoxin disulfide + H2O [RN:R05747]	arsenate; glutaredoxin	arsenite; glutaredoxin disulfide; H2O	80|full	Present	72	ES22_IMP_S_C02_127_4698384_lcl_2,ES22_IMP_S_C02_127_8409338_lcl_3,ES22_IMP_S_C02_127_423466_lcl_2,ES22_IMP_S_C02_127_4580640_lcl_5,ES22_IMP_S_C02_127_9430203_lcl_2,ES22_IMP_S_C02_127_2705507_lcl_2,ES22_IMP_S_C02_127_5595740_lcl_4,ES22_IMP_S_C02_127_1570308_lcl_1,ES22_IMP_S_C02_127_3898183_lcl_2,ES22_IMP_S_C02_127_832168_lcl_2,ES22_IMP_S_C02_127_159529_lcl_2,ES22_IMP_S_C02_127_7347300_lcl_2,ES22_I…	ES22_IMP_S_C02
As cycling	Arsenate reduction for detoxification	arsC (trx)	arsenate reductase (thioredoxin)	arsC_thio.hmm	K03741	arsenate + thioredoxin = arsenite + thioredoxin disulfide + H2O [RN:R10927]	arsenate; thioredoxin	arsenite; thioredoxin disulfide; H2O	172|full	Absent	0	None	ES22_IMP_S_C02
As cycling	Arsenite oxidation for energy metabolism	arxA	arsenite oxidase (molybdopterin subunit)	arxA.hmm	N/A	arsenite oxidation coupled with oxygen or nirate reduction	arsenite	arsenate	600|full	Present	1	ES22_IMP_S_C02_127_9645523_lcl_3	ES22_IMP_S_C02
As cycling	Arsenite oxidation for detoxification and energy metabolism	aioA	arsenite oxidase large subunit	aioA.hmm	K08356	arsenite + H2O + 2 oxidized cytochrome c = arsenate + 2 reduced cytochrome c + 2 H+ [RN:R09787]	arsenite; H2O; oxidized cytochrome c	arsenate; reduced cytochrome c; H+	800|full	Present	2	ES22_IMP_S_C02_127_8470673_lcl_1,ES22_IMP_S_C02_127_2542395_lcl_4	ES22_IMP_S_C02
As cycling	Arsenite methylation	arsM	arsenite methyltransferase	arsM.hmm	K07755	2 S-adenosyl-L-methionine + arsenic triglutathione + 2 thioredoxin + H2O = S-adenosyl-L-homocysteine + dimethylarsinous acid + 3 glutathione + 2 thioredoxin disulfide [RN:R12918]	S-adenosyl-L-methionine; arsenic triglutathione; thioredoxin	S-adenosyl-L-homocysteine; dimethylarsinous acid; glutathione; thioredoxin disulfide	200|full	Present	56	ES22_IMP_S_C02_127_8270762_lcl_1,ES22_IMP_S_C02_127_9574123_lcl_3,ES22_IMP_S_C02_127_6635370_lcl_2,ES22_IMP_S_C02_127_7243626_lcl_1,ES22_IMP_S_C02_127_3401099_lcl_3,ES22_IMP_S_C02_127_4564783_lcl_1,ES22_IMP_S_C02_127_1943918_lcl_2,ES22_IMP_S_C02_127_5092455_lcl_2,ES22_IMP_S_C02_127_1186449_lcl_4,ES22_IMP_S_C02_127_2287277_lcl_3,ES22_IMP_S_C02_127_9645523_lcl_1,ES22_IMP_S_C02_127_8534179_lcl_1,ES2…	ES22_IMP_S_C02
Selenate reduction	Selenate reduction	ygfM	putative selenate reductase FAD-binding subunit	TIGR03312.hmm	K12529	selenite + H2O + acceptor = selenate + reduced acceptor [RN:R07229]	selenite; H2O; acceptor	selenate; reduced acceptor	87.85|full	Absent	0	None	ES22_IMP_S_C02
Selenate reduction	Selenate reduction	xdhD	putative selenate reductase molybdopterin-binding subunit	TIGR03313.hmm	K12528	selenite + H2O + acceptor = selenate + reduced acceptor [RN:R07229]	selenite; H2O; acceptor	selenate; reduced acceptor	526.50|full	Absent	0	None	ES22_IMP_S_C02
Selenate reduction	Selenate reduction	YgfK	putative selenate reductase	TIGR03315.hmm	K12527	selenite + H2O + acceptor = selenate + reduced acceptor [RN:R07229]	selenite; H2O; acceptor	selenate; reduced acceptor	354.45|full	Present	7	ES22_IMP_S_C02_127_7958749_lcl_3,ES22_IMP_S_C02_127_6943629_lcl_1,ES22_IMP_S_C02_127_2256342_lcl_1,ES22_IMP_S_C02_127_3277408_lcl_1,ES22_IMP_S_C02_127_5936109_lcl_1,ES22_IMP_S_C02_127_7723244_lcl_1,ES22_IMP_S_C02_127_537486_lcl_1	ES22_IMP_S_C02
Nitrile hydration	Nitrile hydratase	nthA	nitrile hydratase subunit alpha	TIGR01323.hmm	K01721	an aliphatic amide = a nitrile + H2O [RN:R02826]	aliphatic amide	nitrile; H2O	239.05|full	Present	28	ES22_IMP_S_C02_127_6976513_lcl_1,ES22_IMP_S_C02_127_9358839_lcl_4,ES22_IMP_S_C02_127_9454242_lcl_2,ES22_IMP_S_C02_127_4027829_lcl_2,ES22_IMP_S_C02_127_4974267_lcl_2,ES22_IMP_S_C02_127_4918483_lcl_1,ES22_IMP_S_C02_127_610268_lcl_2,ES22_IMP_S_C02_127_6952223_lcl_2,ES22_IMP_S_C02_127_4921030_lcl_3,ES22_IMP_S_C02_127_3753587_lcl_2,ES22_IMP_S_C02_127_7579853_lcl_3,ES22_IMP_S_C02_127_993370_lcl_3,ES22_…	ES22_IMP_S_C02
Nitrile hydration	Nitrile hydratase	nthB	nitrile hydratase subunit beta	TIGR03888.hmm	K20807	an aliphatic amide = a nitrile + H2O [RN:R02826]	aliphatic amide	nitrile; H2O	136.35|full	Present	32	ES22_IMP_S_C02_127_2004233_lcl_1,ES22_IMP_S_C02_127_1262923_lcl_3,ES22_IMP_S_C02_127_3651408_lcl_2,ES22_IMP_S_C02_127_2847881_lcl_5,ES22_IMP_S_C02_127_7579853_lcl_2,ES22_IMP_S_C02_127_4540525_lcl_3,ES22_IMP_S_C02_127_8854788_lcl_2,ES22_IMP_S_C02_127_1644383_lcl_2,ES22_IMP_S_C02_127_5679728_lcl_3,ES22_IMP_S_C02_127_6685131_lcl_1,ES22_IMP_S_C02_127_6952223_lcl_3,ES22_IMP_S_C02_127_4502640_lcl_5,ES2…	ES22_IMP_S_C02
Iron cycling	Iron oxidation	Cyc1	Cyc1	Cyc1.hmm	N/A	Iron oxidation	N/A	N/A	98|full	Present	310	ES22_IMP_S_C02_127_8514216_lcl_2,ES22_IMP_S_C02_127_8514216_lcl_4,ES22_IMP_S_C02_127_6780039_lcl_1,ES22_IMP_S_C02_127_8027129_lcl_2,ES22_IMP_S_C02_127_343242_lcl_1,ES22_IMP_S_C02_127_3506861_lcl_6,ES22_IMP_S_C02_127_2444085_lcl_5,ES22_IMP_S_C02_127_5060829_lcl_7,ES22_IMP_S_C02_127_8291091_lcl_1,ES22_IMP_S_C02_127_8586599_lcl_2,ES22_IMP_S_C02_127_256289_lcl_1,ES22_IMP_S_C02_127_7419430_lcl_5,ES22_…	ES22_IMP_S_C02
Iron cycling	Iron oxidation	Cyc2_repCluster1	Cyc2_repCluster1	Cyc2_repCluster1.hmm	N/A	Iron oxidation	N/A	N/A	31.5|full	Present	16	ES22_IMP_S_C02_127_4990187_lcl_1,ES22_IMP_S_C02_127_5460352_lcl_2,ES22_IMP_S_C02_127_5790445_lcl_2,ES22_IMP_S_C02_127_30715_lcl_2,ES22_IMP_S_C02_127_3527497_lcl_1,ES22_IMP_S_C02_127_5321413_lcl_4,ES22_IMP_S_C02_127_2845403_lcl_2,ES22_IMP_S_C02_127_7955101_lcl_1,ES22_IMP_S_C02_127_5373735_lcl_2,ES22_IMP_S_C02_127_1074049_lcl_3,ES22_IMP_S_C02_127_5584914_lcl_2,ES22_IMP_S_C02_127_57040_lcl_2,ES22_IM…	ES22_IMP_S_C02
Iron cycling	Iron oxidation	Cyc2_repCluster2	Cyc2_repCluster2	Cyc2_repCluster2.hmm	N/A	Iron oxidation	N/A	N/A	27.8|full	Present	18	ES22_IMP_S_C02_127_5460352_lcl_2,ES22_IMP_S_C02_127_3527497_lcl_1,ES22_IMP_S_C02_127_5790445_lcl_1,ES22_IMP_S_C02_127_5790445_lcl_2,ES22_IMP_S_C02_127_1074049_lcl_3,ES22_IMP_S_C02_127_5850280_lcl_1,ES22_IMP_S_C02_127_7955101_lcl_1,ES22_IMP_S_C02_127_5584914_lcl_2,ES22_IMP_S_C02_127_5373735_lcl_2,ES22_IMP_S_C02_127_5900377_lcl_2,ES22_IMP_S_C02_127_492606_lcl_2,ES22_IMP_S_C02_127_1131238_lcl_1,ES22…	ES22_IMP_S_C02
Iron cycling	Iron oxidation	Cyc2_repCluster3	Cyc2_repCluster3	Cyc2_repCluster3.hmm	N/A	Iron oxidation	N/A	N/A	27.3|full	Present	19	ES22_IMP_S_C02_127_492606_lcl_2,ES22_IMP_S_C02_127_1131238_lcl_1,ES22_IMP_S_C02_127_6230264_lcl_2,ES22_IMP_S_C02_127_57040_lcl_2,ES22_IMP_S_C02_127_5900377_lcl_2,ES22_IMP_S_C02_127_2845403_lcl_2,ES22_IMP_S_C02_127_5373735_lcl_2,ES22_IMP_S_C02_127_5850280_lcl_1,ES22_IMP_S_C02_127_5359772_lcl_2,ES22_IMP_S_C02_127_1074049_lcl_3,ES22_IMP_S_C02_127_5321413_lcl_4,ES22_IMP_S_C02_127_5584914_lcl_2,ES22_I…	ES22_IMP_S_C02
Iron cycling	Iron oxidation	FoxA	FoxA	FoxA.hmm	N/A	Iron oxidation	N/A	N/A	128|full	Absent	0	None	ES22_IMP_S_C02
Iron cycling	Iron oxidation	FoxB	FoxB	FoxB.hmm	N/A	Iron oxidation	N/A	N/A	66|full	Absent	0	None	ES22_IMP_S_C02
Iron cycling	Iron oxidation	FoxC	FoxC	FoxC.hmm	N/A	Iron oxidation	N/A	N/A	62|full	Absent	0	None	ES22_IMP_S_C02
Iron cycling	Iron oxidation	FoxE	FoxE	FoxE.hmm	N/A	Iron oxidation	N/A	N/A	37|full	Present	9	ES22_IMP_S_C02_127_5685600_lcl_2,ES22_IMP_S_C02_127_3028975_lcl_2,ES22_IMP_S_C02_127_2189395_lcl_2,ES22_IMP_S_C02_127_4127820_lcl_1,ES22_IMP_S_C02_127_2708364_lcl_1,ES22_IMP_S_C02_127_8654203_lcl_3,ES22_IMP_S_C02_127_8464907_lcl_1,ES22_IMP_S_C02_127_5759273_lcl_1,ES22_IMP_S_C02_127_5999449_lcl_1	ES22_IMP_S_C02
Iron cycling	Iron oxidation	FoxY	FoxY	FoxY.hmm	N/A	Iron oxidation	N/A	N/A	124|full	Present	17	ES22_IMP_S_C02_127_2708364_lcl_2,ES22_IMP_S_C02_127_8464907_lcl_2,ES22_IMP_S_C02_127_6995991_lcl_1,ES22_IMP_S_C02_127_7423094_lcl_2,ES22_IMP_S_C02_127_3588456_lcl_2,ES22_IMP_S_C02_127_1601404_lcl_2,ES22_IMP_S_C02_127_7013548_lcl_2,ES22_IMP_S_C02_127_3529977_lcl_2,ES22_IMP_S_C02_127_436297_lcl_1,ES22_IMP_S_C02_127_8271833_lcl_1,ES22_IMP_S_C02_127_4127820_lcl_2,ES22_IMP_S_C02_127_1810648_lcl_2,ES22…	ES22_IMP_S_C02
Iron cycling	Iron oxidation	FoxZ	FoxZ	FoxZ.hmm	N/A	Iron oxidation	N/A	N/A	150|full	Present	8	ES22_IMP_S_C02_127_6788189_lcl_2,ES22_IMP_S_C02_127_8687492_lcl_1,ES22_IMP_S_C02_127_7877951_lcl_1,ES22_IMP_S_C02_127_9657563_lcl_2,ES22_IMP_S_C02_127_4410535_lcl_1,ES22_IMP_S_C02_127_1172456_lcl_4,ES22_IMP_S_C02_127_5920845_lcl_1,ES22_IMP_S_C02_127_2900197_lcl_2	ES22_IMP_S_C02
Iron cycling	Iron oxidation	MtoA	MtoA	MtoA.hmm	N/A	Iron oxidation	N/A	N/A	140|full	Present	95	ES22_IMP_S_C02_127_544_lcl_2,ES22_IMP_S_C02_127_8168899_lcl_1,ES22_IMP_S_C02_127_5000134_lcl_1,ES22_IMP_S_C02_127_6157855_lcl_1,ES22_IMP_S_C02_127_1323595_lcl_3,ES22_IMP_S_C02_127_9267589_lcl_2,ES22_IMP_S_C02_127_887350_lcl_1,ES22_IMP_S_C02_127_2410909_lcl_2,ES22_IMP_S_C02_127_816861_lcl_2,ES22_IMP_S_C02_127_4656556_lcl_6,ES22_IMP_S_C02_127_158928_lcl_3,ES22_IMP_S_C02_127_5515530_lcl_2,ES22_IMP_S…	ES22_IMP_S_C02
Iron cycling	Iron oxidation	sulfocyanin	sulfocyanin	sulfocyanin.hmm	N/A	Iron oxidation	N/A	N/A	45.4|full	Present	2	ES22_IMP_S_C02_127_1594511_lcl_1,ES22_IMP_S_C02_127_6251600_lcl_2	ES22_IMP_S_C02
Iron cycling	Metal (Iron/Manganese) reduction	MtrA	MtrA	MtrA.hmm	N/A	Metal (Iron/Manganese) reduction	N/A	N/A	140|full	Present	91	ES22_IMP_S_C02_127_698256_lcl_5,ES22_IMP_S_C02_127_1717975_lcl_1,ES22_IMP_S_C02_127_3064761_lcl_2,ES22_IMP_S_C02_127_6865705_lcl_2,ES22_IMP_S_C02_127_2991942_lcl_3,ES22_IMP_S_C02_127_8548449_lcl_2,ES22_IMP_S_C02_127_2762082_lcl_2,ES22_IMP_S_C02_127_4797703_lcl_1,ES22_IMP_S_C02_127_4081074_lcl_1,ES22_IMP_S_C02_127_8540653_lcl_2,ES22_IMP_S_C02_127_949129_lcl_3,ES22_IMP_S_C02_127_772046_lcl_2,ES22_I…	ES22_IMP_S_C02
Iron cycling	Metal (Iron/Manganese) reduction	MtrB_TIGR03509	MtrB_TIGR03509	MtrB_TIGR03509.hmm	N/A	Metal (Iron/Manganese) reduction	N/A	N/A	240.05|full	Present	31	ES22_IMP_S_C02_127_816861_lcl_1,ES22_IMP_S_C02_127_9267589_lcl_3,ES22_IMP_S_C02_127_698256_lcl_6,ES22_IMP_S_C02_127_5241451_lcl_2,ES22_IMP_S_C02_127_6604435_lcl_3,ES22_IMP_S_C02_127_4656556_lcl_7,ES22_IMP_S_C02_127_7516135_lcl_2,ES22_IMP_S_C02_127_5205330_lcl_1,ES22_IMP_S_C02_127_8697880_lcl_2,ES22_IMP_S_C02_127_180367_lcl_1,ES22_IMP_S_C02_127_2799837_lcl_2,ES22_IMP_S_C02_127_2991942_lcl_4,ES22_I…	ES22_IMP_S_C02
Iron cycling	Metal (Iron/Manganese) reduction	MtrC_TIGR03507	MtrC_TIGR03507	MtrC_TIGR03507.hmm	N/A	Metal (Iron/Manganese) reduction	N/A	N/A	209.3|full	Present	53	ES22_IMP_S_C02_127_5640533_lcl_2,ES22_IMP_S_C02_127_4656556_lcl_5,ES22_IMP_S_C02_127_4263506_lcl_2,ES22_IMP_S_C02_127_1179030_lcl_1,ES22_IMP_S_C02_127_9825296_lcl_3,ES22_IMP_S_C02_127_5327417_lcl_1,ES22_IMP_S_C02_127_5587078_lcl_3,ES22_IMP_S_C02_127_4430555_lcl_1,ES22_IMP_S_C02_127_4106121_lcl_2,ES22_IMP_S_C02_127_7768327_lcl_1,ES22_IMP_S_C02_127_6018793_lcl_1,ES22_IMP_S_C02_127_7408278_lcl_3,ES2…	ES22_IMP_S_C02
Iron cycling	Iron reduction	CymA	CymA	CymA.hmm	N/A	Iron reduction	N/A	N/A	237|full	Present	8	ES22_IMP_S_C02_127_4985306_lcl_9,ES22_IMP_S_C02_127_3776486_lcl_2,ES22_IMP_S_C02_127_2356479_lcl_3,ES22_IMP_S_C02_127_9258462_lcl_1,ES22_IMP_S_C02_127_5457257_lcl_2,ES22_IMP_S_C02_127_596870_lcl_3,ES22_IMP_S_C02_127_6866614_lcl_1,ES22_IMP_S_C02_127_7088188_lcl_3	ES22_IMP_S_C02
Iron cycling	Iron reduction	OmcF	OmcF	OmcF.hmm	N/A	Iron reduction	N/A	N/A	83.7|full	Absent	0	None	ES22_IMP_S_C02
Iron cycling	Iron reduction	OmcS	OmcS	OmcS.hmm	N/A	Iron reduction	N/A	N/A	78.2|full	Present	6	ES22_IMP_S_C02_127_5232685_lcl_3,ES22_IMP_S_C02_127_6821968_lcl_1,ES22_IMP_S_C02_127_709586_lcl_1,ES22_IMP_S_C02_127_5003099_lcl_1,ES22_IMP_S_C02_127_8383534_lcl_1,ES22_IMP_S_C02_127_4137067_lcl_2	ES22_IMP_S_C02
Iron cycling	Iron reduction	OmcZ	OmcZ	OmcZ.hmm	N/A	Iron reduction	N/A	N/A	76.9|full	Present	1	ES22_IMP_S_C02_127_6600356_lcl_2	ES22_IMP_S_C02
Iron cycling	Iron reduction	FmnA	FmnA	FmnA.hmm	N/A	Iron reduction	N/A	N/A	60|full	Present	11	ES22_IMP_S_C02_127_1714270_lcl_1,ES22_IMP_S_C02_127_3672000_lcl_2,ES22_IMP_S_C02_127_9253709_lcl_3,ES22_IMP_S_C02_127_9401355_lcl_1,ES22_IMP_S_C02_127_6931975_lcl_6,ES22_IMP_S_C02_127_8678748_lcl_32,ES22_IMP_S_C02_127_420251_lcl_2,ES22_IMP_S_C02_127_706951_lcl_2,ES22_IMP_S_C02_127_3931984_lcl_1,ES22_IMP_S_C02_127_2776279_lcl_2,ES22_IMP_S_C02_127_594636_lcl_2	ES22_IMP_S_C02
Iron cycling	Iron reduction	DmkA	DmkA	DmkA.hmm	N/A	Iron reduction	N/A	N/A	17|full	Present	80	ES22_IMP_S_C02_127_945381_lcl_2,ES22_IMP_S_C02_127_2054427_lcl_2,ES22_IMP_S_C02_127_2054557_lcl_2,ES22_IMP_S_C02_127_4123058_lcl_1,ES22_IMP_S_C02_127_5325982_lcl_4,ES22_IMP_S_C02_127_2571209_lcl_2,ES22_IMP_S_C02_127_8014428_lcl_2,ES22_IMP_S_C02_127_5476188_lcl_3,ES22_IMP_S_C02_127_2641476_lcl_1,ES22_IMP_S_C02_127_2404094_lcl_1,ES22_IMP_S_C02_127_6392036_lcl_3,ES22_IMP_S_C02_127_150466_lcl_1,ES22_…	ES22_IMP_S_C02
Iron cycling	Iron reduction	FmnB	FmnB	FmnB.hmm	N/A	Iron reduction	N/A	N/A	33|full	Present	329	ES22_IMP_S_C02_127_2371902_lcl_2,ES22_IMP_S_C02_127_829818_lcl_2,ES22_IMP_S_C02_127_7119861_lcl_2,ES22_IMP_S_C02_127_5209766_lcl_2,ES22_IMP_S_C02_127_8495535_lcl_1,ES22_IMP_S_C02_127_2799721_lcl_8,ES22_IMP_S_C02_127_3274549_lcl_4,ES22_IMP_S_C02_127_152366_lcl_1,ES22_IMP_S_C02_127_3068708_lcl_1,ES22_IMP_S_C02_127_6818942_lcl_5,ES22_IMP_S_C02_127_1401370_lcl_3,ES22_IMP_S_C02_127_1525761_lcl_4,ES22_…	ES22_IMP_S_C02
Iron cycling	Iron reduction	PplA	PplA	PplA.hmm	N/A	Iron reduction	N/A	N/A	32|full	Present	2	ES22_IMP_S_C02_127_8508823_lcl_1,ES22_IMP_S_C02_127_110804_lcl_2	ES22_IMP_S_C02
Iron cycling	Iron reduction	Ndh2	Ndh2	Ndh2.hmm	N/A	Iron reduction	N/A	N/A	40|full	Present	188	ES22_IMP_S_C02_127_3660545_lcl_1,ES22_IMP_S_C02_127_3031374_lcl_2,ES22_IMP_S_C02_127_3964027_lcl_2,ES22_IMP_S_C02_127_5496063_lcl_2,ES22_IMP_S_C02_127_46471_lcl_3,ES22_IMP_S_C02_127_2822679_lcl_2,ES22_IMP_S_C02_127_5177140_lcl_2,ES22_IMP_S_C02_127_8861409_lcl_2,ES22_IMP_S_C02_127_6153266_lcl_2,ES22_IMP_S_C02_127_4345264_lcl_2,ES22_IMP_S_C02_127_7257458_lcl_1,ES22_IMP_S_C02_127_4067960_lcl_1,ES22_…	ES22_IMP_S_C02
Iron cycling	Iron reduction	EetA	EetA	EetA.hmm	N/A	Iron reduction	N/A	N/A	20|full	Present	19	ES22_IMP_S_C02_127_3831266_lcl_2,ES22_IMP_S_C02_127_3274549_lcl_3,ES22_IMP_S_C02_127_8753238_lcl_3,ES22_IMP_S_C02_127_7659764_lcl_4,ES22_IMP_S_C02_127_2799721_lcl_9,ES22_IMP_S_C02_127_2821278_lcl_3,ES22_IMP_S_C02_127_7360040_lcl_2,ES22_IMP_S_C02_127_7737672_lcl_2,ES22_IMP_S_C02_127_251247_lcl_2,ES22_IMP_S_C02_127_8349018_lcl_2,ES22_IMP_S_C02_127_5256765_lcl_5,ES22_IMP_S_C02_127_6506129_lcl_3,ES22…	ES22_IMP_S_C02
Iron cycling	Iron reduction	EetB	EetB	EetB.hmm	N/A	Iron reduction	N/A	N/A	30|full	Present	20	ES22_IMP_S_C02_127_489342_lcl_4,ES22_IMP_S_C02_127_2831526_lcl_3,ES22_IMP_S_C02_127_8753238_lcl_2,ES22_IMP_S_C02_127_3274549_lcl_2,ES22_IMP_S_C02_127_2799721_lcl_10,ES22_IMP_S_C02_127_4562934_lcl_2,ES22_IMP_S_C02_127_8458519_lcl_1,ES22_IMP_S_C02_127_6506129_lcl_2,ES22_IMP_S_C02_127_5256765_lcl_4,ES22_IMP_S_C02_127_236311_lcl_2,ES22_IMP_S_C02_127_1833409_lcl_1,ES22_IMP_S_C02_127_6174946_lcl_2,ES22…	ES22_IMP_S_C02
Iron cycling	Iron reduction	DmkB	DmkB	DmkB.hmm	N/A	Iron reduction	N/A	N/A	25|full	Present	646	ES22_IMP_S_C02_127_3282679_lcl_2,ES22_IMP_S_C02_127_2831526_lcl_2,ES22_IMP_S_C02_127_8458519_lcl_2,ES22_IMP_S_C02_127_7629198_lcl_2,ES22_IMP_S_C02_127_3138826_lcl_2,ES22_IMP_S_C02_127_1700858_lcl_2,ES22_IMP_S_C02_127_5743455_lcl_1,ES22_IMP_S_C02_127_1385324_lcl_1,ES22_IMP_S_C02_127_4314565_lcl_6,ES22_IMP_S_C02_127_1237970_lcl_1,ES22_IMP_S_C02_127_7562247_lcl_2,ES22_IMP_S_C02_127_5094430_lcl_1,ES2…	ES22_IMP_S_C02
Iron cycling	Iron reduction	DFE_0448	DFE_0448	DFE_0448.hmm	N/A	Iron reduction	N/A	N/A	27.5|full	Present	344	ES22_IMP_S_C02_127_3107034_lcl_3,ES22_IMP_S_C02_127_8944010_lcl_6,ES22_IMP_S_C02_127_9009722_lcl_2,ES22_IMP_S_C02_127_1525480_lcl_1,ES22_IMP_S_C02_127_8666021_lcl_1,ES22_IMP_S_C02_127_5089725_lcl_2,ES22_IMP_S_C02_127_1946789_lcl_9,ES22_IMP_S_C02_127_8692964_lcl_1,ES22_IMP_S_C02_127_9009722_lcl_1,ES22_IMP_S_C02_127_1101061_lcl_1,ES22_IMP_S_C02_127_647556_lcl_1,ES22_IMP_S_C02_127_6657268_lcl_1,ES22…	ES22_IMP_S_C02
Iron cycling	Iron reduction	DFE_0449	DFE_0449	DFE_0449.hmm	N/A	Iron reduction	N/A	N/A	30|full	Present	405	ES22_IMP_S_C02_127_5089725_lcl_2,ES22_IMP_S_C02_127_1946789_lcl_9,ES22_IMP_S_C02_127_8944010_lcl_6,ES22_IMP_S_C02_127_9009722_lcl_2,ES22_IMP_S_C02_127_3107034_lcl_3,ES22_IMP_S_C02_127_1525480_lcl_1,ES22_IMP_S_C02_127_9009722_lcl_1,ES22_IMP_S_C02_127_8692964_lcl_1,ES22_IMP_S_C02_127_8666021_lcl_1,ES22_IMP_S_C02_127_519101_lcl_2,ES22_IMP_S_C02_127_7584087_lcl_1,ES22_IMP_S_C02_127_4267638_lcl_2,ES22…	ES22_IMP_S_C02
Iron cycling	Iron reduction	DFE_0450	DFE_0450	DFE_0450.hmm	N/A	Iron reduction	N/A	N/A	30|full	Present	6	ES22_IMP_S_C02_127_605738_lcl_1,ES22_IMP_S_C02_127_709586_lcl_1,ES22_IMP_S_C02_127_4137067_lcl_2,ES22_IMP_S_C02_127_6821968_lcl_1,ES22_IMP_S_C02_127_2983559_lcl_1,ES22_IMP_S_C02_127_5232685_lcl_3	ES22_IMP_S_C02
Iron cycling	Iron reduction	DFE_0451	DFE_0451	DFE_0451.hmm	N/A	Iron reduction	N/A	N/A	64|full	Present	84	ES22_IMP_S_C02_127_8610075_lcl_26,ES22_IMP_S_C02_127_4520007_lcl_2,ES22_IMP_S_C02_127_4781635_lcl_4,ES22_IMP_S_C02_127_7868885_lcl_1,ES22_IMP_S_C02_127_764009_lcl_2,ES22_IMP_S_C02_127_6917268_lcl_4,ES22_IMP_S_C02_127_7353131_lcl_2,ES22_IMP_S_C02_127_6606464_lcl_1,ES22_IMP_S_C02_127_2708117_lcl_2,ES22_IMP_S_C02_127_6740120_lcl_2,ES22_IMP_S_C02_127_6917268_lcl_1,ES22_IMP_S_C02_127_4591440_lcl_1,ES2…	ES22_IMP_S_C02
Iron cycling	Iron reduction	DFE_0461	DFE_0461	DFE_0461.hmm	N/A	Iron reduction	N/A	N/A	40|full	Present	341	ES22_IMP_S_C02_127_647556_lcl_1,ES22_IMP_S_C02_127_2979718_lcl_1,ES22_IMP_S_C02_127_8659446_lcl_1,ES22_IMP_S_C02_127_2688861_lcl_2,ES22_IMP_S_C02_127_2614800_lcl_1,ES22_IMP_S_C02_127_5620695_lcl_2,ES22_IMP_S_C02_127_5963914_lcl_1,ES22_IMP_S_C02_127_6301020_lcl_1,ES22_IMP_S_C02_127_2518694_lcl_1,ES22_IMP_S_C02_127_4063352_lcl_1,ES22_IMP_S_C02_127_9203158_lcl_1,ES22_IMP_S_C02_127_7741879_lcl_2,ES22…	ES22_IMP_S_C02
Iron cycling	Iron reduction	DFE_0462	DFE_0462	DFE_0462.hmm	N/A	Iron reduction	N/A	N/A	40|full	Present	374	ES22_IMP_S_C02_127_5620695_lcl_2,ES22_IMP_S_C02_127_647556_lcl_1,ES22_IMP_S_C02_127_6301020_lcl_1,ES22_IMP_S_C02_127_2979718_lcl_1,ES22_IMP_S_C02_127_4063352_lcl_1,ES22_IMP_S_C02_127_5963914_lcl_1,ES22_IMP_S_C02_127_8659446_lcl_1,ES22_IMP_S_C02_127_2614800_lcl_1,ES22_IMP_S_C02_127_2518694_lcl_1,ES22_IMP_S_C02_127_2688861_lcl_2,ES22_IMP_S_C02_127_4267638_lcl_2,ES22_IMP_S_C02_127_7741879_lcl_2,ES22…	ES22_IMP_S_C02
Iron cycling	Iron reduction	DFE_0463	DFE_0463	DFE_0463.hmm	N/A	Iron reduction	N/A	N/A	100|full	Present	50	ES22_IMP_S_C02_127_8610075_lcl_26,ES22_IMP_S_C02_127_4520007_lcl_2,ES22_IMP_S_C02_127_4781635_lcl_4,ES22_IMP_S_C02_127_6586559_lcl_2,ES22_IMP_S_C02_127_9350656_lcl_1,ES22_IMP_S_C02_127_7178637_lcl_3,ES22_IMP_S_C02_127_9765723_lcl_2,ES22_IMP_S_C02_127_822179_lcl_1,ES22_IMP_S_C02_127_8151431_lcl_4,ES22_IMP_S_C02_127_6967709_lcl_1,ES22_IMP_S_C02_127_6338223_lcl_1,ES22_IMP_S_C02_127_4102471_lcl_2,ES2…	ES22_IMP_S_C02
Iron cycling	Iron reduction	DFE_0464	DFE_0464	DFE_0464.hmm	N/A	Iron reduction	N/A	N/A	25|full	Present	10	ES22_IMP_S_C02_127_605738_lcl_1,ES22_IMP_S_C02_127_709586_lcl_1,ES22_IMP_S_C02_127_6821968_lcl_1,ES22_IMP_S_C02_127_4137067_lcl_2,ES22_IMP_S_C02_127_2983559_lcl_1,ES22_IMP_S_C02_127_5232685_lcl_3,ES22_IMP_S_C02_127_5003099_lcl_1,ES22_IMP_S_C02_127_8383534_lcl_1,ES22_IMP_S_C02_127_164242_lcl_1,ES22_IMP_S_C02_127_1367686_lcl_2	ES22_IMP_S_C02
Iron cycling	Iron reduction	DFE_0465	DFE_0465	DFE_0465.hmm	N/A	Iron reduction	N/A	N/A	20|full	Present	41	ES22_IMP_S_C02_127_1440971_lcl_2,ES22_IMP_S_C02_127_9271034_lcl_2,ES22_IMP_S_C02_127_7450674_lcl_1,ES22_IMP_S_C02_127_1365661_lcl_1,ES22_IMP_S_C02_127_7584087_lcl_1,ES22_IMP_S_C02_127_6042485_lcl_2,ES22_IMP_S_C02_127_3360350_lcl_1,ES22_IMP_S_C02_127_5161241_lcl_1,ES22_IMP_S_C02_127_8692964_lcl_1,ES22_IMP_S_C02_127_1649933_lcl_2,ES22_IMP_S_C02_127_3379784_lcl_1,ES22_IMP_S_C02_127_2836524_lcl_2,ES2…	ES22_IMP_S_C02
Manganese cycling	Manganese oxidation	Manganese_oxidase_K06324	Manganese_oxidase_K06324	K06324.hmm	K06324	Manganese oxidation	N/A	N/A	572.93|full	Present	1	ES22_IMP_S_C02_127_8124296_lcl_2	ES22_IMP_S_C02
Manganese cycling	Manganese oxidation	Manganese_oxidase_K22348	Manganese_oxidase_K22348	K22348.hmm	K22348	Manganese oxidation	N/A	N/A	387.80|full	Present	91	ES22_IMP_S_C02_127_8440546_lcl_2,ES22_IMP_S_C02_127_2527594_lcl_1,ES22_IMP_S_C02_127_7883415_lcl_2,ES22_IMP_S_C02_127_6621967_lcl_3,ES22_IMP_S_C02_127_8054418_lcl_1,ES22_IMP_S_C02_127_478849_lcl_5,ES22_IMP_S_C02_127_8968787_lcl_15,ES22_IMP_S_C02_127_8323719_lcl_2,ES22_IMP_S_C02_127_3615448_lcl_2,ES22_IMP_S_C02_127_7749786_lcl_1,ES22_IMP_S_C02_127_7045804_lcl_2,ES22_IMP_S_C02_127_6955116_lcl_2,ES2…	ES22_IMP_S_C02
Manganese cycling	Manganese oxidation	Manganese_oxidase_K22349	Manganese_oxidase_K22349	K22349.hmm	K22349	Manganese oxidation	N/A	N/A	1456.47|full	Present	4	ES22_IMP_S_C02_127_4520694_lcl_1,ES22_IMP_S_C02_127_7291524_lcl_3,ES22_IMP_S_C02_127_9062864_lcl_1,ES22_IMP_S_C02_127_5722221_lcl_1	ES22_IMP_S_C02
Manganese cycling	Manganese oxidation	Manganese_oxidase_K22350	Manganese_oxidase_K22350	K22350.hmm	K22350	Manganese oxidation	N/A	N/A	1264.13|full	Present	1	ES22_IMP_S_C02_127_5462624_lcl_1	ES22_IMP_S_C02
Sulfur cycling enzymes (detailed)	Dissimilatory sulfur metabolism | Sulfide oxidation	fccB	flavocytochrome c sulphide dehydrogenase, flavin-binding	PF09242.hmm	K17229	hydrogen sulfide + 2 ferricytochrome c = sulfur + 2 ferrocytochrome c + 2 H+ [RN:R09499]	hydrogen sulfide; ferricytochrome c	sulfur; ferrocytochrome c; H+	266|full	Absent	0	None	ES22_IMP_S_C02
Sulfur cycling enzymes (detailed)	Dissimilatory sulfur metabolism | Sulfide oxidation	sqr	sulfide:quinone oxidoreductase	sulfide_quinone_oxidoreductase_sqr.hmm	K17218	n HS- + n quinone = polysulfide + n quinol [RN:R10152]	HS-; quinone	polysulfide; quinol	300|full	Present	112	ES22_IMP_S_C02_127_8658031_lcl_2,ES22_IMP_S_C02_127_2342821_lcl_3,ES22_IMP_S_C02_127_8121547_lcl_2,ES22_IMP_S_C02_127_899426_lcl_1,ES22_IMP_S_C02_127_1470949_lcl_7,ES22_IMP_S_C02_127_7663870_lcl_3,ES22_IMP_S_C02_127_5572370_lcl_1,ES22_IMP_S_C02_127_7757064_lcl_1,ES22_IMP_S_C02_127_2881630_lcl_1,ES22_IMP_S_C02_127_5457857_lcl_1,ES22_IMP_S_C02_127_2115816_lcl_3,ES22_IMP_S_C02_127_8317806_lcl_2,ES22…	ES22_IMP_S_C02
Sulfur cycling enzymes (detailed)	Dissimilatory sulfur metabolism | Sulfur oxidation/Sulfite reduction	dsrA	dissimilatory sulfite reductase alpha subunit	dsrA.hmm	N/A	hydrogen sulfide + a [DsrC protein]-disulfide + 2 acceptor + 3 H2O = sulfite + a [DsrC protein]-dithiol + 2 reduced acceptor + 2 H+ [RN:R00861]	hydrogen sulfide; [DsrC protein]-disulfide; acceptor; H2O	sulfite; [DsrC protein]-dithiol; reduced acceptor; H+	200.00|full	Present	36	ES22_IMP_S_C02_127_7211356_lcl_1,ES22_IMP_S_C02_127_3307477_lcl_3,ES22_IMP_S_C02_127_1314717_lcl_2,ES22_IMP_S_C02_127_660936_lcl_6,ES22_IMP_S_C02_127_3454976_lcl_7,ES22_IMP_S_C02_127_3104452_lcl_1,ES22_IMP_S_C02_127_3284884_lcl_2,ES22_IMP_S_C02_127_6655410_lcl_1,ES22_IMP_S_C02_127_8060048_lcl_1,ES22_IMP_S_C02_127_8847183_lcl_1,ES22_IMP_S_C02_127_4452780_lcl_2,ES22_IMP_S_C02_127_7719076_lcl_1,ES22…	ES22_IMP_S_C02
Sulfur cycling enzymes (detailed)	Dissimilatory sulfur metabolism | Sulfur oxidation/Sulfite reduction	dsrB	dissimilatory sulfite reductase beta subunit	dsrB.hmm	N/A	hydrogen sulfide + a [DsrC protein]-disulfide + 2 acceptor + 3 H2O = sulfite + a [DsrC protein]-dithiol + 2 reduced acceptor + 2 H+ [RN:R00861]	hydrogen sulfide; [DsrC protein]-disulfide; acceptor; H2O	sulfite; [DsrC protein]-dithiol; reduced acceptor; H+	204.00|full	Present	35	ES22_IMP_S_C02_127_3869213_lcl_2,ES22_IMP_S_C02_127_660936_lcl_7,ES22_IMP_S_C02_127_3454976_lcl_6,ES22_IMP_S_C02_127_4748821_lcl_2,ES22_IMP_S_C02_127_1581236_lcl_2,ES22_IMP_S_C02_127_2961371_lcl_1,ES22_IMP_S_C02_127_9822217_lcl_2,ES22_IMP_S_C02_127_2261584_lcl_2,ES22_IMP_S_C02_127_6613680_lcl_5,ES22_IMP_S_C02_127_4277037_lcl_2,ES22_IMP_S_C02_127_6439806_lcl_1,ES22_IMP_S_C02_127_4833273_lcl_1,ES22…	ES22_IMP_S_C02
Sulfur cycling enzymes (detailed)	Dissimilatory sulfur metabolism | Sulfur oxidation/Sulfite reduction	dsrC	dissimilatory sulfite reductase, subunit C	dsrC.hmm	N/A	Substrate delivery	N/A	N/A	52.85|full	Present	44	ES22_IMP_S_C02_127_4661476_lcl_3,ES22_IMP_S_C02_127_671307_lcl_2,ES22_IMP_S_C02_127_6951970_lcl_2,ES22_IMP_S_C02_127_6355174_lcl_3,ES22_IMP_S_C02_127_3668501_lcl_1,ES22_IMP_S_C02_127_2721095_lcl_2,ES22_IMP_S_C02_127_5566476_lcl_3,ES22_IMP_S_C02_127_6251254_lcl_2,ES22_IMP_S_C02_127_4258060_lcl_2,ES22_IMP_S_C02_127_194282_lcl_2,ES22_IMP_S_C02_127_8651536_lcl_2,ES22_IMP_S_C02_127_5685464_lcl_3,ES22_…	ES22_IMP_S_C02
Sulfur cycling enzymes (detailed)	Dissimilatory sulfur metabolism | Sulfur oxidation/Sulfite reduction	dsrD	dissimilatory sulfite reductase delta subunit	dsrD.hmm	N/A	Not clear	N/A	N/A	32.80|full	Present	6	ES22_IMP_S_C02_127_9515378_lcl_1,ES22_IMP_S_C02_127_5788041_lcl_2,ES22_IMP_S_C02_127_6613680_lcl_4,ES22_IMP_S_C02_127_5635747_lcl_2,ES22_IMP_S_C02_127_3912715_lcl_2,ES22_IMP_S_C02_127_1381310_lcl_2	ES22_IMP_S_C02
Sulfur cycling enzymes (detailed)	Dissimilatory sulfur metabolism | Sulfur oxidation/Sulfite reduction	dsrE	dissimilatory sulfite reductase, subunit E	dsrE.hmm	N/A	Sulfur carrier	N/A	N/A	160.00|full	Present	1	ES22_IMP_S_C02_127_5519152_lcl_2	ES22_IMP_S_C02
Sulfur cycling enzymes (detailed)	Dissimilatory sulfur metabolism | Sulfur oxidation/Sulfite reduction	dsrF	dissimilatory sulfite reductase, subunit F	dsrF.hmm	N/A	Sulfur carrier	N/A	N/A	155.00|full	Present	4	ES22_IMP_S_C02_127_7767682_lcl_2,ES22_IMP_S_C02_127_6872157_lcl_2,ES22_IMP_S_C02_127_7409239_lcl_3,ES22_IMP_S_C02_127_6785178_lcl_2	ES22_IMP_S_C02
Sulfur cycling enzymes (detailed)	Dissimilatory sulfur metabolism | Sulfur oxidation/Sulfite reduction	dsrH	dissimilatory sulfite reductase, subunit H	dsrH.hmm	N/A	Sulfur carrier	N/A	N/A	97.00|full	Present	39	ES22_IMP_S_C02_127_9807427_lcl_3,ES22_IMP_S_C02_127_405581_lcl_3,ES22_IMP_S_C02_127_4853455_lcl_4,ES22_IMP_S_C02_127_5888024_lcl_4,ES22_IMP_S_C02_127_4928375_lcl_3,ES22_IMP_S_C02_127_2168239_lcl_3,ES22_IMP_S_C02_127_5685464_lcl_2,ES22_IMP_S_C02_127_7367147_lcl_3,ES22_IMP_S_C02_127_3688512_lcl_3,ES22_IMP_S_C02_127_898443_lcl_2,ES22_IMP_S_C02_127_901602_lcl_2,ES22_IMP_S_C02_127_6585237_lcl_4,ES22_I…	ES22_IMP_S_C02
Sulfur cycling enzymes (detailed)	Dissimilatory sulfur metabolism | Sulfur oxidation/Sulfite reduction	dsrJ	dissimilatory sulfite reductase, subunit J	dsrJ.hmm	N/A	Transmembrane complex involved in electron transport	N/A	N/A	95.00|full	Present	42	ES22_IMP_S_C02_127_4913122_lcl_2,ES22_IMP_S_C02_127_366771_lcl_9,ES22_IMP_S_C02_127_585246_lcl_3,ES22_IMP_S_C02_127_1634364_lcl_1,ES22_IMP_S_C02_127_4831331_lcl_2,ES22_IMP_S_C02_127_6480925_lcl_3,ES22_IMP_S_C02_127_950594_lcl_2,ES22_IMP_S_C02_127_7705480_lcl_4,ES22_IMP_S_C02_127_9527333_lcl_3,ES22_IMP_S_C02_127_9586274_lcl_2,ES22_IMP_S_C02_127_7808505_lcl_2,ES22_IMP_S_C02_127_6458209_lcl_2,ES22_I…	ES22_IMP_S_C02
Sulfur cycling enzymes (detailed)	Dissimilatory sulfur metabolism | Sulfur oxidation/Sulfite reduction	dsrK	dissimilatory sulfite reductase, subunit K	dsrK.hmm	N/A	Transmembrane complex involved in electron transport	N/A	N/A	460.00|full	Present	30	ES22_IMP_S_C02_127_366771_lcl_10,ES22_IMP_S_C02_127_5957101_lcl_2,ES22_IMP_S_C02_127_3427012_lcl_2,ES22_IMP_S_C02_127_8970622_lcl_1,ES22_IMP_S_C02_127_7642540_lcl_2,ES22_IMP_S_C02_127_4762324_lcl_1,ES22_IMP_S_C02_127_4999901_lcl_1,ES22_IMP_S_C02_127_826577_lcl_2,ES22_IMP_S_C02_127_2194845_lcl_1,ES22_IMP_S_C02_127_3094472_lcl_1,ES22_IMP_S_C02_127_7352250_lcl_1,ES22_IMP_S_C02_127_455944_lcl_1,ES22_…	ES22_IMP_S_C02
Sulfur cycling enzymes (detailed)	Dissimilatory sulfur metabolism | Sulfur oxidation/Sulfite reduction	dsrM	dissimilatory sulfite reductase, subunit M	dsrM.hmm	N/A	Transmembrane complex involved in electron transport	N/A	N/A	172.0|full	Present	39	ES22_IMP_S_C02_127_9028462_lcl_2,ES22_IMP_S_C02_127_366771_lcl_11,ES22_IMP_S_C02_127_268494_lcl_3,ES22_IMP_S_C02_127_7174611_lcl_3,ES22_IMP_S_C02_127_5158251_lcl_1,ES22_IMP_S_C02_127_9463631_lcl_1,ES22_IMP_S_C02_127_958968_lcl_2,ES22_IMP_S_C02_127_8898616_lcl_2,ES22_IMP_S_C02_127_6354176_lcl_2,ES22_IMP_S_C02_127_4661476_lcl_2,ES22_IMP_S_C02_127_131039_lcl_2,ES22_IMP_S_C02_127_4195611_lcl_4,ES22_I…	ES22_IMP_S_C02
Sulfur cycling enzymes (detailed)	Dissimilatory sulfur metabolism | Sulfur oxidation/Sulfite reduction	dsrO	dissimilatory sulfite reductase, subunit O	dsrO.hmm	N/A	Transmembrane complex involved in electron transport	N/A	N/A	250.00|full	Present	45	ES22_IMP_S_C02_127_366771_lcl_8,ES22_IMP_S_C02_127_7744261_lcl_2,ES22_IMP_S_C02_127_4913122_lcl_3,ES22_IMP_S_C02_127_585246_lcl_2,ES22_IMP_S_C02_127_4631430_lcl_2,ES22_IMP_S_C02_127_6448421_lcl_2,ES22_IMP_S_C02_127_6254949_lcl_2,ES22_IMP_S_C02_127_7499540_lcl_2,ES22_IMP_S_C02_127_342436_lcl_2,ES22_IMP_S_C02_127_1537145_lcl_3,ES22_IMP_S_C02_127_6461628_lcl_2,ES22_IMP_S_C02_127_918690_lcl_2,ES22_IM…	ES22_IMP_S_C02
Sulfur cycling enzymes (detailed)	Dissimilatory sulfur metabolism | Sulfur oxidation/Sulfite reduction	dsrP	dissimilatory sulfite reductase, subunit P	dsrP.hmm	N/A	Transmembrane complex involved in electron transport	N/A	N/A	412.80|full	Present	13	ES22_IMP_S_C02_127_7744261_lcl_1,ES22_IMP_S_C02_127_366771_lcl_7,ES22_IMP_S_C02_127_3537177_lcl_1,ES22_IMP_S_C02_127_7705480_lcl_2,ES22_IMP_S_C02_127_4182528_lcl_1,ES22_IMP_S_C02_127_342436_lcl_3,ES22_IMP_S_C02_127_6694714_lcl_1,ES22_IMP_S_C02_127_177590_lcl_2,ES22_IMP_S_C02_127_594951_lcl_2,ES22_IMP_S_C02_127_3023051_lcl_3,ES22_IMP_S_C02_127_8483343_lcl_1,ES22_IMP_S_C02_127_2033934_lcl_2,ES22_IM…	ES22_IMP_S_C02
Sulfur cycling enzymes (detailed)	Dissimilatory sulfur metabolism | Sulfur oxidation/Sulfite reduction	dsrR	dissimilatory sulfite reductase, subunit R	dsrR.hmm	N/A	Not clear	N/A	N/A	80.00|full	Present	49	ES22_IMP_S_C02_127_1716168_lcl_1,ES22_IMP_S_C02_127_1461247_lcl_3,ES22_IMP_S_C02_127_4445526_lcl_3,ES22_IMP_S_C02_127_2973777_lcl_1,ES22_IMP_S_C02_127_3023051_lcl_6,ES22_IMP_S_C02_127_3984321_lcl_3,ES22_IMP_S_C02_127_1208304_lcl_1,ES22_IMP_S_C02_127_1245021_lcl_2,ES22_IMP_S_C02_127_2364862_lcl_2,ES22_IMP_S_C02_127_8837758_lcl_3,ES22_IMP_S_C02_127_6674212_lcl_2,ES22_IMP_S_C02_127_9339423_lcl_3,ES2…	ES22_IMP_S_C02
Sulfur cycling enzymes (detailed)	Dissimilatory sulfur metabolism | Sulfur oxidation/Sulfite reduction	dsrS	dissimilatory sulfite reductase, subunit S	dsrS.hmm	N/A	Not clear	N/A	N/A	115.70|full	Present	14	ES22_IMP_S_C02_127_425487_lcl_2,ES22_IMP_S_C02_127_3506861_lcl_1,ES22_IMP_S_C02_127_4162468_lcl_1,ES22_IMP_S_C02_127_4295298_lcl_2,ES22_IMP_S_C02_127_1227139_lcl_1,ES22_IMP_S_C02_127_9655475_lcl_6,ES22_IMP_S_C02_127_8027962_lcl_5,ES22_IMP_S_C02_127_3020000_lcl_1,ES22_IMP_S_C02_127_1535890_lcl_1,ES22_IMP_S_C02_127_6816038_lcl_2,ES22_IMP_S_C02_127_4123861_lcl_1,ES22_IMP_S_C02_127_3047198_lcl_3,ES22…	ES22_IMP_S_C02
Sulfur cycling enzymes (detailed)	Dissimilatory sulfur metabolism | Sulfur oxidation/Sulfite reduction	dsrT	dissimilatory sulfite reductase, subunit T	dsrT.hmm	N/A	Not clear	N/A	N/A	90.00|full	Present	5	ES22_IMP_S_C02_127_7174611_lcl_2,ES22_IMP_S_C02_127_268494_lcl_2,ES22_IMP_S_C02_127_366771_lcl_12,ES22_IMP_S_C02_127_6943838_lcl_2,ES22_IMP_S_C02_127_9028462_lcl_1	ES22_IMP_S_C02
Sulfur cycling enzymes (detailed)	Dissimilatory sulfur metabolism | Sulfite reduction	asrA	anaerobic sulfite reductase subunit A	asrA.hmm	K16950	Sulfite + 3 NADH + 3 H+ <=> hydrogen sulfide + 3 NAD+ + 3 H2O	sulfite; NADH; H+	hydrogen sulfide; NAD+; H2O	323.15|full	Present	1	ES22_IMP_S_C02_127_6437501_lcl_3	ES22_IMP_S_C02
Sulfur cycling enzymes (detailed)	Dissimilatory sulfur metabolism | Sulfite reduction	asrB	anaerobic sulfite reductase subunit B	asrB.hmm	K16951	Sulfite + 3 NADH + 3 H+ <=> hydrogen sulfide + 3 NAD+ + 3 H2O	sulfite; NADH; H+	hydrogen sulfide; NAD+; H2O	288.60|full	Present	2	ES22_IMP_S_C02_127_3035581_lcl_2,ES22_IMP_S_C02_127_7717344_lcl_1	ES22_IMP_S_C02
Sulfur cycling enzymes (detailed)	Dissimilatory sulfur metabolism | Sulfite reduction	asrC	anaerobic sulfite reductase subunit C	asrC.hmm	K00385	Sulfite + 3 NADH + 3 H+ <=> hydrogen sulfide + 3 NAD+ + 3 H2O	sulfite; NADH; H+	hydrogen sulfide; NAD+; H2O	324.10|full	Present	3	ES22_IMP_S_C02_127_7717344_lcl_2,ES22_IMP_S_C02_127_8365382_lcl_2,ES22_IMP_S_C02_127_4478479_lcl_1	ES22_IMP_S_C02
Sulfur cycling enzymes (detailed)	Dissimilatory sulfur metabolism | Sulfur oxidation	sdo	sulfur dioxygenase	sulfur_dioxygenase_sdo.hmm	K17725	S-sulfanylglutathione + O2 + H2O = glutathione + sulfite + 2 H+ [RN:R08678]	S-sulfanylglutathione; O2; H2O	glutathione; sulfite; H+	120|full	Present	209	ES22_IMP_S_C02_127_3521216_lcl_2,ES22_IMP_S_C02_127_4976150_lcl_2,ES22_IMP_S_C02_127_3058822_lcl_3,ES22_IMP_S_C02_127_2731107_lcl_2,ES22_IMP_S_C02_127_58496_lcl_1,ES22_IMP_S_C02_127_6740509_lcl_2,ES22_IMP_S_C02_127_6262097_lcl_2,ES22_IMP_S_C02_127_6414766_lcl_2,ES22_IMP_S_C02_127_7535117_lcl_2,ES22_IMP_S_C02_127_5936806_lcl_3,ES22_IMP_S_C02_127_8891144_lcl_3,ES22_IMP_S_C02_127_1929394_lcl_1,ES22_…	ES22_IMP_S_C02
Sulfur cycling enzymes (detailed)	Dissimilatory sulfur metabolism | Sulfur oxidation/reduction	sor	sulfur oxygenase/reductase	PF07682.hmm	K16952	4 sulfur + 4 H2O + O2 = 2 hydrogen sulfide + 2 sulfite [RN:R07365]	sulfur; H2O; O2	hydrogen sulfide; sulfite	300|full	Absent	0	None	ES22_IMP_S_C02
Sulfur cycling enzymes (detailed)	Dissimilatory sulfur metabolism | Sulfur reduction	sreA	sulfur reductase molybdopterin subunit	K17219.hmm	K17219	sulfur + reduced acceptor = hydrogen sulfide + acceptor	sulfur, reduced acceptor	hydrogen sulfide, acceptor	1889.97|full	Absent	0	None	ES22_IMP_S_C02
Sulfur cycling enzymes (detailed)	Dissimilatory sulfur metabolism | Sulfur reduction	sreB	sulfur reductase FeS subunit	K17220.hmm	K17220	sulfur + reduced acceptor = hydrogen sulfide + acceptor	sulfur, reduced acceptor	hydrogen sulfide, acceptor	486.50|full	Absent	0	None	ES22_IMP_S_C02
Sulfur cycling enzymes (detailed)	Dissimilatory sulfur metabolism | Sulfur reduction	sreC	sulfur reductase membrane anchor	K17221.hmm	K17221	sulfur + reduced acceptor = hydrogen sulfide + acceptor	sulfur, reduced acceptor	hydrogen sulfide, acceptor	721.30|full	Absent	0	None	ES22_IMP_S_C02
Sulfur cycling enzymes (detailed)	Dissimilatory sulfur metabolism | Thiosulfate oxidation	soxA	L-cysteine S-thiosulfotransferase	soxA.hmm	K17222	[SoxY protein]-L-cysteine + thiosulfate + 2 ferricytochrome c = [SoxY protein]-S-sulfosulfanyl-L-cysteine + 2 ferrocytochrome c + 2 H+ [RN:R12163]; [SoxY protein]-S-sulfanyl-L-cysteine + thiosulfate + 2 ferricytochrome c = [SoxY protein]-S-(2-sulfodisulfanyl)-L-cysteine + 2 ferrocytochrome c + 2 H+ [RN:R12164]	[SoxY protein]-L-cysteine; thiosulfate [CPD:C00320]; ferricytochrome c [CPD:C00125]; [SoxY protein]-S-sulfanyl-L-cysteine	[SoxY protein]-S-sulfosulfanyl-L-cysteine; ferrocytochrome c; H+; [SoxY protein]-S-(2-sulfodisulfanyl)-L-cysteine	110.00|full	Present	119	ES22_IMP_S_C02_127_5779935_lcl_2,ES22_IMP_S_C02_127_7432926_lcl_2,ES22_IMP_S_C02_127_5780019_lcl_3,ES22_IMP_S_C02_127_2127950_lcl_1,ES22_IMP_S_C02_127_544471_lcl_2,ES22_IMP_S_C02_127_2972363_lcl_2,ES22_IMP_S_C02_127_8961247_lcl_3,ES22_IMP_S_C02_127_8609214_lcl_2,ES22_IMP_S_C02_127_4661669_lcl_2,ES22_IMP_S_C02_127_3335352_lcl_1,ES22_IMP_S_C02_127_7299392_lcl_2,ES22_IMP_S_C02_127_5503023_lcl_1,ES22…	ES22_IMP_S_C02
Sulfur cycling enzymes (detailed)	Dissimilatory sulfur metabolism | Thiosulfate oxidation	soxB	S-sulfosulfanyl-L-cysteine sulfohydrolase	soxB.hmm	K17224	[SoxY protein]-S-sulfosulfanyl-L-cysteine + H2O = [SoxY protein]-S-sulfanyl-L-cysteine + sulfate [RN:R12096]; [SoxY protein]-S-(2-sulfodisulfanyl)-L-cysteine + H2O = [SoxY protein]-S-disulfanyl-L-cysteine + sulfate [RN:R12097]	[SoxY protein]-S-sulfosulfanyl-L-cysteine; H2O; [SoxY protein]-S-(2-sulfodisulfanyl)-L-cysteine	[SoxY protein]-S-sulfanyl-L-cysteine; sulfate; [SoxY protein]-S-disulfanyl-L-cysteine	550.00|full	Present	15	ES22_IMP_S_C02_127_8961247_lcl_5,ES22_IMP_S_C02_127_8967495_lcl_5,ES22_IMP_S_C02_127_1891697_lcl_3,ES22_IMP_S_C02_127_2398221_lcl_10,ES22_IMP_S_C02_127_6373912_lcl_3,ES22_IMP_S_C02_127_9652092_lcl_2,ES22_IMP_S_C02_127_6096384_lcl_2,ES22_IMP_S_C02_127_8940585_lcl_2,ES22_IMP_S_C02_127_8551991_lcl_1,ES22_IMP_S_C02_127_9695542_lcl_2,ES22_IMP_S_C02_127_4291430_lcl_2,ES22_IMP_S_C02_127_662340_lcl_1,ES2…	ES22_IMP_S_C02
Sulfur cycling enzymes (detailed)	Dissimilatory sulfur metabolism | Thiosulfate oxidation	soxC	sulfane dehydrogenase subunit SoxC	soxC.hmm	K17225	thiosulfate + 5 H2O + 8 ferricytochrome c = 2 sulfate + 8 ferrocytochrome c + 10 H+	thiosulfate; H2O; ferricytochrome c	sulfate; ferrocytochrome c; H+	320.00|full	Present	40	ES22_IMP_S_C02_127_5949571_lcl_4,ES22_IMP_S_C02_127_5238475_lcl_13,ES22_IMP_S_C02_127_3205567_lcl_2,ES22_IMP_S_C02_127_1369586_lcl_5,ES22_IMP_S_C02_127_3425108_lcl_2,ES22_IMP_S_C02_127_3492038_lcl_1,ES22_IMP_S_C02_127_5907495_lcl_2,ES22_IMP_S_C02_127_651608_lcl_2,ES22_IMP_S_C02_127_2025958_lcl_1,ES22_IMP_S_C02_127_7700204_lcl_2,ES22_IMP_S_C02_127_7643756_lcl_6,ES22_IMP_S_C02_127_8596372_lcl_2,ES2…	ES22_IMP_S_C02
Sulfur cycling enzymes (detailed)	Dissimilatory sulfur metabolism | Thiosulfate oxidation	soxD	S-disulfanyl-L-cysteine oxidoreductase SoxD	soxD.hmm	K22622	[SoxY protein]-S-disulfanyl-L-cysteine + 6 ferricytochrome c + 3 H2O = [SoxY protein]-S-sulfosulfanyl-L-cysteine + 6 ferrocytochrome c + 6 H+ [RN:R11971]	[SoxY protein]-S-disulfanyl-L-cysteine; ferricytochrome c; H2O	[SoxY protein]-S-sulfosulfanyl-L-cysteine; ferrocytochrome c [CPD:C00126]; H+	90.00|full	Present	101	ES22_IMP_S_C02_127_8950243_lcl_1,ES22_IMP_S_C02_127_5487868_lcl_1,ES22_IMP_S_C02_127_8767089_lcl_1,ES22_IMP_S_C02_127_5287476_lcl_3,ES22_IMP_S_C02_127_8981674_lcl_4,ES22_IMP_S_C02_127_5949571_lcl_3,ES22_IMP_S_C02_127_1369586_lcl_4,ES22_IMP_S_C02_127_5238475_lcl_14,ES22_IMP_S_C02_127_9452791_lcl_2,ES22_IMP_S_C02_127_2025958_lcl_2,ES22_IMP_S_C02_127_6355689_lcl_1,ES22_IMP_S_C02_127_5692104_lcl_1,ES…	ES22_IMP_S_C02
Sulfur cycling enzymes (detailed)	Dissimilatory sulfur metabolism | Thiosulfate oxidation	soxX	L-cysteine S-thiosulfotransferase	soxX.hmm	K17223	[SoxY protein]-L-cysteine + thiosulfate + 2 ferricytochrome c = [SoxY protein]-S-sulfosulfanyl-L-cysteine + 2 ferrocytochrome c + 2 H+ [RN:R12163]; [SoxY protein]-S-sulfanyl-L-cysteine + thiosulfate + 2 ferricytochrome c = [SoxY protein]-S-(2-sulfodisulfanyl)-L-cysteine + 2 ferrocytochrome c + 2 H+ [RN:R12164]	[SoxY protein]-L-cysteine; thiosulfate; ferricytochrome c; [SoxY protein]-S-sulfanyl-L-cysteine	[SoxY protein]-S-sulfosulfanyl-L-cysteine; ferrocytochrome c; H+; [SoxY protein]-S-(2-sulfodisulfanyl)-L-cysteine	61.00|full	Present	119	ES22_IMP_S_C02_127_1468831_lcl_1,ES22_IMP_S_C02_127_6125237_lcl_1,ES22_IMP_S_C02_127_2716211_lcl_1,ES22_IMP_S_C02_127_9663916_lcl_2,ES22_IMP_S_C02_127_4254062_lcl_3,ES22_IMP_S_C02_127_784169_lcl_1,ES22_IMP_S_C02_127_8980951_lcl_1,ES22_IMP_S_C02_127_2266644_lcl_1,ES22_IMP_S_C02_127_9518622_lcl_2,ES22_IMP_S_C02_127_2127950_lcl_2,ES22_IMP_S_C02_127_8160686_lcl_2,ES22_IMP_S_C02_127_5238475_lcl_19,ES2…	ES22_IMP_S_C02
Sulfur cycling enzymes (detailed)	Dissimilatory sulfur metabolism | Thiosulfate oxidation	soxY	sulfur-oxidizing protein SoxY	soxY.hmm	K17226	thiosulfate + 5 H2O + 8 ferricytochrome c = 2 sulfate + 8 ferrocytochrome c + 10 H+	thiosulfate; H2O; ferricytochrome c	sulfate; ferrocytochrome c; H+	125.00|full	Present	71	ES22_IMP_S_C02_127_6046389_lcl_3,ES22_IMP_S_C02_127_569136_lcl_3,ES22_IMP_S_C02_127_3880769_lcl_3,ES22_IMP_S_C02_127_4990955_lcl_2,ES22_IMP_S_C02_127_5238475_lcl_15,ES22_IMP_S_C02_127_5631672_lcl_7,ES22_IMP_S_C02_127_1849739_lcl_3,ES22_IMP_S_C02_127_5949571_lcl_2,ES22_IMP_S_C02_127_2445309_lcl_1,ES22_IMP_S_C02_127_6808979_lcl_3,ES22_IMP_S_C02_127_46566_lcl_1,ES22_IMP_S_C02_127_8961247_lcl_1,ES22_…	ES22_IMP_S_C02
Sulfur cycling enzymes (detailed)	Dissimilatory sulfur metabolism | Thiosulfate oxidation	soxYZ	soxYZ_like_carrier	soxYZ_like_carrier.hmm	N/A	quinoprotein dehydrogenase-associated SoxYZ-like carrier	N/A	N/A	120.00|full	Present	62	ES22_IMP_S_C02_127_566042_lcl_2,ES22_IMP_S_C02_127_4703283_lcl_5,ES22_IMP_S_C02_127_9537541_lcl_3,ES22_IMP_S_C02_127_7643756_lcl_7,ES22_IMP_S_C02_127_5901862_lcl_1,ES22_IMP_S_C02_127_3262725_lcl_4,ES22_IMP_S_C02_127_8614481_lcl_2,ES22_IMP_S_C02_127_2759265_lcl_2,ES22_IMP_S_C02_127_7924984_lcl_1,ES22_IMP_S_C02_127_2435791_lcl_4,ES22_IMP_S_C02_127_9695647_lcl_3,ES22_IMP_S_C02_127_4103_lcl_3,ES22_IM…	ES22_IMP_S_C02
Sulfur cycling enzymes (detailed)	Dissimilatory sulfur metabolism | Thiosulfate oxidation	soxZ	sulfur-oxidizing protein SoxZ	soxZ.hmm	K17227	thiosulfate + 5 H2O + 8 ferricytochrome c = 2 sulfate + 8 ferrocytochrome c + 10 H+	thiosulfate; H2O; ferricytochrome c	sulfate; ferrocytochrome c; H+	76.00|full	Present	110	ES22_IMP_S_C02_127_8435584_lcl_3,ES22_IMP_S_C02_127_5112024_lcl_2,ES22_IMP_S_C02_127_3507815_lcl_2,ES22_IMP_S_C02_127_8785742_lcl_4,ES22_IMP_S_C02_127_4651392_lcl_2,ES22_IMP_S_C02_127_238746_lcl_3,ES22_IMP_S_C02_127_9678598_lcl_1,ES22_IMP_S_C02_127_8765158_lcl_2,ES22_IMP_S_C02_127_5038469_lcl_3,ES22_IMP_S_C02_127_58775_lcl_10,ES22_IMP_S_C02_127_4968196_lcl_6,ES22_IMP_S_C02_127_2752990_lcl_2,ES22_…	ES22_IMP_S_C02
Sulfur cycling enzymes (detailed)	Dissimilatory sulfur metabolism | Sulfate reduction	aprA	adenylylsulfate reductase, subunit A	aprA.hmm	K00394	AMP + sulfite + acceptor = adenylyl sulfate + reduced acceptor [RN:R00860]	AMP; sulfite; acceptor	adenylyl sulfate; reduced acceptor	641.75|full	Present	9	ES22_IMP_S_C02_127_5472506_lcl_2,ES22_IMP_S_C02_127_4932606_lcl_3,ES22_IMP_S_C02_127_2534921_lcl_1,ES22_IMP_S_C02_127_236052_lcl_1,ES22_IMP_S_C02_127_3619800_lcl_2,ES22_IMP_S_C02_127_8413601_lcl_1,ES22_IMP_S_C02_127_1823679_lcl_2,ES22_IMP_S_C02_127_4831055_lcl_1,ES22_IMP_S_C02_127_2566902_lcl_1	ES22_IMP_S_C02
Sulfur cycling enzymes (detailed)	Dissimilatory sulfur metabolism | Sulfate reduction	aprB	adenylylsulfate reductase, subunit B	aprB.hmm	K00395	AMP + sulfite + acceptor = adenylyl sulfate + reduced acceptor [RN:R00860]	AMP; sulfite; acceptor	adenylyl sulfate; reduced acceptor	135.65|full	Present	19	ES22_IMP_S_C02_127_1459219_lcl_2,ES22_IMP_S_C02_127_1708734_lcl_3,ES22_IMP_S_C02_127_4107629_lcl_1,ES22_IMP_S_C02_127_5187318_lcl_2,ES22_IMP_S_C02_127_2534921_lcl_2,ES22_IMP_S_C02_127_5092618_lcl_1,ES22_IMP_S_C02_127_9471936_lcl_2,ES22_IMP_S_C02_127_1189435_lcl_2,ES22_IMP_S_C02_127_8053728_lcl_1,ES22_IMP_S_C02_127_1173094_lcl_2,ES22_IMP_S_C02_127_1126466_lcl_2,ES22_IMP_S_C02_127_4932606_lcl_2,ES2…	ES22_IMP_S_C02
Sulfur cycling enzymes (detailed)	Dissimilatory sulfur metabolism | Sulfate reduction	sat	sulfate adenylyltransferase	TIGR00339.hmm	K00958	ATP + sulfate = diphosphate + adenylyl sulfate [RN:R00529]	ATP; sulfate	diphosphate; adenylyl sulfate	181.80|full	Present	64	ES22_IMP_S_C02_127_2374354_lcl_1,ES22_IMP_S_C02_127_8863831_lcl_1,ES22_IMP_S_C02_127_8623973_lcl_3,ES22_IMP_S_C02_127_4040639_lcl_3,ES22_IMP_S_C02_127_3461179_lcl_2,ES22_IMP_S_C02_127_5766133_lcl_1,ES22_IMP_S_C02_127_8989770_lcl_1,ES22_IMP_S_C02_127_2785895_lcl_1,ES22_IMP_S_C02_127_6847335_lcl_6,ES22_IMP_S_C02_127_3428381_lcl_2,ES22_IMP_S_C02_127_8457583_lcl_2,ES22_IMP_S_C02_127_945155_lcl_1,ES22…	ES22_IMP_S_C02
Sulfur cycling enzymes (detailed)	Dissimilatory sulfur metabolism | Thiosulfate disproportionation	phsA	thiosulfate reductase / polysulfide reductase chain A	thiosulfate_reductase_phsA.hmm	K08352	thiosulfate + a quinol = sulfite + hydrogen sulfide + a quinone [RN:R11488]	thiosulfate; quinol	sulfite; hydrogen sulfide; quinone	323|full	Present	19	ES22_IMP_S_C02_127_6142226_lcl_1,ES22_IMP_S_C02_127_4829575_lcl_2,ES22_IMP_S_C02_127_6712610_lcl_2,ES22_IMP_S_C02_127_9683792_lcl_2,ES22_IMP_S_C02_127_8500460_lcl_3,ES22_IMP_S_C02_127_4103977_lcl_1,ES22_IMP_S_C02_127_6432215_lcl_1,ES22_IMP_S_C02_127_8303024_lcl_1,ES22_IMP_S_C02_127_6542861_lcl_2,ES22_IMP_S_C02_127_5741617_lcl_1,ES22_IMP_S_C02_127_1346578_lcl_1,ES22_IMP_S_C02_127_2458730_lcl_1,ES2…	ES22_IMP_S_C02
Sulfur cycling enzymes (detailed)	Assimilatory sulfur metabolism| Sulfate <-> APS (Adenosine 5'-phosphosulfate)	cysD	sulfate adenylyltransferase subunit 2	K00957.hmm	K00957	ATP + sulfate = diphosphate + adenylyl sulfate [RN:R00529]	ATP; sulfate	diphosphate; adenylyl sulfate	190.13|domain	Present	201	ES22_IMP_S_C02_127_6945650_lcl_2,ES22_IMP_S_C02_127_614142_lcl_3,ES22_IMP_S_C02_127_8267635_lcl_2,ES22_IMP_S_C02_127_8522290_lcl_1,ES22_IMP_S_C02_127_2358036_lcl_2,ES22_IMP_S_C02_127_1883251_lcl_1,ES22_IMP_S_C02_127_298789_lcl_1,ES22_IMP_S_C02_127_6472900_lcl_1,ES22_IMP_S_C02_127_1200886_lcl_2,ES22_IMP_S_C02_127_158936_lcl_2,ES22_IMP_S_C02_127_2576110_lcl_2,ES22_IMP_S_C02_127_3711268_lcl_2,ES22_I…	ES22_IMP_S_C02
Sulfur cycling enzymes (detailed)	Assimilatory sulfur metabolism| Sulfate <-> APS (Adenosine 5'-phosphosulfate)	cysN	sulfate adenylyltransferase subunit 1	K00956.hmm	K00956	ATP + sulfate = diphosphate + adenylyl sulfate [RN:R00529]	ATP; sulfate	diphosphate; adenylyl sulfate	537.13|domain	Present	89	ES22_IMP_S_C02_127_2813984_lcl_1,ES22_IMP_S_C02_127_1738165_lcl_2,ES22_IMP_S_C02_127_6163572_lcl_1,ES22_IMP_S_C02_127_1200886_lcl_1,ES22_IMP_S_C02_127_4505032_lcl_1,ES22_IMP_S_C02_127_102561_lcl_1,ES22_IMP_S_C02_127_9562229_lcl_8,ES22_IMP_S_C02_127_521818_lcl_7,ES22_IMP_S_C02_127_8123293_lcl_3,ES22_IMP_S_C02_127_5017117_lcl_3,ES22_IMP_S_C02_127_7551319_lcl_2,ES22_IMP_S_C02_127_3202866_lcl_1,ES22_…	ES22_IMP_S_C02
Sulfur cycling enzymes (detailed)	Assimilatory sulfur metabolism| Sulfate <-> APS (Adenosine 5'-phosphosulfate)	cysNC	bifunctional enzyme CysN/CysC	K00955.hmm	K00955	ATP + sulfate = diphosphate + adenylyl sulfate [RN:R00529]	ATP; sulfate	diphosphate; adenylyl sulfate	736.20|full	Present	20	ES22_IMP_S_C02_127_521818_lcl_7,ES22_IMP_S_C02_127_1738165_lcl_2,ES22_IMP_S_C02_127_7551319_lcl_2,ES22_IMP_S_C02_127_6163572_lcl_1,ES22_IMP_S_C02_127_9562229_lcl_8,ES22_IMP_S_C02_127_8123293_lcl_3,ES22_IMP_S_C02_127_4505032_lcl_1,ES22_IMP_S_C02_127_2813984_lcl_1,ES22_IMP_S_C02_127_2117086_lcl_1,ES22_IMP_S_C02_127_1913549_lcl_2,ES22_IMP_S_C02_127_4925438_lcl_1,ES22_IMP_S_C02_127_6810342_lcl_1,ES22…	ES22_IMP_S_C02
Sulfur cycling enzymes (detailed)	Assimilatory sulfur metabolism| APS (Adenosine 5'-phosphosulfate) <-> PAPS (3'-Phosphoadenosine 5'-phosphosulfate)	cysC	adenylylsulfate kinase	K00860.hmm	K00860	ATP + adenylyl sulfate = ADP + 3'-phosphoadenylyl sulfate [RN:R00509]	ATP; adenylyl sulfate	ADP; 3'-phosphoadenylyl sulfate	330.53|domain	Present	39	ES22_IMP_S_C02_127_1576889_lcl_3,ES22_IMP_S_C02_127_1353621_lcl_1,ES22_IMP_S_C02_127_6971618_lcl_3,ES22_IMP_S_C02_127_159109_lcl_1,ES22_IMP_S_C02_127_1941641_lcl_5,ES22_IMP_S_C02_127_4496758_lcl_1,ES22_IMP_S_C02_127_6847335_lcl_7,ES22_IMP_S_C02_127_1927748_lcl_1,ES22_IMP_S_C02_127_6624289_lcl_1,ES22_IMP_S_C02_127_3390204_lcl_1,ES22_IMP_S_C02_127_521818_lcl_7,ES22_IMP_S_C02_127_7459073_lcl_2,ES22_…	ES22_IMP_S_C02
Sulfur cycling enzymes (detailed)	Assimilatory sulfur metabolism| APS (Adenosine 5'-phosphosulfate) <-> PAPS (3'-Phosphoadenosine 5'-phosphosulfate)	cysNC	bifunctional enzyme CysN/CysC	K00955.hmm	K00955	ATP + adenylyl sulfate = ADP + 3'-phosphoadenylyl sulfate [RN:R00509]	ATP; adenylyl sulfate	ADP; 3'-phosphoadenylyl sulfate	736.20|full	Present	20	ES22_IMP_S_C02_127_521818_lcl_7,ES22_IMP_S_C02_127_1738165_lcl_2,ES22_IMP_S_C02_127_7551319_lcl_2,ES22_IMP_S_C02_127_6163572_lcl_1,ES22_IMP_S_C02_127_9562229_lcl_8,ES22_IMP_S_C02_127_8123293_lcl_3,ES22_IMP_S_C02_127_4505032_lcl_1,ES22_IMP_S_C02_127_2813984_lcl_1,ES22_IMP_S_C02_127_2117086_lcl_1,ES22_IMP_S_C02_127_1913549_lcl_2,ES22_IMP_S_C02_127_4925438_lcl_1,ES22_IMP_S_C02_127_6810342_lcl_1,ES22…	ES22_IMP_S_C02
Sulfur cycling enzymes (detailed)	Assimilatory sulfur metabolism| PAPS (3'-Phosphoadenosine 5'-phosphosulfate) <-> Sulfite	cysH	phosphoadenosine phosphosulfate reductase	K00390.hmm	K00390	3'-phosphoadenosine 5'-phosphosulfate + sulfite + thioredoxin disulfide = 3'-phosphoadenylyl sulfate + thioredoxin [RN:R02021]	3'-Phosphoadenosine 5'-phosphosulfate; sulfite; thioredoxin disulfide	3'-phosphoadenylyl sulfate; thioredoxin	163.33|full	Present	143	ES22_IMP_S_C02_127_2645458_lcl_2,ES22_IMP_S_C02_127_9501343_lcl_2,ES22_IMP_S_C02_127_5437088_lcl_5,ES22_IMP_S_C02_127_2932262_lcl_1,ES22_IMP_S_C02_127_6960886_lcl_2,ES22_IMP_S_C02_127_4751252_lcl_2,ES22_IMP_S_C02_127_972728_lcl_1,ES22_IMP_S_C02_127_5192663_lcl_1,ES22_IMP_S_C02_127_2760732_lcl_2,ES22_IMP_S_C02_127_7296133_lcl_3,ES22_IMP_S_C02_127_8250697_lcl_2,ES22_IMP_S_C02_127_6576521_lcl_2,ES22…	ES22_IMP_S_C02
Sulfur cycling enzymes (detailed)	Assimilatory sulfur metabolism| Sulfite -> Sulfide	cysJ	sulfite reductase (NADPH) flavoprotein alpha-component	K00380.hmm	K00380	hydrogen sulfide + 3 NADP+ + 3 H2O = sulfite + 3 NADPH + 3 H+ [RN:R00858]	hydrogen sulfide; NADP+	sulfite; 3 NADPH	520.13|full	Present	18	ES22_IMP_S_C02_127_6035634_lcl_1,ES22_IMP_S_C02_127_3193560_lcl_1,ES22_IMP_S_C02_127_3397349_lcl_2,ES22_IMP_S_C02_127_9720853_lcl_1,ES22_IMP_S_C02_127_1176485_lcl_1,ES22_IMP_S_C02_127_3630982_lcl_2,ES22_IMP_S_C02_127_8042225_lcl_3,ES22_IMP_S_C02_127_3061368_lcl_1,ES22_IMP_S_C02_127_3005516_lcl_2,ES22_IMP_S_C02_127_3428490_lcl_1,ES22_IMP_S_C02_127_2793130_lcl_1,ES22_IMP_S_C02_127_3065442_lcl_2,ES2…	ES22_IMP_S_C02
Sulfur cycling enzymes (detailed)	Assimilatory sulfur metabolism| Sulfide -> Cysteine	cysK	cysteine synthase	K01738.hmm	K01738	O-acetyl-L-serine + hydrogen sulfide = L-cysteine + acetate [RN:R00897]	O-acetyl-L-serine; hydrogen sulfide	L-cysteine; acetate	424.83|domain	Present	76	ES22_IMP_S_C02_127_3099198_lcl_3,ES22_IMP_S_C02_127_5014959_lcl_1,ES22_IMP_S_C02_127_3924671_lcl_1,ES22_IMP_S_C02_127_6511411_lcl_2,ES22_IMP_S_C02_127_1280300_lcl_3,ES22_IMP_S_C02_127_4999112_lcl_4,ES22_IMP_S_C02_127_6737387_lcl_1,ES22_IMP_S_C02_127_805286_lcl_2,ES22_IMP_S_C02_127_4191560_lcl_3,ES22_IMP_S_C02_127_7879821_lcl_5,ES22_IMP_S_C02_127_9721784_lcl_1,ES22_IMP_S_C02_127_9025390_lcl_2,ES22…	ES22_IMP_S_C02
Sulfur cycling enzymes (detailed)	Assimilatory sulfur metabolism| Sulfide -> Cysteine	cysM	S-sulfo-L-cysteine synthase (O-acetyl-L-serine-dependent)	K12339.hmm	K12339	O-acetyl-L-serine + hydrogen sulfide = L-cysteine + acetate [RN:R00897]	O-acetyl-L-serine; hydrogen sulfide	L-cysteine; acetate	410.00|domain	Present	75	ES22_IMP_S_C02_127_8929796_lcl_9,ES22_IMP_S_C02_127_4601350_lcl_6,ES22_IMP_S_C02_127_6094294_lcl_2,ES22_IMP_S_C02_127_7237257_lcl_2,ES22_IMP_S_C02_127_1663180_lcl_1,ES22_IMP_S_C02_127_3225979_lcl_1,ES22_IMP_S_C02_127_4944034_lcl_1,ES22_IMP_S_C02_127_1424939_lcl_2,ES22_IMP_S_C02_127_1412784_lcl_2,ES22_IMP_S_C02_127_6934387_lcl_3,ES22_IMP_S_C02_127_8211390_lcl_1,ES22_IMP_S_C02_127_7266458_lcl_1,ES2…	ES22_IMP_S_C02
Sulfur cycling enzymes (detailed)	DMSO metabolism | DMSO (Dimethyl sulfoxide) -> Methanesulfonate	dsoA	DMS oxygenase alpha subunit	PF06099.hmm	N/A	dimethyl sulfoxide + NADH + O2 + H+ = dimethyl sulfone + NAD+ + H2O	dimethyl sulfoxide; NADH; O2	dimethyl sulfone; NAD+	50.4|full	Present	15	ES22_IMP_S_C02_127_3667145_lcl_2,ES22_IMP_S_C02_127_7147748_lcl_2,ES22_IMP_S_C02_127_5734666_lcl_2,ES22_IMP_S_C02_127_4629545_lcl_2,ES22_IMP_S_C02_127_8297742_lcl_4,ES22_IMP_S_C02_127_5417043_lcl_1,ES22_IMP_S_C02_127_9611251_lcl_3,ES22_IMP_S_C02_127_8656384_lcl_2,ES22_IMP_S_C02_127_7866928_lcl_2,ES22_IMP_S_C02_127_5379231_lcl_2,ES22_IMP_S_C02_127_4268462_lcl_2,ES22_IMP_S_C02_127_5953559_lcl_2,ES2…	ES22_IMP_S_C02
Sulfur cycling enzymes (detailed)	DMSO metabolism | DMSO (Dimethyl sulfoxide) -> Methanesulfonate	dsoB	DMS oxygenase beta subunit	PF02332.hmm	N/A	dimethyl sulfoxide + NADH + O2 + H+ = dimethyl sulfone + NAD+ + H2O	dimethyl sulfoxide; NADH; O2	dimethyl sulfone; NAD+	160.4|full	Present	38	ES22_IMP_S_C02_127_7947500_lcl_6,ES22_IMP_S_C02_127_7575292_lcl_1,ES22_IMP_S_C02_127_5770517_lcl_1,ES22_IMP_S_C02_127_9756121_lcl_1,ES22_IMP_S_C02_127_8704826_lcl_4,ES22_IMP_S_C02_127_6333439_lcl_1,ES22_IMP_S_C02_127_1545523_lcl_3,ES22_IMP_S_C02_127_8846003_lcl_2,ES22_IMP_S_C02_127_8727312_lcl_1,ES22_IMP_S_C02_127_8591312_lcl_2,ES22_IMP_S_C02_127_8297742_lcl_3,ES22_IMP_S_C02_127_5953559_lcl_3,ES2…	ES22_IMP_S_C02
Sulfur cycling enzymes (detailed)	DMSO metabolism | DMSO (Dimethyl sulfoxide) -> Methanesulfonate	sfnG	dimethylsulfone monooxygenase	K17228.hmm	K17228	dimethyl sulfone + FMNH2 + O2 = methanesulfinate + formaldehyde + FMN + H2O [RN:R11457]	dimethyl sulfone; FMNH2; O2	methanesulfinate; formaldehyde; FMN	348.03|domain	Absent	0	None	ES22_IMP_S_C02
Sulfur cycling enzymes (detailed)	DMSO metabolism | DMSO (Dimethyl sulfoxide) -> Methanesulfonate	msuD	methanesulfonate monooxygenase	PF00296.hmm	N/A	methanesulfonate + FMNH2 + O2 = formaldehyde + sulfite + FMN + H2O + 2 H+	methanesulfonate; FMNH2; O2	formaldehyde; sulfite; FMN	264.3|full	Present	5	ES22_IMP_S_C02_127_1332778_lcl_1,ES22_IMP_S_C02_127_4143987_lcl_2,ES22_IMP_S_C02_127_8897750_lcl_2,ES22_IMP_S_C02_127_4262252_lcl_2,ES22_IMP_S_C02_127_6198287_lcl_2	ES22_IMP_S_C02
Sulfur cycling enzymes (detailed)	DMSO metabolism | DMSO (Dimethyl sulfoxide) <-> DMS (Dimethyl sulfide)	dsoA	DMS oxygenase alpha subunit	PF06099.hmm	N/A	dimethyl sulfoxide + NADH + O2 + H+ = dimethyl sulfone + NAD+ + H2O	dimethyl sulfoxide; NADH; O2	dimethyl sulfone; NAD+	50.4|full	Present	15	ES22_IMP_S_C02_127_3667145_lcl_2,ES22_IMP_S_C02_127_7147748_lcl_2,ES22_IMP_S_C02_127_5734666_lcl_2,ES22_IMP_S_C02_127_4629545_lcl_2,ES22_IMP_S_C02_127_8297742_lcl_4,ES22_IMP_S_C02_127_5417043_lcl_1,ES22_IMP_S_C02_127_9611251_lcl_3,ES22_IMP_S_C02_127_8656384_lcl_2,ES22_IMP_S_C02_127_7866928_lcl_2,ES22_IMP_S_C02_127_5379231_lcl_2,ES22_IMP_S_C02_127_4268462_lcl_2,ES22_IMP_S_C02_127_5953559_lcl_2,ES2…	ES22_IMP_S_C02
Sulfur cycling enzymes (detailed)	DMSO metabolism | DMSO (Dimethyl sulfoxide) <-> DMS (Dimethyl sulfide)	dsoB	DMS oxygenase beta subunit	PF02332.hmm	N/A	dimethyl sulfoxide + NADH + O2 + H+ = dimethyl sulfone + NAD+ + H2O	dimethyl sulfoxide; NADH; O2	dimethyl sulfone; NAD+	160.4|full	Present	38	ES22_IMP_S_C02_127_7947500_lcl_6,ES22_IMP_S_C02_127_7575292_lcl_1,ES22_IMP_S_C02_127_5770517_lcl_1,ES22_IMP_S_C02_127_9756121_lcl_1,ES22_IMP_S_C02_127_8704826_lcl_4,ES22_IMP_S_C02_127_6333439_lcl_1,ES22_IMP_S_C02_127_1545523_lcl_3,ES22_IMP_S_C02_127_8846003_lcl_2,ES22_IMP_S_C02_127_8727312_lcl_1,ES22_IMP_S_C02_127_8591312_lcl_2,ES22_IMP_S_C02_127_8297742_lcl_3,ES22_IMP_S_C02_127_5953559_lcl_3,ES2…	ES22_IMP_S_C02
Sulfur cycling enzymes (detailed)	DMSO metabolism | DMSO (Dimethyl sulfoxide) <-> DMS (Dimethyl sulfide)	ddhA	dimethylsulfide dehydrogenase subunit alpha	K16964.hmm	K16964	dimethyl sulfide + 2 ferricytochrome c2 + H2O = dimethyl sulfoxide + 2 ferrocytochrome c2 + 2 H+ [RN:R09500]	dimethyl sulfide; 2 ferricytochrome c2	dimethyl sulfoxide; 2 ferrocytochrome c2	50|full	Absent	0	None	ES22_IMP_S_C02
Sulfur cycling enzymes (detailed)	DMSO metabolism | DMSO (Dimethyl sulfoxide) <-> DMS (Dimethyl sulfide)	dmsA	anaerobic dimethyl sulfoxide reductase subunit A	K07306.hmm	K07306	dimethyl sulfide + menaquinone + H2O = dimethyl sulfoxide + menaquinol [RN:R09501]	dimethyl sulfide; menaquinone	dimethyl sulfoxide; menaquinol	628.77|domain	Present	1	ES22_IMP_S_C02_127_7951060_lcl_2	ES22_IMP_S_C02
Sulfur cycling enzymes (detailed)	DMSO metabolism | DMS (Dimethyl sulfide) <-> Methanethiol	dmoA	dimethyl-sulfide monooxygenase subunit A	K16967.hmm	K16967	dimethyl sulfide + O2 + NADH + H+ = methanethiol + formaldehyde + NAD+ + H2O [RN:R09786]	dimethyl sulfide; O2; NADH	methanethiol; formaldehyde; NAD+	50|full	Absent	0	None	ES22_IMP_S_C02
Sulfur cycling enzymes (detailed)	DMSO metabolism | DMS (Dimethyl sulfide) <-> Methanethiol	dmoB	dimethyl-sulfide monooxygenase subunit B	PF01613.hmm	N/A	dimethyl sulfide + O2 + NADH + H+ = methanethiol + formaldehyde + NAD+ + H2O [RN:R09786]	dimethyl sulfide; O2; NADH	methanethiol; formaldehyde; NAD+	50.1|full	Present	397	ES22_IMP_S_C02_127_9666097_lcl_2,ES22_IMP_S_C02_127_8611074_lcl_1,ES22_IMP_S_C02_127_2254761_lcl_20,ES22_IMP_S_C02_127_6640266_lcl_2,ES22_IMP_S_C02_127_2107777_lcl_1,ES22_IMP_S_C02_127_8239740_lcl_3,ES22_IMP_S_C02_127_6478424_lcl_2,ES22_IMP_S_C02_127_3112540_lcl_1,ES22_IMP_S_C02_127_1841986_lcl_2,ES22_IMP_S_C02_127_7420953_lcl_2,ES22_IMP_S_C02_127_2738715_lcl_3,ES22_IMP_S_C02_127_6891696_lcl_2,ES…	ES22_IMP_S_C02
Sulfur cycling enzymes (detailed)	DMSO metabolism | DMS (Dimethyl sulfide) <-> Methanethiol	mddA	methanethiol S-methyltransferase	K21310.hmm	K21310	S-adenosyl-L-methionine + methanethiol = S-adenosyl-L-homocysteine + dimethyl sulfide [RN:R11546]	S-adenosyl-L-methionine; methanethiol	S-adenosyl-L-homocysteine; dimethyl sulfide	86.03|full	Present	46	ES22_IMP_S_C02_127_4373648_lcl_5,ES22_IMP_S_C02_127_3606592_lcl_1,ES22_IMP_S_C02_127_3010927_lcl_2,ES22_IMP_S_C02_127_3893960_lcl_3,ES22_IMP_S_C02_127_1145191_lcl_1,ES22_IMP_S_C02_127_2115868_lcl_2,ES22_IMP_S_C02_127_8684252_lcl_2,ES22_IMP_S_C02_127_8803932_lcl_1,ES22_IMP_S_C02_127_9289942_lcl_3,ES22_IMP_S_C02_127_1382871_lcl_2,ES22_IMP_S_C02_127_5047276_lcl_1,ES22_IMP_S_C02_127_4223837_lcl_1,ES2…	ES22_IMP_S_C02
Sulfur cycling enzymes (detailed)	Sulfite production from organic sulfur | Taurine -> Sulfite	tauD	taurine dioxygenase	K03119.hmm	K03119	taurine + 2-oxoglutarate + O2 = sulfite + aminoacetaldehyde + succinate + CO2 [RN:R05320]	taurine; 2-oxoglutarate; O2	sulfite; aminoacetaldehyde; succinate; CO2	328.90|domain	Present	5	ES22_IMP_S_C02_127_2386457_lcl_2,ES22_IMP_S_C02_127_1533669_lcl_2,ES22_IMP_S_C02_127_3621639_lcl_2,ES22_IMP_S_C02_127_3015249_lcl_1,ES22_IMP_S_C02_127_6944800_lcl_1	ES22_IMP_S_C02
Sulfur cycling enzymes (detailed)	Sulfite production from organic sulfur | Alkylsulfonate/Isethionate -> Sulfite	ssuD	alkanesulfonate monooxygenase	K04091.hmm	K04091	alkanesulfonate + FMNH2 + O2 = aldehyde + FMN + sulfite + H2O [RN:R07210]	alkanesulfonate; FMNH2; O2	aldehyde; FMN; sulfite	339.20|full	Present	7	ES22_IMP_S_C02_127_1332778_lcl_1,ES22_IMP_S_C02_127_8897750_lcl_2,ES22_IMP_S_C02_127_5295949_lcl_3,ES22_IMP_S_C02_127_6351547_lcl_1,ES22_IMP_S_C02_127_6440275_lcl_1,ES22_IMP_S_C02_127_2964872_lcl_1,ES22_IMP_S_C02_127_8818581_lcl_5	ES22_IMP_S_C02
Sulfur cycling enzymes (detailed)	Sulfite production from organic sulfur | Methanesulfonate -> Sulfite	msmA	methanesulfonate monooxygenase	K16968.hmm	K16968	methanesulfonate + NADH + H+ + O2 = formaldehyde + NAD+ + sulfite + H2O [RN:R09513]	methanesulfonate; NADH; O2	formaldehyde; NAD+; sulfite	482.50|full	Present	1	ES22_IMP_S_C02_127_374642_lcl_1	ES22_IMP_S_C02
Sulfur cycling enzymes (detailed)	Metabolism of organic sulfur | Cysteine <-> Cystathionine	metB	cystathionine gamma-synthase	K01739.hmm	K01739	O4-succinyl-L-homoserine + L-cysteine = L-cystathionine + succinate [RN:R03260]	O4-succinyl-L-homoserine; L-cysteine	L-cystathionine; succinate	457.87|domain	Present	14	ES22_IMP_S_C02_127_5697988_lcl_2,ES22_IMP_S_C02_127_4673400_lcl_2,ES22_IMP_S_C02_127_4791422_lcl_2,ES22_IMP_S_C02_127_4305032_lcl_2,ES22_IMP_S_C02_127_4424769_lcl_3,ES22_IMP_S_C02_127_4255285_lcl_2,ES22_IMP_S_C02_127_3622969_lcl_1,ES22_IMP_S_C02_127_6932605_lcl_2,ES22_IMP_S_C02_127_4842550_lcl_1,ES22_IMP_S_C02_127_2523713_lcl_1,ES22_IMP_S_C02_127_2459306_lcl_2,ES22_IMP_S_C02_127_5000051_lcl_1,ES2…	ES22_IMP_S_C02
Sulfur cycling enzymes (detailed)	Metabolism of organic sulfur | Cysteine <-> 3-mercaptopyruvate	aspB	aspartate aminotransferase	K00812.hmm	K00812	L-aspartate + 2-oxoglutarate = oxaloacetate + L-glutamate [RN:R00355]	L-aspartate; 2-oxoglutarate	oxaloacetate; L-glutamate	464.33|full	Present	49	ES22_IMP_S_C02_127_2656431_lcl_4,ES22_IMP_S_C02_127_8019364_lcl_2,ES22_IMP_S_C02_127_3928748_lcl_1,ES22_IMP_S_C02_127_2851967_lcl_1,ES22_IMP_S_C02_127_9287119_lcl_1,ES22_IMP_S_C02_127_1435852_lcl_6,ES22_IMP_S_C02_127_9155479_lcl_4,ES22_IMP_S_C02_127_9364392_lcl_3,ES22_IMP_S_C02_127_1539045_lcl_2,ES22_IMP_S_C02_127_3731414_lcl_1,ES22_IMP_S_C02_127_6258218_lcl_1,ES22_IMP_S_C02_127_371153_lcl_3,ES22…	ES22_IMP_S_C02
Sulfur cycling enzymes (detailed)	Metabolism of organic sulfur | OAHS (O-acetylhomoserine) + Sulfide -> Homocysteine	metY	O-acetylhomoserine (thiol)-lyase	K01740.hmm	K01740	O-acetyl-L-homoserine + methanethiol = L-methionine + acetate [RN:R00651]	O-acetyl-L-homoserine; methanethiol	L-methionine; acetate	398.37|domain	Present	216	ES22_IMP_S_C02_127_8599197_lcl_2,ES22_IMP_S_C02_127_9561275_lcl_2,ES22_IMP_S_C02_127_1846867_lcl_2,ES22_IMP_S_C02_127_5256439_lcl_2,ES22_IMP_S_C02_127_1546656_lcl_1,ES22_IMP_S_C02_127_9328496_lcl_1,ES22_IMP_S_C02_127_8243910_lcl_1,ES22_IMP_S_C02_127_6694625_lcl_1,ES22_IMP_S_C02_127_7130274_lcl_1,ES22_IMP_S_C02_127_9625573_lcl_1,ES22_IMP_S_C02_127_8443332_lcl_1,ES22_IMP_S_C02_127_5515075_lcl_3,ES2…	ES22_IMP_S_C02
Sulfur cycling enzymes (detailed)	Metabolism of organic sulfur | Cystathionine -> Homocysteine	malY	cysteine-S-conjugate beta-lyase	K14155.hmm	K14155	L-cystathionine + H2O = L-homocysteine + pyruvate + ammonium	L-cystathionine	L-homocysteine; pyruvate; ammonium	285.60|full	Present	37	ES22_IMP_S_C02_127_2640249_lcl_2,ES22_IMP_S_C02_127_6941537_lcl_2,ES22_IMP_S_C02_127_5564558_lcl_1,ES22_IMP_S_C02_127_3090975_lcl_1,ES22_IMP_S_C02_127_8361298_lcl_2,ES22_IMP_S_C02_127_2116241_lcl_1,ES22_IMP_S_C02_127_3292063_lcl_4,ES22_IMP_S_C02_127_340201_lcl_1,ES22_IMP_S_C02_127_3132563_lcl_3,ES22_IMP_S_C02_127_7002413_lcl_1,ES22_IMP_S_C02_127_4538712_lcl_1,ES22_IMP_S_C02_127_9564294_lcl_2,ES22…	ES22_IMP_S_C02
Sulfur cycling enzymes (detailed)	Metabolism of organic sulfur | Cystathionine -> Homocysteine	metC	cysteine-S-conjugate beta-lyase	K01760.hmm	K01760	L-cystathionine + H2O = L-homocysteine + pyruvate + ammonium	L-cystathionine	L-homocysteine; pyruvate; ammonium	490.93|domain	Present	20	ES22_IMP_S_C02_127_8610075_lcl_20,ES22_IMP_S_C02_127_6932605_lcl_2,ES22_IMP_S_C02_127_3622969_lcl_1,ES22_IMP_S_C02_127_4842550_lcl_1,ES22_IMP_S_C02_127_1711342_lcl_1,ES22_IMP_S_C02_127_2794979_lcl_2,ES22_IMP_S_C02_127_3996593_lcl_2,ES22_IMP_S_C02_127_2523713_lcl_1,ES22_IMP_S_C02_127_5320263_lcl_2,ES22_IMP_S_C02_127_6406537_lcl_1,ES22_IMP_S_C02_127_2420545_lcl_1,ES22_IMP_S_C02_127_8610075_lcl_21,E…	ES22_IMP_S_C02
Sulfur cycling enzymes (detailed)	Metabolism of organic sulfur | MHO (L-methionine (R)-S-oxide) -> Methionine)	msrC	L-methionine (R)-S-oxide reductase	K08968.hmm	K08968	L-methionine-(R)-S-oxide + reduced thioredoxin = L-methionine + oxidized thioredoxin + H2O	L-methionine-(R)-S-oxide; reduced thioredoxin	L-methionine; oxidized thioredoxin	90.67|domain	Present	96	ES22_IMP_S_C02_127_5110037_lcl_2,ES22_IMP_S_C02_127_6842714_lcl_1,ES22_IMP_S_C02_127_2142171_lcl_3,ES22_IMP_S_C02_127_8927885_lcl_2,ES22_IMP_S_C02_127_7381576_lcl_2,ES22_IMP_S_C02_127_5397589_lcl_3,ES22_IMP_S_C02_127_9575018_lcl_2,ES22_IMP_S_C02_127_9621107_lcl_1,ES22_IMP_S_C02_127_2633233_lcl_3,ES22_IMP_S_C02_127_8929506_lcl_2,ES22_IMP_S_C02_127_8396394_lcl_1,ES22_IMP_S_C02_127_4042863_lcl_2,ES2…	ES22_IMP_S_C02
Sulfur cycling enzymes (detailed)	Metabolism of organic sulfur | Homocysteine -> Methionine	metH	5-methyltetrahydrofolate--homocysteine methyltransferase	K00548.hmm	K00548	5-methyltetrahydrofolate + L-homocysteine = tetrahydrofolate + L-methionine [RN:R00946]	5-methyltetrahydrofolate; L-homocysteine	tetrahydrofolate; L-methionine	272.87|domain	Present	534	ES22_IMP_S_C02_127_3768474_lcl_13,ES22_IMP_S_C02_127_6603929_lcl_3,ES22_IMP_S_C02_127_874817_lcl_6,ES22_IMP_S_C02_127_27011_lcl_3,ES22_IMP_S_C02_127_2430331_lcl_1,ES22_IMP_S_C02_127_9294635_lcl_3,ES22_IMP_S_C02_127_140886_lcl_2,ES22_IMP_S_C02_127_3049228_lcl_1,ES22_IMP_S_C02_127_8685050_lcl_1,ES22_IMP_S_C02_127_9721585_lcl_1,ES22_IMP_S_C02_127_4503380_lcl_1,ES22_IMP_S_C02_127_3343211_lcl_2,ES22_I…	ES22_IMP_S_C02
Sulfur cycling enzymes (detailed)	Metabolism of organic sulfur | Homocysteine <-> Methionine	metE	5-methyltetrahydropteroyltriglutamate--homocysteine methyltransferase	K00549.hmm	K00549	5-methyltetrahydropteroyltri-L-glutamate + L-homocysteine = tetrahydropteroyltri-L-glutamate + L-methionine [RN:R04405]	5-methyltetrahydropteroyltri-L-glutamate; L-homocysteine	tetrahydropteroyltri-L-glutamate; L-methionine	36.93|full	Present	298	ES22_IMP_S_C02_127_2373209_lcl_1,ES22_IMP_S_C02_127_9346542_lcl_1,ES22_IMP_S_C02_127_6125413_lcl_1,ES22_IMP_S_C02_127_5875693_lcl_1,ES22_IMP_S_C02_127_6774859_lcl_1,ES22_IMP_S_C02_127_1520551_lcl_2,ES22_IMP_S_C02_127_392606_lcl_2,ES22_IMP_S_C02_127_5351344_lcl_1,ES22_IMP_S_C02_127_4429532_lcl_1,ES22_IMP_S_C02_127_7408163_lcl_1,ES22_IMP_S_C02_127_3293686_lcl_1,ES22_IMP_S_C02_127_7598458_lcl_1,ES22…	ES22_IMP_S_C02
Sulfur cycling enzymes (detailed)	Metabolism of organic sulfur | SAH (S-adenosyl-L-homocysteine) -> Homocysteine	ahcY	adenosylhomocysteinase	K01251.hmm	K01251	S-adenosyl-L-homocysteine + H2O = L-homocysteine + adenosine [RN:R00192]	S-adenosyl-L-homocysteine	L-homocysteine; adenosine	73.23|full	Present	392	ES22_IMP_S_C02_127_8282689_lcl_1,ES22_IMP_S_C02_127_6613680_lcl_2,ES22_IMP_S_C02_127_6856371_lcl_1,ES22_IMP_S_C02_127_5599460_lcl_1,ES22_IMP_S_C02_127_4171543_lcl_5,ES22_IMP_S_C02_127_1150493_lcl_3,ES22_IMP_S_C02_127_2524888_lcl_1,ES22_IMP_S_C02_127_2395331_lcl_15,ES22_IMP_S_C02_127_9294714_lcl_2,ES22_IMP_S_C02_127_2186694_lcl_1,ES22_IMP_S_C02_127_7565350_lcl_1,ES22_IMP_S_C02_127_9796271_lcl_18,E…	ES22_IMP_S_C02
Sulfur cycling enzymes (detailed)	Metabolism of organic sulfur | SRH (S-ribosylhomocysteine) -> Homocysteine	luxS	S-ribosylhomocysteine lyase	K07173.hmm	K07173	S-(5-deoxy-D-ribos-5-yl)-L-homocysteine = L-homocysteine + (4S)-4,5-dihydroxypentan-2,3-dione [RN:R01291]	S-(5-deoxy-D-ribos-5-yl)-L-homocysteine	L-homocysteine; (4S)-4,5-dihydroxypentan-2,3-dione	109.23|full	Present	1	ES22_IMP_S_C02_127_2987712_lcl_4	ES22_IMP_S_C02
Sulfur cycling enzymes (detailed)	Metabolism of organic sulfur | SAH (S-adenosyl-L-homocysteine) -> SRH (S-ribosylhomocysteine)	mtnN	adenosylhomocysteine nucleosidase	K01243.hmm	K01243	S-adenosyl-L-homocysteine + H2O = S-ribosyl-L-homocysteine + adenine	S-adenosyl-L-homocysteine	S-ribosyl-L-homocysteine; adenine	107.13|domain	Present	68	ES22_IMP_S_C02_127_7225896_lcl_3,ES22_IMP_S_C02_127_7653629_lcl_3,ES22_IMP_S_C02_127_374853_lcl_2,ES22_IMP_S_C02_127_1673144_lcl_2,ES22_IMP_S_C02_127_3112653_lcl_2,ES22_IMP_S_C02_127_7684905_lcl_3,ES22_IMP_S_C02_127_2987320_lcl_6,ES22_IMP_S_C02_127_3655401_lcl_2,ES22_IMP_S_C02_127_3684939_lcl_3,ES22_IMP_S_C02_127_374939_lcl_2,ES22_IMP_S_C02_127_2834773_lcl_4,ES22_IMP_S_C02_127_5878952_lcl_1,ES22_…	ES22_IMP_S_C02
Sulfur cycling enzymes (detailed)	Sulfur-related amino acid metabolism | Cysteine -> Sulfide	cysK	cysteine synthase	K01738.hmm	K01738	O-acetyl-L-serine + hydrogen sulfide = L-cysteine + acetate [RN:R00897]	O-acetyl-L-serine; hydrogen sulfide	L-cysteine; acetate	424.83|domain	Present	76	ES22_IMP_S_C02_127_3099198_lcl_3,ES22_IMP_S_C02_127_5014959_lcl_1,ES22_IMP_S_C02_127_3924671_lcl_1,ES22_IMP_S_C02_127_6511411_lcl_2,ES22_IMP_S_C02_127_1280300_lcl_3,ES22_IMP_S_C02_127_4999112_lcl_4,ES22_IMP_S_C02_127_6737387_lcl_1,ES22_IMP_S_C02_127_805286_lcl_2,ES22_IMP_S_C02_127_4191560_lcl_3,ES22_IMP_S_C02_127_7879821_lcl_5,ES22_IMP_S_C02_127_9721784_lcl_1,ES22_IMP_S_C02_127_9025390_lcl_2,ES22…	ES22_IMP_S_C02
Sulfur cycling enzymes (detailed)	Sulfur-related amino acid metabolism | Cysteine -> Sulfide	cysM	S-sulfo-L-cysteine synthase (O-acetyl-L-serine-dependent)	K12339.hmm	K12339	O-acetyl-L-serine + hydrogen sulfide = L-cysteine + acetate [RN:R00897]	O-acetyl-L-serine; hydrogen sulfide	L-cysteine; acetate	410.00|domain	Present	75	ES22_IMP_S_C02_127_8929796_lcl_9,ES22_IMP_S_C02_127_4601350_lcl_6,ES22_IMP_S_C02_127_6094294_lcl_2,ES22_IMP_S_C02_127_7237257_lcl_2,ES22_IMP_S_C02_127_1663180_lcl_1,ES22_IMP_S_C02_127_3225979_lcl_1,ES22_IMP_S_C02_127_4944034_lcl_1,ES22_IMP_S_C02_127_1424939_lcl_2,ES22_IMP_S_C02_127_1412784_lcl_2,ES22_IMP_S_C02_127_6934387_lcl_3,ES22_IMP_S_C02_127_8211390_lcl_1,ES22_IMP_S_C02_127_7266458_lcl_1,ES2…	ES22_IMP_S_C02
Sulfur cycling enzymes (detailed)	Sulfur-related amino acid metabolism | Cysteine -> Sulfide	malY	cysteine-S-conjugate beta-lyase	K14155.hmm	K14155	L-cystathionine + H2O = L-homocysteine + pyruvate + ammonium	L-cystathionine	L-homocysteine; pyruvate; ammonium	285.60|full	Present	37	ES22_IMP_S_C02_127_2640249_lcl_2,ES22_IMP_S_C02_127_6941537_lcl_2,ES22_IMP_S_C02_127_5564558_lcl_1,ES22_IMP_S_C02_127_3090975_lcl_1,ES22_IMP_S_C02_127_8361298_lcl_2,ES22_IMP_S_C02_127_2116241_lcl_1,ES22_IMP_S_C02_127_3292063_lcl_4,ES22_IMP_S_C02_127_340201_lcl_1,ES22_IMP_S_C02_127_3132563_lcl_3,ES22_IMP_S_C02_127_7002413_lcl_1,ES22_IMP_S_C02_127_4538712_lcl_1,ES22_IMP_S_C02_127_9564294_lcl_2,ES22…	ES22_IMP_S_C02
Sulfur cycling enzymes (detailed)	Sulfur-related amino acid metabolism | Cysteine -> Sulfide	dcyD	D-cysteine desulfhydrase	K05396.hmm	K05396	D-cysteine + H2O = sulfide + NH3 + pyruvate [RN:R01874]	D-cysteine	sulfide; NH3; pyruvate	359.70|full	Present	8	ES22_IMP_S_C02_127_800311_lcl_4,ES22_IMP_S_C02_127_4001520_lcl_10,ES22_IMP_S_C02_127_5982699_lcl_4,ES22_IMP_S_C02_127_1929658_lcl_1,ES22_IMP_S_C02_127_7372747_lcl_2,ES22_IMP_S_C02_127_7990356_lcl_2,ES22_IMP_S_C02_127_4620642_lcl_1,ES22_IMP_S_C02_127_8219643_lcl_2	ES22_IMP_S_C02
Sulfur cycling enzymes (detailed)	Sulfur-related amino acid metabolism | Cysteine -> Sulfide	metC	cysteine-S-conjugate beta-lyase	K01760.hmm	K01760	L-cysteine + H2O = pyruvate + hydrogen sulfide + ammonium	L-cysteine	pyruvate; hydrogen sulfide; ammonium	490.93|domain	Present	20	ES22_IMP_S_C02_127_8610075_lcl_20,ES22_IMP_S_C02_127_6932605_lcl_2,ES22_IMP_S_C02_127_3622969_lcl_1,ES22_IMP_S_C02_127_4842550_lcl_1,ES22_IMP_S_C02_127_1711342_lcl_1,ES22_IMP_S_C02_127_2794979_lcl_2,ES22_IMP_S_C02_127_3996593_lcl_2,ES22_IMP_S_C02_127_2523713_lcl_1,ES22_IMP_S_C02_127_5320263_lcl_2,ES22_IMP_S_C02_127_6406537_lcl_1,ES22_IMP_S_C02_127_2420545_lcl_1,ES22_IMP_S_C02_127_8610075_lcl_21,E…	ES22_IMP_S_C02
Sulfur cycling enzymes (detailed)	Sulfur-related amino acid metabolism | Methionine -> Methanethiol	megL	methionine gamma-lyase	PF01053.hmm	N/A	L-methionine + H2O = methanethiol + 2-oxobutanoate + ammonium	L-methionine	methanethiol; 2-oxobutanoate; ammonium	432.5|full	Present	127	ES22_IMP_S_C02_127_3622969_lcl_1,ES22_IMP_S_C02_127_6932605_lcl_2,ES22_IMP_S_C02_127_3065389_lcl_2,ES22_IMP_S_C02_127_4842550_lcl_1,ES22_IMP_S_C02_127_7936067_lcl_2,ES22_IMP_S_C02_127_1711342_lcl_1,ES22_IMP_S_C02_127_2794979_lcl_2,ES22_IMP_S_C02_127_3996593_lcl_2,ES22_IMP_S_C02_127_5000051_lcl_1,ES22_IMP_S_C02_127_9561275_lcl_2,ES22_IMP_S_C02_127_4311715_lcl_1,ES22_IMP_S_C02_127_4424769_lcl_3,ES2…	ES22_IMP_S_C02
Sulfur cycling enzymes (detailed)	Sulfur-related amino acid metabolism | Methionine -> SAMe (S-adenosyl-L-methionine)	metK	S-adenosylmethionine synthetase	K00789.hmm	K00789	ATP + L-methionine + H2O = phosphate + diphosphate + S-adenosyl-L-methionine [RN:R00177]	ATP; L-methionin	phosphate; diphosphate; S-adenosyl-L-methionine	18.10|full	Present	428	ES22_IMP_S_C02_127_9690953_lcl_2,ES22_IMP_S_C02_127_525228_lcl_2,ES22_IMP_S_C02_127_3459473_lcl_1,ES22_IMP_S_C02_127_4760175_lcl_1,ES22_IMP_S_C02_127_8648469_lcl_2,ES22_IMP_S_C02_127_511093_lcl_1,ES22_IMP_S_C02_127_7315735_lcl_1,ES22_IMP_S_C02_127_7257556_lcl_12,ES22_IMP_S_C02_127_4506431_lcl_1,ES22_IMP_S_C02_127_3695257_lcl_5,ES22_IMP_S_C02_127_7566231_lcl_7,ES22_IMP_S_C02_127_7567354_lcl_3,ES22…	ES22_IMP_S_C02
Sulfur cycling enzymes (detailed)	Sulfur-related amino acid metabolism | SAMe (S-adenosyl-L-methionine) -> SAH (S-adenosyl-L-homocysteine)	dcm	DNA (cytosine-5)-methyltransferase 1	K00558.hmm	K00558	S-adenosyl-L-methionine + DNA containing cytosine = S-adenosyl-L-homocysteine + DNA containing 5-methylcytosine [RN:R00380]	S-adenosyl-L-methionine; DNA containing cytosine	S-adenosyl-L-homocysteine; DNA containing 5-methylcytosine	150.10|full	Present	39	ES22_IMP_S_C02_127_2937913_lcl_2,ES22_IMP_S_C02_127_49671_lcl_3,ES22_IMP_S_C02_127_4174265_lcl_3,ES22_IMP_S_C02_127_6141469_lcl_1,ES22_IMP_S_C02_127_7021535_lcl_1,ES22_IMP_S_C02_127_9317577_lcl_2,ES22_IMP_S_C02_127_32685_lcl_1,ES22_IMP_S_C02_127_7799759_lcl_1,ES22_IMP_S_C02_127_1279718_lcl_1,ES22_IMP_S_C02_127_7867859_lcl_2,ES22_IMP_S_C02_127_3587131_lcl_2,ES22_IMP_S_C02_127_8540600_lcl_5,ES22_IM…	ES22_IMP_S_C02
Thermophilic specific	Thermophilic specific	rgy	reverse gyrase	TIGR01054.hmm	K03170	Thermophilic specific	N/A	N/A	469.70|full	Absent	0	None	ES22_IMP_S_C03
Amino acid utilization	4-aminobutyrate aminotransferase and related aminotransferases	4-aminobutyrate aminotransferase and related aminotransferases	4-aminobutyrate aminotransferase and related aminotransferases	K00823.hmm, K07250.hmm, K13524.hmm, K14268.hmm, K03918.hmm	K00823, K07250, K13524, K14268, K03918	4-aminobutanoate + 2-oxoglutarate = succinate semialdehyde + L-glutamate [RN:R01648]	4-aminobutanoate; 2-oxoglutarate	succinate semialdehyde; L-glutamate	609.33|domain, 639.10|domain, 436.80|full, 825.23|full, 369.10|full	Present	30	ES22_IMP_S_C03_127_5561907_lcl_2,ES22_IMP_S_C03_127_1509462_lcl_1,ES22_IMP_S_C03_127_7807594_lcl_4,ES22_IMP_S_C03_127_7349859_lcl_1,ES22_IMP_S_C03_127_8311456_lcl_2,ES22_IMP_S_C03_127_1239669_lcl_5,ES22_IMP_S_C03_127_449500_lcl_2,ES22_IMP_S_C03_127_7758543_lcl_2,ES22_IMP_S_C03_127_7577447_lcl_2,ES22_IMP_S_C03_127_6740168_lcl_1,ES22_IMP_S_C03_127_8420925_lcl_2,ES22_IMP_S_C03_127_825685_lcl_4,ES22_…	ES22_IMP_S_C03
Amino acid utilization	Aminotransferase class I and II	aminotransferase class I and II	aminotransferase class I and II	K05825.hmm	K05825	L-2-aminoadipate + 2-oxoglutarate = 2-oxoadipate + L-glutamate [RN:R01939]	L-2-aminoadipate; 2-oxoglutarate	2-oxoadipate; L-glutamate	392.87|domain	Present	38	ES22_IMP_S_C03_127_2234852_lcl_5,ES22_IMP_S_C03_127_6650680_lcl_2,ES22_IMP_S_C03_127_7051107_lcl_3,ES22_IMP_S_C03_127_5124633_lcl_4,ES22_IMP_S_C03_127_7504434_lcl_2,ES22_IMP_S_C03_127_5338329_lcl_2,ES22_IMP_S_C03_127_2818857_lcl_1,ES22_IMP_S_C03_127_1800908_lcl_2,ES22_IMP_S_C03_127_8233122_lcl_5,ES22_IMP_S_C03_127_1565521_lcl_2,ES22_IMP_S_C03_127_6285526_lcl_2,ES22_IMP_S_C03_127_1137965_lcl_2,ES2…	ES22_IMP_S_C03
Amino acid utilization	Phosphoserine aminotransferase	phosphoserine aminotransferase	phosphoserine aminotransferase	K00831.hmm	K00831	O-phospho-L-serine + 2-oxoglutarate = 3-phosphooxypyruvate + L-glutamate [RN:R04173]; 4-phosphooxy-L-threonine + 2-oxoglutarate = (3R)-3-hydroxy-2-oxo-4-phosphooxybutanoate + L-glutamate [RN:R05085]	O-phospho-L-serine; 2-oxoglutarate; 4-phosphooxy-L-threonine	3-phosphooxypyruvate; L-glutamate; (3R)-3-hydroxy-2-oxo-4-phosphooxybutanoate	137.97|full	Present	199	ES22_IMP_S_C03_127_3556483_lcl_2,ES22_IMP_S_C03_127_3196684_lcl_2,ES22_IMP_S_C03_127_3763121_lcl_1,ES22_IMP_S_C03_127_1967737_lcl_4,ES22_IMP_S_C03_127_7105151_lcl_2,ES22_IMP_S_C03_127_386180_lcl_2,ES22_IMP_S_C03_127_1949278_lcl_1,ES22_IMP_S_C03_127_4856938_lcl_1,ES22_IMP_S_C03_127_7049549_lcl_2,ES22_IMP_S_C03_127_4545476_lcl_2,ES22_IMP_S_C03_127_2120556_lcl_3,ES22_IMP_S_C03_127_8235035_lcl_2,ES22…	ES22_IMP_S_C03
Amino acid utilization	Ornithine/acetylornithine aminotransferase	ornithine/acetylornithine aminotransferase	ornithine/acetylornithine aminotransferase	K00819.hmm, K00821.hmm, K05830.hmm, K00840.hmm	K00819, K00821, K05830, K00840	L-ornithine + a 2-oxo carboxylate = L-glutamate 5-semialdehyde + an L-amino acid [RN:R01343]	L-ornithine; 2-oxo carboxylate	L-glutamate 5-semialdehyde; L-amino acid	490.03|full, 483.83|domain, 505.00|domain, 704.00|domain	Present	108	ES22_IMP_S_C03_127_1462805_lcl_1,ES22_IMP_S_C03_127_4113031_lcl_2,ES22_IMP_S_C03_127_6410747_lcl_2,ES22_IMP_S_C03_127_5047992_lcl_1,ES22_IMP_S_C03_127_1413041_lcl_1,ES22_IMP_S_C03_127_2539521_lcl_1,ES22_IMP_S_C03_127_7596922_lcl_2,ES22_IMP_S_C03_127_7942376_lcl_1,ES22_IMP_S_C03_127_3024324_lcl_1,ES22_IMP_S_C03_127_2815400_lcl_2,ES22_IMP_S_C03_127_6347822_lcl_2,ES22_IMP_S_C03_127_1175189_lcl_1,ES2…	ES22_IMP_S_C03
Amino acid utilization	Branched-chain amino acid aminotransferase/4-amino-4-deoxychorismate lyase	branched-chain amino acid aminotransferase/4-amino-4-deoxychorismate lyase	branched-chain amino acid aminotransferase/4-amino-4-deoxychorismate lyase	K00826.hmm, K02619.hmm, K03342.hmm	K00826, K02619, K03342	L-leucine + 2-oxoglutarate = 4-methyl-2-oxopentanoate + L-glutamate [RN:R01090]	L-leucine; 2-oxoglutarate	4-methyl-2-oxopentanoate; L-glutamate	188.77|full, 187.00|full, 522.93|full	Present	255	ES22_IMP_S_C03_127_4720411_lcl_2,ES22_IMP_S_C03_127_2482620_lcl_2,ES22_IMP_S_C03_127_8258932_lcl_1,ES22_IMP_S_C03_127_5952417_lcl_2,ES22_IMP_S_C03_127_802254_lcl_4,ES22_IMP_S_C03_127_3595871_lcl_1,ES22_IMP_S_C03_127_5161373_lcl_1,ES22_IMP_S_C03_127_4805684_lcl_1,ES22_IMP_S_C03_127_5700810_lcl_1,ES22_IMP_S_C03_127_1696036_lcl_1,ES22_IMP_S_C03_127_7292524_lcl_1,ES22_IMP_S_C03_127_3887576_lcl_1,ES22…	ES22_IMP_S_C03
Amino acid utilization	Aspartate/tyrosine/aromatic aminotransferase	aspartate/tyrosine/aromatic aminotransferase	aspartate/tyrosine/aromatic aminotransferase	K00812.hmm, K00813.hmm, K11358.hmm, K00832.hmm	K00812, K00813, K11358, K00832	L-aspartate + 2-oxoglutarate = oxaloacetate + L-glutamate [RN:R00355]	L-aspartate; 2-oxoglutarate	oxaloacetate; L-glutamate	464.33|full, 530.40|full, 342.60|full, 553.10|full	Present	82	ES22_IMP_S_C03_127_5862255_lcl_4,ES22_IMP_S_C03_127_4968884_lcl_5,ES22_IMP_S_C03_127_56327_lcl_2,ES22_IMP_S_C03_127_1638732_lcl_2,ES22_IMP_S_C03_127_6863986_lcl_3,ES22_IMP_S_C03_127_7482119_lcl_2,ES22_IMP_S_C03_127_6122899_lcl_2,ES22_IMP_S_C03_127_6656751_lcl_1,ES22_IMP_S_C03_127_921956_lcl_2,ES22_IMP_S_C03_127_1221445_lcl_2,ES22_IMP_S_C03_127_3034355_lcl_1,ES22_IMP_S_C03_127_827094_lcl_2,ES22_IM…	ES22_IMP_S_C03
Amino acid utilization	Histidinol-phosphate/aromatic aminotransferase	histidinol-phosphate/aromatic aminotransferase	histidinol-phosphate/aromatic aminotransferase	K00817.hmm	K00817	L-histidinol phosphate + 2-oxoglutarate = 3-(imidazol-4-yl)-2-oxopropyl phosphate + L-glutamate [RN:R03243]	L-histidinol phosphate; 2-oxoglutarate	3-(imidazol-4-yl)-2-oxopropyl phosphate; L-glutamate	289.63|full	Present	189	ES22_IMP_S_C03_127_6532006_lcl_2,ES22_IMP_S_C03_127_7954938_lcl_2,ES22_IMP_S_C03_127_4699075_lcl_2,ES22_IMP_S_C03_127_3723204_lcl_2,ES22_IMP_S_C03_127_5038853_lcl_2,ES22_IMP_S_C03_127_1839691_lcl_3,ES22_IMP_S_C03_127_4706967_lcl_2,ES22_IMP_S_C03_127_3007004_lcl_2,ES22_IMP_S_C03_127_1325907_lcl_2,ES22_IMP_S_C03_127_685078_lcl_2,ES22_IMP_S_C03_127_3575568_lcl_3,ES22_IMP_S_C03_127_4471011_lcl_1,ES22…	ES22_IMP_S_C03
Amino acid utilization	Serine-pyruvate aminotransferase/archaeal aspartate aminotransferase	serine-pyruvate aminotransferase/archaeal aspartate aminotransferase	serine-pyruvate aminotransferase/archaeal aspartate aminotransferase	K00830.hmm	K00830	L-alanine + glyoxylate = pyruvate + glycine [RN:R00369]	L-alanine; glyoxylate	pyruvate; glycine	418.23|domain	Present	22	ES22_IMP_S_C03_127_7171021_lcl_2,ES22_IMP_S_C03_127_6750344_lcl_1,ES22_IMP_S_C03_127_5337421_lcl_2,ES22_IMP_S_C03_127_5019340_lcl_2,ES22_IMP_S_C03_127_2186185_lcl_3,ES22_IMP_S_C03_127_2155593_lcl_2,ES22_IMP_S_C03_127_7958898_lcl_2,ES22_IMP_S_C03_127_3704369_lcl_1,ES22_IMP_S_C03_127_4372792_lcl_1,ES22_IMP_S_C03_127_4389710_lcl_1,ES22_IMP_S_C03_127_1017339_lcl_1,ES22_IMP_S_C03_127_58765_lcl_2,ES22_…	ES22_IMP_S_C03
Ethanol fermentation	Acetate => Acetaldehyde	acetate => acetaldehyde	acetate => acetaldehyde	K00129.hmm, K00138.hmm	K00129, K00138	an aldehyde + NAD(P)+ + H2O = a carboxylate + NAD(P)H + H+ [RN:R00538 R00634]	aldehyde; NAD+; NADP+; H2O	carboxylate; NADH; NADPH; H+	764.63|full, 807.77|domain	Present	7	None;ES22_IMP_S_C03_127_2020883_lcl_2,ES22_IMP_S_C03_127_2907461_lcl_2,ES22_IMP_S_C03_127_8061834_lcl_2,ES22_IMP_S_C03_127_4554063_lcl_12,ES22_IMP_S_C03_127_655246_lcl_1,ES22_IMP_S_C03_127_3465127_lcl_1,ES22_IMP_S_C03_127_1309966_lcl_2	ES22_IMP_S_C03
Ethanol fermentation	Acetaldehyde => Ethanol	acetaldehyde => ethanol	acetaldehyde => ethanol	K13954.hmm, K00001.hmm, K04072.hmm, K00114.hmm, K00002.hmm, K04022.hmm, K22473.hmm	K13954, K00001, K04072, K00114, K00002, K04022, K22473	a primary alcohol + NAD+ = an aldehyde + NADH + H+ [RN:R00623]; a secondary alcohol + NAD+ = a ketone + NADH + H+ [RN:R00624]	primary alcohol; NAD+; secondary alcohol	aldehyde; NADH; H+; ketone	504.00|domain, 336.20|domain, 644.33|full, 652.23|domain, 406.57|full, 471.53|full, 1290.63|full	Present	10	ES22_IMP_S_C03_127_7403714_lcl_2,ES22_IMP_S_C03_127_2954061_lcl_1,ES22_IMP_S_C03_127_2218988_lcl_1;ES22_IMP_S_C03_127_1261911_lcl_3,ES22_IMP_S_C03_127_5207300_lcl_2,ES22_IMP_S_C03_127_6100557_lcl_1;None;ES22_IMP_S_C03_127_1893919_lcl_1,ES22_IMP_S_C03_127_2797275_lcl_5,ES22_IMP_S_C03_127_3178410_lcl_5;None;ES22_IMP_S_C03_127_2008013_lcl_11;None	ES22_IMP_S_C03
Fatty acid degradation	Fatty acid degradation	acyl-CoA dehydrogenase	acyl-CoA dehydrogenase	K00249.hmm, K00255.hmm, K06445.hmm, K06446.hmm, K09456.hmm, K09478.hmm, K11410.hmm, K15980.hmm, K18244.hmm	K00249, K00255, K06445, K06446, K09456, K09478, K11410, K15980, K18244	a acyl-CoA + electron-transfer flavoprotein = a trans-2,3-dehydroacyl-CoA + reduced electron-transfer flavoprotein [RN:R00392]	acyl-CoA; electron-transfer flavoprotein	trans-2,3-dehydroacyl-CoA; reduced electron-transfer flavoprotein	318.80|domain, 575.20|full, 427.00|full, 490.30|domain, 461.93|full, 500.07|full, 510.67|domain, 782.47|full, 576.53|domain	Present	390	ES22_IMP_S_C03_127_3815816_lcl_2,ES22_IMP_S_C03_127_3276740_lcl_2,ES22_IMP_S_C03_127_7605030_lcl_1,ES22_IMP_S_C03_127_4933690_lcl_2,ES22_IMP_S_C03_127_42018_lcl_6,ES22_IMP_S_C03_127_5700034_lcl_3,ES22_IMP_S_C03_127_7472668_lcl_1,ES22_IMP_S_C03_127_7942617_lcl_6,ES22_IMP_S_C03_127_359763_lcl_1,ES22_IMP_S_C03_127_1752795_lcl_2,ES22_IMP_S_C03_127_4258864_lcl_2,ES22_IMP_S_C03_127_4374810_lcl_1,ES22_I…	ES22_IMP_S_C03
Aromatics degradation	Protocatechuate/Catechol degradation	catA	catechol 1,2-dioxygenase	K03381.hmm	K03381	catechol + O2 = cis,cis-muconate [RN:R00817]	catechol; O2	cis,cis-muconate	343.50|domain	Present	2	ES22_IMP_S_C03_127_1352443_lcl_1,ES22_IMP_S_C03_127_7432227_lcl_3	ES22_IMP_S_C03
Aromatics degradation	Phenol => Benzoyl-CoA	ubiX	flavin prenyltransferase	K03186.hmm	K03186	dimethylallyl phosphate + FMNH2 = prenylated FMNH2 + phosphate [RN:R11225]	dimethylallyl phosphate; FMNH2	prenylated FMNH2; phosphate	125.70|full	Present	117	ES22_IMP_S_C03_127_8403670_lcl_2,ES22_IMP_S_C03_127_2533115_lcl_3,ES22_IMP_S_C03_127_1735120_lcl_1,ES22_IMP_S_C03_127_4112178_lcl_1,ES22_IMP_S_C03_127_1509736_lcl_2,ES22_IMP_S_C03_127_4128802_lcl_2,ES22_IMP_S_C03_127_604933_lcl_1,ES22_IMP_S_C03_127_946493_lcl_3,ES22_IMP_S_C03_127_3103848_lcl_2,ES22_IMP_S_C03_127_3029162_lcl_2,ES22_IMP_S_C03_127_7376688_lcl_2,ES22_IMP_S_C03_127_567607_lcl_2,ES22_I…	ES22_IMP_S_C03
Aromatics degradation	Phenol => Benzoyl-CoA	bsdC	vanillate/4-hydroxybenzoate decarboxylase subunit C	K01612.hmm	K01612	4-hydroxybenzoate = phenol + CO2 [RN:R01238]	4-hydroxybenzoate	phenol; CO2	574.80|full	Absent	0	None	ES22_IMP_S_C03
Aromatics degradation	Benzoyl-CoA reduction	bcrC	benzoyl-CoA reductase subunit C	K04112.hmm	K04112	cyclohexa-1,5-diene-1-carbonyl-CoA + oxidized ferredoxin + 2 ADP + 2 phosphate = benzoyl-CoA + reduced ferredoxin + 2 ATP + 2 H2O [RN:R02451]	cyclohexa-1,5-diene-1-carbonyl-CoA; oxidized ferredoxin; ADP; phosphate	benzoyl-CoA; reduced ferredoxin; ATP; H2O	370.00|full	Present	16	ES22_IMP_S_C03_127_5057130_lcl_1,ES22_IMP_S_C03_127_3965763_lcl_2,ES22_IMP_S_C03_127_7479776_lcl_2,ES22_IMP_S_C03_127_3066383_lcl_2,ES22_IMP_S_C03_127_3719409_lcl_4,ES22_IMP_S_C03_127_7260164_lcl_2,ES22_IMP_S_C03_127_3129314_lcl_2,ES22_IMP_S_C03_127_8338614_lcl_2,ES22_IMP_S_C03_127_7397354_lcl_1,ES22_IMP_S_C03_127_1800241_lcl_1,ES22_IMP_S_C03_127_3497923_lcl_1,ES22_IMP_S_C03_127_4477659_lcl_2,ES2…	ES22_IMP_S_C03
Aromatics degradation	Benzoyl-CoA reduction	bcrB	benzoyl-CoA reductase subunit B	K04113.hmm	K04113	cyclohexa-1,5-diene-1-carbonyl-CoA + oxidized ferredoxin + 2 ADP + 2 phosphate = benzoyl-CoA + reduced ferredoxin + 2 ATP + 2 H2O [RN:R02451]	cyclohexa-1,5-diene-1-carbonyl-CoA; oxidized ferredoxin; ADP; phosphate	benzoyl-CoA; reduced ferredoxin; ATP; H2O	317.33|full	Present	12	ES22_IMP_S_C03_127_2088982_lcl_2,ES22_IMP_S_C03_127_7076595_lcl_1,ES22_IMP_S_C03_127_4111301_lcl_1,ES22_IMP_S_C03_127_6894257_lcl_3,ES22_IMP_S_C03_127_3719409_lcl_5,ES22_IMP_S_C03_127_7493423_lcl_1,ES22_IMP_S_C03_127_3375079_lcl_1,ES22_IMP_S_C03_127_7400073_lcl_2,ES22_IMP_S_C03_127_7647471_lcl_1,ES22_IMP_S_C03_127_3066383_lcl_1,ES22_IMP_S_C03_127_3915_lcl_2,ES22_IMP_S_C03_127_83237_lcl_1	ES22_IMP_S_C03
Aromatics degradation	Benzoyl-CoA reduction	bcrA	benzoyl-CoA reductase subunit A	K04114.hmm	K04114	cyclohexa-1,5-diene-1-carbonyl-CoA + oxidized ferredoxin + 2 ADP + 2 phosphate = benzoyl-CoA + reduced ferredoxin + 2 ATP + 2 H2O [RN:R02451]	cyclohexa-1,5-diene-1-carbonyl-CoA; oxidized ferredoxin; ADP; phosphate	benzoyl-CoA; reduced ferredoxin; ATP; H2O	396.30|full	Present	1	ES22_IMP_S_C03_127_1427377_lcl_5	ES22_IMP_S_C03
Aromatics degradation	Benzoyl-CoA reduction	bcrD	benzoyl-CoA reductase subunit D	K04115.hmm	K04115	cyclohexa-1,5-diene-1-carbonyl-CoA + oxidized ferredoxin + 2 ADP + 2 phosphate = benzoyl-CoA + reduced ferredoxin + 2 ATP + 2 H2O [RN:R02451]	cyclohexa-1,5-diene-1-carbonyl-CoA; oxidized ferredoxin; ADP; phosphate	benzoyl-CoA; reduced ferredoxin; ATP; H2O	296.30|full	Present	13	ES22_IMP_S_C03_127_6235008_lcl_1,ES22_IMP_S_C03_127_5619820_lcl_2,ES22_IMP_S_C03_127_7263873_lcl_2,ES22_IMP_S_C03_127_1761416_lcl_2,ES22_IMP_S_C03_127_4705592_lcl_2,ES22_IMP_S_C03_127_7857950_lcl_9,ES22_IMP_S_C03_127_6658864_lcl_3,ES22_IMP_S_C03_127_367113_lcl_1,ES22_IMP_S_C03_127_6633578_lcl_6,ES22_IMP_S_C03_127_6580284_lcl_2,ES22_IMP_S_C03_127_2075458_lcl_2,ES22_IMP_S_C03_127_2407219_lcl_2,ES22…	ES22_IMP_S_C03
Complex carbon degradation	Cellulose degrading	cellobiosidase	cellobiosidase	K19668.hmm	K19668	Hydrolysis of (1->4)-beta-D-glucosidic linkages in cellulose and cellotetraose, releasing cellobiose from the non-reducing ends of the chains	N/A	N/A	225.47|domain	Absent	0	None	ES22_IMP_S_C03
Complex carbon degradation	Cellulose degrading	cellulase	cellulase	K01179.hmm, K20542.hmm	K01179, K20542	Endohydrolysis of (1->4)-beta-D-glucosidic linkages in cellulose, lichenin and cereal beta-D-glucans	N/A	N/A	27.30|domain, 152.20|full	Present	36	ES22_IMP_S_C03_127_6726050_lcl_1,ES22_IMP_S_C03_127_4431271_lcl_2,ES22_IMP_S_C03_127_8432819_lcl_3,ES22_IMP_S_C03_127_8114392_lcl_1,ES22_IMP_S_C03_127_2048621_lcl_1,ES22_IMP_S_C03_127_6201723_lcl_1,ES22_IMP_S_C03_127_7533119_lcl_1,ES22_IMP_S_C03_127_7691985_lcl_1,ES22_IMP_S_C03_127_5698060_lcl_2,ES22_IMP_S_C03_127_2075583_lcl_1,ES22_IMP_S_C03_127_4577917_lcl_1,ES22_IMP_S_C03_127_5491644_lcl_1,ES2…	ES22_IMP_S_C03
Complex carbon degradation	Cellulose degrading	beta-glucosidase	beta-glucosidase	K01188.hmm, K05349.hmm, K05350.hmm	K01188, K05349, K05350	Hydrolysis of terminal, non-reducing beta-D-glucosyl residues with release of beta-D-glucose	N/A	N/A	695.13|domain, 314.90|full, 584.90|domain	Present	222	None;ES22_IMP_S_C03_127_3362293_lcl_6,ES22_IMP_S_C03_127_7121911_lcl_2,ES22_IMP_S_C03_127_3238045_lcl_1,ES22_IMP_S_C03_127_4076263_lcl_2,ES22_IMP_S_C03_127_5663461_lcl_26,ES22_IMP_S_C03_127_2389818_lcl_1,ES22_IMP_S_C03_127_315045_lcl_1,ES22_IMP_S_C03_127_3701989_lcl_1,ES22_IMP_S_C03_127_5066253_lcl_1,ES22_IMP_S_C03_127_1804741_lcl_2,ES22_IMP_S_C03_127_5974874_lcl_2,ES22_IMP_S_C03_127_7348354_lcl_…	ES22_IMP_S_C03
Complex carbon degradation	Hemicullulose debranching	arabinosidase	arabinosidase	K01209.hmm, K15921.hmm	K01209, K15921	Hydrolysis of terminal non-reducing alpha-L-arabinofuranoside residues in alpha-L-arabinosides.	N/A	N/A	96.47|full, 225.70|domain	Present	170	ES22_IMP_S_C03_127_3866922_lcl_2,ES22_IMP_S_C03_127_3970141_lcl_2,ES22_IMP_S_C03_127_3488554_lcl_4,ES22_IMP_S_C03_127_2720768_lcl_2,ES22_IMP_S_C03_127_159704_lcl_2,ES22_IMP_S_C03_127_2349651_lcl_2,ES22_IMP_S_C03_127_6276271_lcl_2,ES22_IMP_S_C03_127_907197_lcl_4,ES22_IMP_S_C03_127_7093381_lcl_7,ES22_IMP_S_C03_127_302664_lcl_5,ES22_IMP_S_C03_127_7734018_lcl_5,ES22_IMP_S_C03_127_8199968_lcl_2,ES22_I…	ES22_IMP_S_C03
Complex carbon degradation	Hemicullulose debranching	beta-glucuronidase	beta-glucuronidase	K01195.hmm	K01195	a beta-D-glucuronoside + H2O = D-glucuronate + an alcohol [RN:R01478]	beta-D-glucuronoside; H2O	D-glucuronate; alcohol	403.53|full	Present	3	ES22_IMP_S_C03_127_792149_lcl_3,ES22_IMP_S_C03_127_7996816_lcl_3,ES22_IMP_S_C03_127_666429_lcl_1	ES22_IMP_S_C03
Complex carbon degradation	Hemicullulose debranching	alpha-L-rhamnosidase	alpha-L-rhamnosidase	K05989.hmm	K05989	Hydrolysis of terminal non-reducing alpha-L-rhamnose residues in alpha-L-rhamnosides	N/A	N/A	173.10|domain	Present	176	ES22_IMP_S_C03_127_3700514_lcl_2,ES22_IMP_S_C03_127_350048_lcl_1,ES22_IMP_S_C03_127_907070_lcl_2,ES22_IMP_S_C03_127_4218124_lcl_2,ES22_IMP_S_C03_127_2273109_lcl_1,ES22_IMP_S_C03_127_5160117_lcl_2,ES22_IMP_S_C03_127_3120151_lcl_2,ES22_IMP_S_C03_127_5336081_lcl_1,ES22_IMP_S_C03_127_2442529_lcl_2,ES22_IMP_S_C03_127_2864870_lcl_1,ES22_IMP_S_C03_127_5258764_lcl_1,ES22_IMP_S_C03_127_7357739_lcl_1,ES22_…	ES22_IMP_S_C03
Complex carbon degradation	Endohemicellulases	mannan endo-1,4-beta-mannosidase	mannan endo-1,4-beta-mannosidase	K01218.hmm, K19355.hmm	K01218, K19355	Random hydrolysis of (1->4)-beta-D-mannosidic linkages in mannans, galactomannans and glucomannans [RN:R08612]	N/A	N/A	78.93|domain, 100.53|full	Present	43	ES22_IMP_S_C03_127_6636713_lcl_1,ES22_IMP_S_C03_127_3406228_lcl_2,ES22_IMP_S_C03_127_4178587_lcl_1,ES22_IMP_S_C03_127_6677728_lcl_1,ES22_IMP_S_C03_127_6565676_lcl_3,ES22_IMP_S_C03_127_2006279_lcl_2,ES22_IMP_S_C03_127_6004629_lcl_1,ES22_IMP_S_C03_127_6647899_lcl_1,ES22_IMP_S_C03_127_6429655_lcl_2,ES22_IMP_S_C03_127_7133420_lcl_2,ES22_IMP_S_C03_127_7524437_lcl_1,ES22_IMP_S_C03_127_2166544_lcl_2,ES2…	ES22_IMP_S_C03
Complex carbon degradation	Endohemicellulases	alpha-D-xyloside xylohydrolase	alpha-D-xyloside xylohydrolase	K01811.hmm	K01811	Hydrolysis of terminal, non-reducing alpha-D-xylose residues with release of alpha-D-xylose.	N/A	N/A	621.53|domain	Absent	0	None	ES22_IMP_S_C03
Complex carbon degradation	Other oligosaccharide degrading	beta-xylosidase	beta-xylosidase	K01198.hmm	K01198	Hydrolysis of (1->4)-beta-D-xylans, to remove successive D-xylose residues from the non-reducing termini	N/A	N/A	184.60|domain	Present	61	ES22_IMP_S_C03_127_2740826_lcl_2,ES22_IMP_S_C03_127_7226821_lcl_1,ES22_IMP_S_C03_127_4798434_lcl_1,ES22_IMP_S_C03_127_1159549_lcl_2,ES22_IMP_S_C03_127_4869214_lcl_3,ES22_IMP_S_C03_127_4799814_lcl_1,ES22_IMP_S_C03_127_1603921_lcl_8,ES22_IMP_S_C03_127_5663846_lcl_4,ES22_IMP_S_C03_127_8268488_lcl_1,ES22_IMP_S_C03_127_3022876_lcl_3,ES22_IMP_S_C03_127_4248690_lcl_1,ES22_IMP_S_C03_127_4478828_lcl_1,ES2…	ES22_IMP_S_C03
Complex carbon degradation	Other oligosaccharide degrading	beta-mannosidase	beta-mannosidase	K01192.hmm	K01192	Hydrolysis of terminal, non-reducing beta-D-mannose residues in beta-D-mannosides [RN:R08613]	N/A	N/A	406.10|full	Present	18	ES22_IMP_S_C03_127_1748251_lcl_2,ES22_IMP_S_C03_127_2067440_lcl_2,ES22_IMP_S_C03_127_3685827_lcl_1,ES22_IMP_S_C03_127_8386219_lcl_1,ES22_IMP_S_C03_127_5153269_lcl_1,ES22_IMP_S_C03_127_8457961_lcl_2,ES22_IMP_S_C03_127_4984201_lcl_1,ES22_IMP_S_C03_127_4531370_lcl_1,ES22_IMP_S_C03_127_5143884_lcl_1,ES22_IMP_S_C03_127_1270626_lcl_2,ES22_IMP_S_C03_127_4086265_lcl_1,ES22_IMP_S_C03_127_1769228_lcl_1,ES2…	ES22_IMP_S_C03
Complex carbon degradation	Other oligosaccharide degrading	beta-galactosidase	beta-galactosidase	K01190.hmm, K12111.hmm, K12308.hmm	K01190, K12111, K12308	Hydrolysis of terminal non-reducing beta-D-galactose residues in beta-D-galactosides	N/A	N/A	382.13|full, 1274.03|domain, 225.67|domain	Present	71	ES22_IMP_S_C03_127_3758566_lcl_1,ES22_IMP_S_C03_127_3310057_lcl_2,ES22_IMP_S_C03_127_4868580_lcl_1,ES22_IMP_S_C03_127_1199752_lcl_1,ES22_IMP_S_C03_127_3823321_lcl_1,ES22_IMP_S_C03_127_1845862_lcl_2,ES22_IMP_S_C03_127_2865928_lcl_1,ES22_IMP_S_C03_127_4208505_lcl_1,ES22_IMP_S_C03_127_4457999_lcl_2,ES22_IMP_S_C03_127_3100033_lcl_1,ES22_IMP_S_C03_127_6801326_lcl_4,ES22_IMP_S_C03_127_6401360_lcl_1,ES2…	ES22_IMP_S_C03
Complex carbon degradation	Amylolytic enzymes	alpha-amylase	alpha-amylase	K01176.hmm, K05343.hmm, K07405.hmm	K01176, K05343, K07405	Endohydrolysis of (1->4)-alpha-D-glucosidic linkages in polysaccharides containing three or more (1->4)-alpha-linked D-glucose units	N/A	N/A	252.60|domain, 495.17|domain, 344.03|full	Present	42	ES22_IMP_S_C03_127_7945082_lcl_1,ES22_IMP_S_C03_127_5381126_lcl_2,ES22_IMP_S_C03_127_7189860_lcl_1,ES22_IMP_S_C03_127_5366173_lcl_1,ES22_IMP_S_C03_127_5684178_lcl_7,ES22_IMP_S_C03_127_885719_lcl_3;ES22_IMP_S_C03_127_1606850_lcl_1,ES22_IMP_S_C03_127_6940150_lcl_1,ES22_IMP_S_C03_127_6997955_lcl_2,ES22_IMP_S_C03_127_3658975_lcl_1,ES22_IMP_S_C03_127_3168436_lcl_1,ES22_IMP_S_C03_127_4683366_lcl_2,ES22…	ES22_IMP_S_C03
Complex carbon degradation	Amylolytic enzymes	glucoamylase	glucoamylase	K01178.hmm	K01178	Hydrolysis of terminal (1->4)-linked alpha-D-glucose residues successively from non-reducing ends of the chains with release of beta-D-glucose	N/A	N/A	152.77|full	Present	3	ES22_IMP_S_C03_127_310078_lcl_5,ES22_IMP_S_C03_127_109987_lcl_1,ES22_IMP_S_C03_127_3529679_lcl_1	ES22_IMP_S_C03
Complex carbon degradation	Amylolytic enzymes	pullulanase	pullulanase	K01200.hmm	K01200	Hydrolysis of (1->6)-alpha-D-glucosidic linkages in pullulan, amylopectin and glycogen, and in the alpha- and beta-limit dextrins of amylopectin and glycogen	N/A	N/A	390.57|domain	Present	26	ES22_IMP_S_C03_127_2890137_lcl_2,ES22_IMP_S_C03_127_5684178_lcl_8,ES22_IMP_S_C03_127_885719_lcl_5,ES22_IMP_S_C03_127_2518257_lcl_4,ES22_IMP_S_C03_127_7525764_lcl_1,ES22_IMP_S_C03_127_5692192_lcl_1,ES22_IMP_S_C03_127_4219972_lcl_1,ES22_IMP_S_C03_127_5560962_lcl_2,ES22_IMP_S_C03_127_6511850_lcl_1,ES22_IMP_S_C03_127_6450733_lcl_1,ES22_IMP_S_C03_127_5504052_lcl_1,ES22_IMP_S_C03_127_6850492_lcl_1,ES22…	ES22_IMP_S_C03
Complex carbon degradation	Amylolytic enzymes	isoamylase	isoamylase	K01214.hmm	K01214	Hydrolysis of (1->6)-alpha-D-glucosidic branch linkages in glycogen, amylopectin and their beta-limit dextrins	N/A	N/A	962.67|full	Present	47	ES22_IMP_S_C03_127_2543468_lcl_2,ES22_IMP_S_C03_127_1674045_lcl_4,ES22_IMP_S_C03_127_1137993_lcl_1,ES22_IMP_S_C03_127_6039105_lcl_2,ES22_IMP_S_C03_127_7129474_lcl_2,ES22_IMP_S_C03_127_5077751_lcl_2,ES22_IMP_S_C03_127_2206795_lcl_2,ES22_IMP_S_C03_127_5373899_lcl_5,ES22_IMP_S_C03_127_7546608_lcl_2,ES22_IMP_S_C03_127_5201412_lcl_2,ES22_IMP_S_C03_127_1020903_lcl_2,ES22_IMP_S_C03_127_1731848_lcl_1,ES2…	ES22_IMP_S_C03
Complex carbon degradation	Chitin degrading	chitiniase	chitiniase	K01183.hmm, K13381.hmm	K01183, K13381	Random endo-hydrolysis of N-acetyl-beta-D-glucosaminide (1->4)-beta-linkages in chitin and chitodextrins	N/A	N/A	121.47|full, 339.03|domain	Present	21	ES22_IMP_S_C03_127_4858513_lcl_1,ES22_IMP_S_C03_127_4134750_lcl_1,ES22_IMP_S_C03_127_8204238_lcl_2,ES22_IMP_S_C03_127_7178513_lcl_2,ES22_IMP_S_C03_127_5294734_lcl_1,ES22_IMP_S_C03_127_7585286_lcl_1,ES22_IMP_S_C03_127_5424089_lcl_1,ES22_IMP_S_C03_127_8216607_lcl_1,ES22_IMP_S_C03_127_1334297_lcl_1,ES22_IMP_S_C03_127_6789098_lcl_3,ES22_IMP_S_C03_127_3402130_lcl_2,ES22_IMP_S_C03_127_2476220_lcl_1,ES2…	ES22_IMP_S_C03
Complex carbon degradation	Chitin degrading	hexosaminidase	hexosaminidase	K01207.hmm, K12373.hmm, K14459.hmm	K01207, K12373, K14459	Hydrolysis of terminal non-reducing N-acetyl-D-hexosamine residues in N-acetyl-beta-D-hexosaminides	N/A	N/A	253.67|domain, 86.50|full, 200.80|full	Present	229	ES22_IMP_S_C03_127_3781297_lcl_1,ES22_IMP_S_C03_127_7583030_lcl_1,ES22_IMP_S_C03_127_1676705_lcl_1,ES22_IMP_S_C03_127_5449173_lcl_2,ES22_IMP_S_C03_127_1734041_lcl_2,ES22_IMP_S_C03_127_8248884_lcl_3,ES22_IMP_S_C03_127_4954874_lcl_1,ES22_IMP_S_C03_127_1978285_lcl_2,ES22_IMP_S_C03_127_7486001_lcl_1,ES22_IMP_S_C03_127_819844_lcl_1,ES22_IMP_S_C03_127_5246519_lcl_2,ES22_IMP_S_C03_127_1526624_lcl_2,ES22…	ES22_IMP_S_C03
Fermentation	Pyruvate oxidation	porA	pyruvate ferredoxin oxidoreductase alpha subunit	K00169.hmm	K00169	pyruvate + CoA + 2 oxidized ferredoxin = acetyl-CoA + CO2 + 2 reduced ferredoxin + 2 H+ [RN:R01196]	pyruvate; CoA; oxidized ferredoxin	acetyl-CoA; CO2; reduced ferredoxin; H+	299.20|full	Present	65	ES22_IMP_S_C03_127_4831820_lcl_1,ES22_IMP_S_C03_127_8427001_lcl_2,ES22_IMP_S_C03_127_6808765_lcl_2,ES22_IMP_S_C03_127_4561396_lcl_3,ES22_IMP_S_C03_127_4844079_lcl_2,ES22_IMP_S_C03_127_5908099_lcl_1,ES22_IMP_S_C03_127_7969875_lcl_1,ES22_IMP_S_C03_127_1129275_lcl_2,ES22_IMP_S_C03_127_6180805_lcl_2,ES22_IMP_S_C03_127_1270329_lcl_1,ES22_IMP_S_C03_127_2606727_lcl_1,ES22_IMP_S_C03_127_4447517_lcl_1,ES2…	ES22_IMP_S_C03
Fermentation	Alcohol utilization	adh	alcohol dehydrogenase	K00001.hmm	K00001	a primary alcohol + NAD+ = an aldehyde + NADH + H+ [RN:R00623]; a secondary alcohol + NAD+ = a ketone + NADH + H+ [RN:R00624]	primary alcohol; NAD+; secondary alcohol	aldehyde; NADH; H+; ketone	336.20|domain	Present	3	ES22_IMP_S_C03_127_1261911_lcl_3,ES22_IMP_S_C03_127_5207300_lcl_2,ES22_IMP_S_C03_127_6100557_lcl_1	ES22_IMP_S_C03
Fermentation	Lactate utilization	ldh	L-lactate dehydrogenase	K00016.hmm	K00016	(S)-lactate + NAD+ = pyruvate + NADH + H+ [RN:R00703]	(S)-lactate; NAD+	pyruvate; NADH; H+	317.10|full	Present	6	ES22_IMP_S_C03_127_2597313_lcl_2,ES22_IMP_S_C03_127_3912999_lcl_1,ES22_IMP_S_C03_127_1946414_lcl_1,ES22_IMP_S_C03_127_5017920_lcl_3,ES22_IMP_S_C03_127_4345619_lcl_1,ES22_IMP_S_C03_127_2822709_lcl_2	ES22_IMP_S_C03
Fermentation	Acetogenesis	acdA	acetyl coenzyme A synthetase (ADP forming), alpha domain	TIGR02717.hmm	K01905	ATP + acetate + CoA = ADP + phosphate + acetyl-CoA [RN:R00229]	ATP; acetate; CoA	ADP; phosphate; acetyl-CoA	463.00|full	Present	23	ES22_IMP_S_C03_127_6344416_lcl_1,ES22_IMP_S_C03_127_1380017_lcl_1,ES22_IMP_S_C03_127_5541571_lcl_1,ES22_IMP_S_C03_127_885481_lcl_1,ES22_IMP_S_C03_127_4085941_lcl_1,ES22_IMP_S_C03_127_2087011_lcl_7,ES22_IMP_S_C03_127_7424702_lcl_2,ES22_IMP_S_C03_127_5378043_lcl_1,ES22_IMP_S_C03_127_2052896_lcl_1,ES22_IMP_S_C03_127_4196943_lcl_1,ES22_IMP_S_C03_127_7436151_lcl_1,ES22_IMP_S_C03_127_4428273_lcl_1,ES22…	ES22_IMP_S_C03
Fermentation	Acetogenesis	ack	acetate kinase	TIGR00016.hmm	K00925	ATP + acetate = ADP + acetyl phosphate [RN:R00315]	ATP; acetate	ADP; acetyl phosphate	146.10|full	Present	201	ES22_IMP_S_C03_127_8322380_lcl_1,ES22_IMP_S_C03_127_7929755_lcl_2,ES22_IMP_S_C03_127_5284823_lcl_1,ES22_IMP_S_C03_127_1137500_lcl_1,ES22_IMP_S_C03_127_1012525_lcl_1,ES22_IMP_S_C03_127_1410555_lcl_1,ES22_IMP_S_C03_127_5792147_lcl_2,ES22_IMP_S_C03_127_1228719_lcl_2,ES22_IMP_S_C03_127_4249754_lcl_3,ES22_IMP_S_C03_127_2671277_lcl_2,ES22_IMP_S_C03_127_6895029_lcl_1,ES22_IMP_S_C03_127_1720527_lcl_1,ES2…	ES22_IMP_S_C03
Fermentation	Acetogenesis	pta	phosphate acetyltransferase	TIGR00651.hmm	K00625	acetyl-CoA + phosphate = CoA + acetyl phosphate [RN:R00230]	acetyl-CoA; phosphate	CoA; acetyl phosphate	205.40|full	Present	79	ES22_IMP_S_C03_127_433927_lcl_2,ES22_IMP_S_C03_127_1482040_lcl_1,ES22_IMP_S_C03_127_1805158_lcl_1,ES22_IMP_S_C03_127_4879461_lcl_1,ES22_IMP_S_C03_127_7907999_lcl_1,ES22_IMP_S_C03_127_7242973_lcl_1,ES22_IMP_S_C03_127_458865_lcl_1,ES22_IMP_S_C03_127_2211777_lcl_1,ES22_IMP_S_C03_127_694290_lcl_1,ES22_IMP_S_C03_127_4912812_lcl_2,ES22_IMP_S_C03_127_2182392_lcl_1,ES22_IMP_S_C03_127_7551006_lcl_1,ES22_I…	ES22_IMP_S_C03
Fermentation	Acetate to acetyl-CoA	acs	acetyl-CoA synthetase	TIGR02188.hmm	K01895	ATP + acetate + CoA = AMP + diphosphate + acetyl-CoA [RN:R00235]	ATP; acetate; CoA	AMP; diphosphate; acetyl-CoA	684.65|full	Present	67	ES22_IMP_S_C03_127_7465580_lcl_2,ES22_IMP_S_C03_127_6039498_lcl_2,ES22_IMP_S_C03_127_786344_lcl_3,ES22_IMP_S_C03_127_3793175_lcl_4,ES22_IMP_S_C03_127_2379489_lcl_2,ES22_IMP_S_C03_127_5307428_lcl_2,ES22_IMP_S_C03_127_7414783_lcl_3,ES22_IMP_S_C03_127_6006329_lcl_2,ES22_IMP_S_C03_127_6199446_lcl_2,ES22_IMP_S_C03_127_6847262_lcl_2,ES22_IMP_S_C03_127_5288972_lcl_1,ES22_IMP_S_C03_127_2779183_lcl_3,ES22…	ES22_IMP_S_C03
Fermentation	Pyruvate <=> acetyl-CoA + formate	pflD	formate C-acetyltransferase	K00656.hmm	K00656	acetyl-CoA + formate = CoA + pyruvate [RN:R00212]	acetyl-CoA; formate	CoA; pyruvate	336.47|full	Present	28	ES22_IMP_S_C03_127_702891_lcl_1,ES22_IMP_S_C03_127_6568907_lcl_1,ES22_IMP_S_C03_127_6176476_lcl_1,ES22_IMP_S_C03_127_4542374_lcl_1,ES22_IMP_S_C03_127_3955269_lcl_1,ES22_IMP_S_C03_127_594947_lcl_1,ES22_IMP_S_C03_127_5307965_lcl_1,ES22_IMP_S_C03_127_7626797_lcl_1,ES22_IMP_S_C03_127_1421398_lcl_1,ES22_IMP_S_C03_127_6420131_lcl_1,ES22_IMP_S_C03_127_8204745_lcl_1,ES22_IMP_S_C03_127_5484251_lcl_2,ES22_…	ES22_IMP_S_C03
C1 metabolism	Methanol oxidation	mxaF	methanol dehydrogenase (cytochrome c) subunit 1	methanol_dehydrogenase_pqq_xoxF_mxaF.hmm	K14028	a primary alcohol + 2 ferricytochrome cL = an aldehyde + 2 ferrocytochrome cL + 2 H+ [RN:R10713]	primary alcohol; ferricytochrome cL	aldehyde; ferrocytochrome cL; H+	400|full	Present	45	ES22_IMP_S_C03_127_4225046_lcl_1,ES22_IMP_S_C03_127_2613693_lcl_1,ES22_IMP_S_C03_127_8407506_lcl_1,ES22_IMP_S_C03_127_2982272_lcl_3,ES22_IMP_S_C03_127_5551037_lcl_2,ES22_IMP_S_C03_127_8017406_lcl_2,ES22_IMP_S_C03_127_697187_lcl_1,ES22_IMP_S_C03_127_1815858_lcl_3,ES22_IMP_S_C03_127_5527635_lcl_1,ES22_IMP_S_C03_127_8439297_lcl_1,ES22_IMP_S_C03_127_1304552_lcl_1,ES22_IMP_S_C03_127_5872679_lcl_1,ES22…	ES22_IMP_S_C03
C1 metabolism	Methanol oxidation	mdh	methanol dehydrogenase	TIGR04266.hmm	K00093	methanol + NAD+ = formaldehyde + NADH + H+ [RN:R00605]	methanol; NAD+	formaldehyde; NADH; H+	400.00|full	Absent	0	None	ES22_IMP_S_C03
C1 metabolism	Methyl amine -> formaldehyde	mauA	methylamine dehydrogenase light chain	TIGR02659.hmm	K15228	methylamine + H2O + 2 amicyanin = formaldehyde + NH3 + 2 reduced amicyanin [RN:R00606]	methylamine; H2O; amicyanin	formaldehyde; NH3; reduced amicyanin	85.80|full	Present	14	ES22_IMP_S_C03_127_73534_lcl_3,ES22_IMP_S_C03_127_5019107_lcl_3,ES22_IMP_S_C03_127_1682024_lcl_2,ES22_IMP_S_C03_127_1670743_lcl_3,ES22_IMP_S_C03_127_2124250_lcl_2,ES22_IMP_S_C03_127_6425567_lcl_3,ES22_IMP_S_C03_127_6390129_lcl_2,ES22_IMP_S_C03_127_3565214_lcl_2,ES22_IMP_S_C03_127_3407678_lcl_2,ES22_IMP_S_C03_127_5214070_lcl_3,ES22_IMP_S_C03_127_765820_lcl_3,ES22_IMP_S_C03_127_4979647_lcl_1,ES22_I…	ES22_IMP_S_C03
C1 metabolism	Methyl amine -> formaldehyde	mauB	methylamine dehydrogenase heavy chain	TIGR02658.hmm	K15229	methylamine + H2O + 2 amicyanin = formaldehyde + NH3 + 2 reduced amicyanin [RN:R00606]	methylamine; H2O; amicyanin	formaldehyde; NH3; reduced amicyanin	90.50|full	Present	8	ES22_IMP_S_C03_127_8030324_lcl_2,ES22_IMP_S_C03_127_8335551_lcl_3,ES22_IMP_S_C03_127_3407883_lcl_4,ES22_IMP_S_C03_127_5455225_lcl_1,ES22_IMP_S_C03_127_6388239_lcl_1,ES22_IMP_S_C03_127_4694288_lcl_1,ES22_IMP_S_C03_127_3399409_lcl_1,ES22_IMP_S_C03_127_3406272_lcl_4	ES22_IMP_S_C03
C1 metabolism	Formaldehyde oxidation	fdhA	glutathione-independent formaldehyde dehydrogenase	TIGR02819.hmm	K00148	formaldehyde + NAD+ + H2O = formate + NADH + 2 H+ [RN:R00604]	formaldehyde; NAD+; H2O	formate; NADH; H+	425.15|full	Present	1	ES22_IMP_S_C03_127_4901995_lcl_3	ES22_IMP_S_C03
C1 metabolism	Formaldehyde oxidation	fghA	S-formylglutathione hydrolase	TIGR02821.hmm	K01070	S-formylglutathione + H2O = glutathione + formate [RN:R00527]	S-formylglutathione; H2O	glutathione; formate	131.95|full	Present	72	ES22_IMP_S_C03_127_1657902_lcl_2,ES22_IMP_S_C03_127_2922332_lcl_2,ES22_IMP_S_C03_127_7776007_lcl_2,ES22_IMP_S_C03_127_8330180_lcl_3,ES22_IMP_S_C03_127_1257989_lcl_2,ES22_IMP_S_C03_127_3786002_lcl_3,ES22_IMP_S_C03_127_3465949_lcl_2,ES22_IMP_S_C03_127_1919713_lcl_2,ES22_IMP_S_C03_127_6313328_lcl_1,ES22_IMP_S_C03_127_3872876_lcl_2,ES22_IMP_S_C03_127_2941817_lcl_1,ES22_IMP_S_C03_127_5162418_lcl_1,ES2…	ES22_IMP_S_C03
C1 metabolism	Formaldehyde oxidation	frmA	S-(hydroxymethyl)glutathione dehydrogenase / alcohol dehydrogenase	TIGR02818.hmm	K00121	S-(hydroxymethyl)glutathione + NAD(P)+ = S-formylglutathione + NAD(P)H + H+ [RN:R06983 R07140]	S-(hydroxymethyl)glutathione; NAD+; NADP+	S-formylglutathione; NADH; NADPH; H+	509.55|full	Present	45	ES22_IMP_S_C03_127_4582693_lcl_2,ES22_IMP_S_C03_127_1919713_lcl_1,ES22_IMP_S_C03_127_7411693_lcl_2,ES22_IMP_S_C03_127_8414489_lcl_2,ES22_IMP_S_C03_127_3352011_lcl_6,ES22_IMP_S_C03_127_4973219_lcl_4,ES22_IMP_S_C03_127_3465949_lcl_1,ES22_IMP_S_C03_127_6512961_lcl_4,ES22_IMP_S_C03_127_165896_lcl_6,ES22_IMP_S_C03_127_2659256_lcl_2,ES22_IMP_S_C03_127_7644283_lcl_3,ES22_IMP_S_C03_127_2089383_lcl_6,ES22…	ES22_IMP_S_C03
C1 metabolism	Formaldehyde oxidation	mycoS_dep_FDH	S-(hydroxymethyl)mycothiol dehydrogenase	TIGR03451.hmm	K00153	S-(hydroxymethyl)mycothiol + NAD+ = S-formylmycothiol + NADH + H+ [RN:R09129]	S-(hydroxymethyl)mycothiol; NAD+	S-formylmycothiol; NADH; H+	512.15|full	Present	1	ES22_IMP_S_C03_127_1838672_lcl_2	ES22_IMP_S_C03
C1 metabolism	Formaldehyde oxidation	fae	5,6,7,8-tetrahydromethanopterin hydro-lyase	TIGR03126.hmm	K10713	5,6,7,8-tetrahydromethanopterin + formaldehyde = 5,10-methylenetetrahydromethanopterin + H2O [RN:R08058]	5,6,7,8-tetrahydromethanopterin; formaldehyde	5,10-methylenetetrahydromethanopterin; H2O	31.15|full	Present	35	ES22_IMP_S_C03_127_6723441_lcl_1,ES22_IMP_S_C03_127_3013951_lcl_2,ES22_IMP_S_C03_127_2213217_lcl_2,ES22_IMP_S_C03_127_8092440_lcl_1,ES22_IMP_S_C03_127_4037029_lcl_3,ES22_IMP_S_C03_127_7623873_lcl_1,ES22_IMP_S_C03_127_8422072_lcl_1,ES22_IMP_S_C03_127_5107127_lcl_2,ES22_IMP_S_C03_127_930932_lcl_2,ES22_IMP_S_C03_127_2369657_lcl_2,ES22_IMP_S_C03_127_7359284_lcl_3,ES22_IMP_S_C03_127_1563323_lcl_1,ES22…	ES22_IMP_S_C03
C1 metabolism	Formate oxidation	fdoG	formate dehydrogenase major subunit	K00123.hmm	K00123	formate + NAD+ = CO2 + NADH [RN:R00519]	formate; NAD+ [CPD:C00003]	CO2; NADH	841.13|full	Present	24	ES22_IMP_S_C03_127_4557514_lcl_2,ES22_IMP_S_C03_127_7788344_lcl_3,ES22_IMP_S_C03_127_59973_lcl_9,ES22_IMP_S_C03_127_5263631_lcl_2,ES22_IMP_S_C03_127_5606004_lcl_2,ES22_IMP_S_C03_127_7636235_lcl_2,ES22_IMP_S_C03_127_7421595_lcl_4,ES22_IMP_S_C03_127_5176845_lcl_1,ES22_IMP_S_C03_127_4696519_lcl_2,ES22_IMP_S_C03_127_6020576_lcl_3,ES22_IMP_S_C03_127_1960669_lcl_5,ES22_IMP_S_C03_127_7123769_lcl_1,ES22_…	ES22_IMP_S_C03
C1 metabolism	Formate oxidation	fdwB	formate dehydrogenase beta subunit	K22515.hmm	K22515	formate + NAD+ = CO2 + NADH [RN:R00519]	formate; NAD+ [CPD:C00003]	CO2; NADH	555.20|domain	Present	24	ES22_IMP_S_C03_127_3140649_lcl_2,ES22_IMP_S_C03_127_7724588_lcl_2,ES22_IMP_S_C03_127_288926_lcl_1,ES22_IMP_S_C03_127_1166896_lcl_2,ES22_IMP_S_C03_127_2711023_lcl_1,ES22_IMP_S_C03_127_4367396_lcl_2,ES22_IMP_S_C03_127_856241_lcl_2,ES22_IMP_S_C03_127_6081533_lcl_1,ES22_IMP_S_C03_127_1960669_lcl_6,ES22_IMP_S_C03_127_2280892_lcl_1,ES22_IMP_S_C03_127_7636235_lcl_1,ES22_IMP_S_C03_127_4650036_lcl_1,ES22_…	ES22_IMP_S_C03
C1 metabolism	Formate oxidation	fdoH	formate dehydrogenase iron-sulfur subunit	K00124.hmm	K00124	formate + NAD+ = CO2 + NADH [RN:R00519]	formate; NAD+ [CPD:C00003]	CO2; NADH	169.00|domain	Present	91	ES22_IMP_S_C03_127_4830909_lcl_5,ES22_IMP_S_C03_127_6096651_lcl_2,ES22_IMP_S_C03_127_2131260_lcl_2,ES22_IMP_S_C03_127_684989_lcl_2,ES22_IMP_S_C03_127_3006159_lcl_2,ES22_IMP_S_C03_127_5111390_lcl_1,ES22_IMP_S_C03_127_5306289_lcl_1,ES22_IMP_S_C03_127_612098_lcl_1,ES22_IMP_S_C03_127_5315419_lcl_2,ES22_IMP_S_C03_127_6118645_lcl_1,ES22_IMP_S_C03_127_1179320_lcl_3,ES22_IMP_S_C03_127_5339144_lcl_3,ES22_…	ES22_IMP_S_C03
C1 metabolism	Formate oxidation	fdhA	formate dehydrogenase (coenzyme F420) alpha subunit	K22516.hmm	K22516	formate + oxidized coenzyme F420 = CO2 + reduced coenzyme F420 [RN:R10797]	formate; oxidized coenzyme F420	CO2; reduced coenzyme F420	937.40|full	Present	1	ES22_IMP_S_C03_127_7123769_lcl_1	ES22_IMP_S_C03
C1 metabolism	Formate oxidation	fdhB	formate dehydrogenase (coenzyme F420) beta subunit	K00125.hmm	K00125	formate + oxidized coenzyme F420 = CO2 + reduced coenzyme F420 [RN:R10797]	formate; oxidized coenzyme F420	CO2; reduced coenzyme F420	209.97|full	Present	14	ES22_IMP_S_C03_127_2659563_lcl_2,ES22_IMP_S_C03_127_3329343_lcl_1,ES22_IMP_S_C03_127_7203139_lcl_3,ES22_IMP_S_C03_127_2128125_lcl_2,ES22_IMP_S_C03_127_4937087_lcl_2,ES22_IMP_S_C03_127_825717_lcl_2,ES22_IMP_S_C03_127_98046_lcl_1,ES22_IMP_S_C03_127_6480567_lcl_3,ES22_IMP_S_C03_127_3010045_lcl_1,ES22_IMP_S_C03_127_6929070_lcl_1,ES22_IMP_S_C03_127_3121833_lcl_2,ES22_IMP_S_C03_127_3869711_lcl_2,ES22_I…	ES22_IMP_S_C03
C1 metabolism	Aerobic CO oxidation	coxS	aerobic carbon-monoxide dehydrogenase small subunit	K03518.hmm	K03518	CO + a quinone + H2O = CO2 + a quinol [RN:R11168]	CO; quinone; H2O	CO2; quinol	242.00|domain	Present	56	ES22_IMP_S_C03_127_2195520_lcl_1,ES22_IMP_S_C03_127_1734238_lcl_2,ES22_IMP_S_C03_127_7764936_lcl_2,ES22_IMP_S_C03_127_3265493_lcl_2,ES22_IMP_S_C03_127_5710187_lcl_3,ES22_IMP_S_C03_127_3100526_lcl_2,ES22_IMP_S_C03_127_6701251_lcl_2,ES22_IMP_S_C03_127_7495286_lcl_2,ES22_IMP_S_C03_127_858628_lcl_2,ES22_IMP_S_C03_127_7273529_lcl_1,ES22_IMP_S_C03_127_6618500_lcl_3,ES22_IMP_S_C03_127_8082791_lcl_2,ES22…	ES22_IMP_S_C03
C1 metabolism	Aerobic CO oxidation	coxM	aerobic carbon-monoxide dehydrogenase medium subunit	K03519.hmm	K03519	CO + a quinone + H2O = CO2 + a quinol [RN:R11168]	CO; quinone; H2O	CO2; quinol	272.50|domain	Present	56	ES22_IMP_S_C03_127_3480267_lcl_2,ES22_IMP_S_C03_127_1308125_lcl_1,ES22_IMP_S_C03_127_2197585_lcl_2,ES22_IMP_S_C03_127_1200285_lcl_2,ES22_IMP_S_C03_127_6783934_lcl_2,ES22_IMP_S_C03_127_3813870_lcl_3,ES22_IMP_S_C03_127_8215933_lcl_3,ES22_IMP_S_C03_127_4560631_lcl_2,ES22_IMP_S_C03_127_1367006_lcl_1,ES22_IMP_S_C03_127_598645_lcl_1,ES22_IMP_S_C03_127_7969812_lcl_5,ES22_IMP_S_C03_127_3531325_lcl_2,ES22…	ES22_IMP_S_C03
C1 metabolism	Aerobic CO oxidation	coxL	aerobic carbon-monoxide dehydrogenase large subunit	K03520.hmm	K03520	CO + a quinone + H2O = CO2 + a quinol [RN:R11168]	CO; quinone; H2O	CO2; quinol	846.90|full	Present	10	ES22_IMP_S_C03_127_5991275_lcl_1,ES22_IMP_S_C03_127_5074623_lcl_1,ES22_IMP_S_C03_127_3625505_lcl_2,ES22_IMP_S_C03_127_5710187_lcl_2,ES22_IMP_S_C03_127_4459376_lcl_5,ES22_IMP_S_C03_127_5711620_lcl_1,ES22_IMP_S_C03_127_5458600_lcl_3,ES22_IMP_S_C03_127_1595076_lcl_2,ES22_IMP_S_C03_127_591147_lcl_1,ES22_IMP_S_C03_127_250505_lcl_1	ES22_IMP_S_C03
Methane metabolism	Methane oxidation - Partculate methane monooxygenase	pmoA	methane/ammonia monooxygenase subunit A	pmoA.hmm	K10944	methane + quinol + O2 = methanol + quinone + H2O [RN:R09518]	methane; quinol; O2	methanol; quinone; H2O	160.90|full	Absent	0	None	ES22_IMP_S_C03
Methane metabolism	Methane oxidation - Partculate methane monooxygenase	pmoB	methane/ammonia monooxygenase subunit B	pmoB.hmm	K10945	methane + quinol + O2 = methanol + quinone + H2O [RN:R09518]	methane; quinol; O2	methanol; quinone; H2O	156.70|full	Absent	0	None	ES22_IMP_S_C03
Methane metabolism	Methane oxidation - Partculate methane monooxygenase	pmoC	methane/ammonia monooxygenase subunit C	pmoC.hmm	K10946	methane + quinol + O2 = methanol + quinone + H2O [RN:R09518]	methane; quinol; O2	methanol; quinone; H2O	136.27|full	Absent	0	None	ES22_IMP_S_C03
Methane metabolism	Methane oxidation - Soluble methane monoxygenase	mmoB	methane monooxygenase regulatory protein B	PF02406.hmm	K16160	methane + NAD(P)H + H+ + O2 = methanol + NAD(P)+ + H2O [RN:R01142 R01143]	methane; NADH; NADPH; H+; O2	methanol; NAD+; NADP+; H2O	10|full	Present	38	ES22_IMP_S_C03_127_2664886_lcl_2,ES22_IMP_S_C03_127_7006761_lcl_2,ES22_IMP_S_C03_127_817408_lcl_2,ES22_IMP_S_C03_127_4862740_lcl_2,ES22_IMP_S_C03_127_3590440_lcl_2,ES22_IMP_S_C03_127_461669_lcl_2,ES22_IMP_S_C03_127_6758389_lcl_2,ES22_IMP_S_C03_127_4597713_lcl_2,ES22_IMP_S_C03_127_7947049_lcl_2,ES22_IMP_S_C03_127_457368_lcl_4,ES22_IMP_S_C03_127_3957174_lcl_2,ES22_IMP_S_C03_127_7383263_lcl_2,ES22_I…	ES22_IMP_S_C03
Methane metabolism	Methane oxidation - Soluble methane monoxygenase	mmoD	methane monooxygenase component D	TIGR04550.hmm	K16162	methane + NAD(P)H + H+ + O2 = methanol + NAD(P)+ + H2O [RN:R01142 R01143]	methane; NADH; NADPH; H+; O2	methanol; NAD+; NADP+; H2O	28.00|full	Absent	0	None	ES22_IMP_S_C03
Methane metabolism	Methane production	mcrA	methyl-coenzyme M reductase alpha subunit	TIGR03256.hmm	K00399	methyl-CoM + CoB = CoM-S-S-CoB + methane [RN:R04541]	methyl-CoM; CoB	CoM-S-S-CoB; methane	314.45|full	Absent	0	None	ES22_IMP_S_C03
Methane metabolism	Methane production	mcrB	methyl-coenzyme M reductase beta subunit	TIGR03257.hmm	K00401	methyl-CoM + CoB = CoM-S-S-CoB + methane [RN:R04541]	methyl-CoM; CoB	CoM-S-S-CoB; methane	173.35|full	Absent	0	None	ES22_IMP_S_C03
Methane metabolism	Methane production	mcrC	methyl-coenzyme M reductase subunit C	TIGR03259.hmm	K03421	methyl-CoM + CoB = CoM-S-S-CoB + methane [RN:R04541]	methyl-CoM; CoB	CoM-S-S-CoB; methane	171.60|full	Absent	0	None	ES22_IMP_S_C03
Carbon fixation	CBB cycle - Rubisco	Form I	Form I RuBisCO large subunit	rubisco_form_I.hmm	K01601	2 3-phospho-D-glycerate + 2 H+ = D-ribulose 1,5-bisphosphate + CO2 + H2O [RN:R00024]	3-phospho-D-glycerate; H+	D-ribulose 1,5-bisphosphate; CO2; H2O	500|full	Present	46	ES22_IMP_S_C03_127_6493731_lcl_3,ES22_IMP_S_C03_127_2616029_lcl_1,ES22_IMP_S_C03_127_6281057_lcl_1,ES22_IMP_S_C03_127_4688361_lcl_2,ES22_IMP_S_C03_127_3207759_lcl_2,ES22_IMP_S_C03_127_4004094_lcl_2,ES22_IMP_S_C03_127_4723724_lcl_1,ES22_IMP_S_C03_127_3984873_lcl_7,ES22_IMP_S_C03_127_1769420_lcl_1,ES22_IMP_S_C03_127_1151701_lcl_2,ES22_IMP_S_C03_127_4987070_lcl_3,ES22_IMP_S_C03_127_6853901_lcl_2,ES2…	ES22_IMP_S_C03
Carbon fixation	CBB cycle - Rubisco	Form II	Form II RuBisCO large subunit	rubisco_form_II.hmm	K01601	2 3-phospho-D-glycerate + 2 H+ = D-ribulose 1,5-bisphosphate + CO2 + H2O [RN:R00024]	3-phospho-D-glycerate; H+	D-ribulose 1,5-bisphosphate; CO2; H2O	500|full	Present	14	ES22_IMP_S_C03_127_3480463_lcl_2,ES22_IMP_S_C03_127_6741103_lcl_1,ES22_IMP_S_C03_127_2016593_lcl_1,ES22_IMP_S_C03_127_4082497_lcl_3,ES22_IMP_S_C03_127_6820465_lcl_1,ES22_IMP_S_C03_127_972809_lcl_1,ES22_IMP_S_C03_127_6266993_lcl_1,ES22_IMP_S_C03_127_915758_lcl_2,ES22_IMP_S_C03_127_3131938_lcl_1,ES22_IMP_S_C03_127_2391449_lcl_2,ES22_IMP_S_C03_127_1718975_lcl_1,ES22_IMP_S_C03_127_4165317_lcl_1,ES22_…	ES22_IMP_S_C03
Carbon fixation	3 Hydroxypropionate cycle	K14469	propionyl-CoA synthase	K14469.hmm	K14469	3-Hydroxypropionyl-CoA = Propenoyl-CoA + H2O [RN:R03045]	3-Hydroxypropionyl-CoA	Propenoyl-CoA	2774.67|full	Absent	0	None	ES22_IMP_S_C03
Carbon fixation	3 Hydroxypropionate cycle	mcr	malonyl-CoA reductase / 3-hydroxypropionate dehydrogenase (NADP+)	K14468.hmm	K14468	3-hydroxypropanoate + NADP+ = malonate semialdehyde + NADPH + H+ [RN:R09289]	3-hydroxypropanoate; NADP+	malonate semialdehyde; NADPH; H+	1652.50|full	Absent	0	None	ES22_IMP_S_C03
Carbon fixation	3HP/4HB	K14466	4-hydroxybutyrate---CoA ligase (ADP-forming)	K14466.hmm	K14466	ATP + 4-hydroxybutanoate + CoA = AMP + diphosphate + 4-hydroxybutanoyl-CoA [RN:R09279]	ATP; 4-hydroxybutanoate; CoA	AMP; diphosphate; 4-hydroxybutanoyl-CoA	914.07|full	Absent	0	None	ES22_IMP_S_C03
Carbon fixation	3HP/4HB or DC/4-HB	K18861	4-hydroxybutyrate---CoA ligase (ADP-forming)	K18861.hmm	K18861	ATP + 4-hydroxybutanoate + CoA = AMP + diphosphate + 4-hydroxybutanoyl-CoA [RN:R09279]	ATP; 4-hydroxybutanoate; CoA	AMP; diphosphate; 4-hydroxybutanoyl-CoA	946.67|full	Absent	0	None	ES22_IMP_S_C03
Carbon fixation	DC/4-HB	4hbl	4-hydroxybutyrate---CoA ligase (ADP-forming)	K14467.hmm	K14467	ATP + 4-hydroxybutanoate + CoA = AMP + diphosphate + 4-hydroxybutanoyl-CoA [RN:R09279]	ATP; 4-hydroxybutanoate; CoA	AMP; diphosphate; 4-hydroxybutanoyl-CoA	1019.33|domain	Absent	0	None	ES22_IMP_S_C03
Carbon fixation	Wood Ljungdahl pathway	cdhD	acetyl-CoA decarbonylase/synthase, CODH/ACS complex subunit delta	K00194.hmm	K00194	a [methyl-Co(III) corrinoid Fe-S protein] + tetrahydrosarcinapterin = a [Co(I) corrinoid Fe-S protein] + 5-methyltetrahydrosarcinapterin [RN:R10385]	[methyl-Co(III) corrinoid Fe-S protein]; tetrahydrosarcinapterin	[Co(I) corrinoid Fe-S protein]; 5-methyltetrahydrosarcinapterin	344.50|full	Present	6	ES22_IMP_S_C03_127_231799_lcl_1,ES22_IMP_S_C03_127_4625361_lcl_1,ES22_IMP_S_C03_127_7185892_lcl_2,ES22_IMP_S_C03_127_3849088_lcl_2,ES22_IMP_S_C03_127_3464562_lcl_1,ES22_IMP_S_C03_127_432445_lcl_1	ES22_IMP_S_C03
Carbon fixation	Wood Ljungdahl pathway	cdhE	acetyl-CoA decarbonylase/synthase, CODH/ACS complex subunit gamma	K00197.hmm	K00197	a [methyl-Co(III) corrinoid Fe-S protein] + tetrahydrosarcinapterin = a [Co(I) corrinoid Fe-S protein] + 5-methyltetrahydrosarcinapterin [RN:R10385]	[methyl-Co(III) corrinoid Fe-S protein]; tetrahydrosarcinapterin	[Co(I) corrinoid Fe-S protein]; 5-methyltetrahydrosarcinapterin	361.33|full	Present	6	ES22_IMP_S_C03_127_3849088_lcl_3,ES22_IMP_S_C03_127_6826557_lcl_2,ES22_IMP_S_C03_127_2935531_lcl_2,ES22_IMP_S_C03_127_3333523_lcl_2,ES22_IMP_S_C03_127_8008312_lcl_1,ES22_IMP_S_C03_127_5521947_lcl_1	ES22_IMP_S_C03
Carbon fixation	Wood Ljungdahl pathway	cooS	anaerobic carbon-monoxide dehydrogenase catalytic subunit	K00198.hmm	K00198	a [methyl-Co(III) corrinoid Fe-S protein] + tetrahydrosarcinapterin = a [Co(I) corrinoid Fe-S protein] + 5-methyltetrahydrosarcinapterin [RN:R10385]	[methyl-Co(III) corrinoid Fe-S protein]; tetrahydrosarcinapterin	[Co(I) corrinoid Fe-S protein]; 5-methyltetrahydrosarcinapterin	544.77|full	Present	11	ES22_IMP_S_C03_127_148953_lcl_1,ES22_IMP_S_C03_127_2916434_lcl_1,ES22_IMP_S_C03_127_2853106_lcl_3,ES22_IMP_S_C03_127_4787840_lcl_1,ES22_IMP_S_C03_127_1383812_lcl_1,ES22_IMP_S_C03_127_2383047_lcl_1,ES22_IMP_S_C03_127_5926212_lcl_1,ES22_IMP_S_C03_127_3501326_lcl_1,ES22_IMP_S_C03_127_6926022_lcl_1,ES22_IMP_S_C03_127_476851_lcl_2,ES22_IMP_S_C03_127_466295_lcl_1	ES22_IMP_S_C03
Carbon fixation	Reverse TCA cycle	aclA	ATP-citrate lyase alpha-subunit	acetate_citrate_lyase_aclA.hmm	K15230	ADP + phosphate + acetyl-CoA + oxaloacetate = ATP + citrate + CoA [RN:R00352]	ADP; phosphate; acetyl-CoA; oxaloacetate	ATP; citrate; CoA	215|full	Present	4	ES22_IMP_S_C03_127_3091618_lcl_2,ES22_IMP_S_C03_127_1351347_lcl_2,ES22_IMP_S_C03_127_6788890_lcl_2,ES22_IMP_S_C03_127_1530560_lcl_1	ES22_IMP_S_C03
Carbon fixation	Reverse TCA cycle	aclB	ATP-citrate lyase beta-subunit	acetate_citrate_lyase_aclB.hmm	K15231	ADP + phosphate + acetyl-CoA + oxaloacetate = ATP + citrate + CoA [RN:R00352]	ADP; phosphate; acetyl-CoA; oxaloacetate	ATP; citrate; CoA	177|full	Present	5	ES22_IMP_S_C03_127_8176203_lcl_1,ES22_IMP_S_C03_127_2734129_lcl_1,ES22_IMP_S_C03_127_4249043_lcl_1,ES22_IMP_S_C03_127_843350_lcl_1,ES22_IMP_S_C03_127_7731768_lcl_1	ES22_IMP_S_C03
Nitrogen cycling	Ammonia oxidation	amoA	methane/ammonia monooxygenase subunit A	amoA.hmm	K10944	NH3 + a reduced acceptor + O2 = NH2OH + an acceptor + H2O [RN:R09519]	NH3; reduced acceptor; O2	NH2OH; acceptor; H2O	160.90|full	Present	2	ES22_IMP_S_C03_127_7452663_lcl_4,ES22_IMP_S_C03_127_5996623_lcl_1	ES22_IMP_S_C03
Nitrogen cycling	Ammonia oxidation	amoB	methane/ammonia monooxygenase subunit B	amoB.hmm	K10945	NH3 + a reduced acceptor + O2 = NH2OH + an acceptor + H2O [RN:R09519]	NH3; reduced acceptor; O2	NH2OH; acceptor; H2O	156.70|full	Present	2	ES22_IMP_S_C03_127_5970900_lcl_1,ES22_IMP_S_C03_127_5201180_lcl_1	ES22_IMP_S_C03
Nitrogen cycling	Ammonia oxidation	amoC	methane/ammonia monooxygenase subunit C	amoC.hmm	K10946	NH3 + a reduced acceptor + O2 = NH2OH + an acceptor + H2O [RN:R09519]	NH3; reduced acceptor; O2	NH2OH; acceptor; H2O	136.27|full	Present	7	ES22_IMP_S_C03_127_7452663_lcl_3,ES22_IMP_S_C03_127_3468759_lcl_1,ES22_IMP_S_C03_127_5022056_lcl_2,ES22_IMP_S_C03_127_2374140_lcl_1,ES22_IMP_S_C03_127_4584566_lcl_3,ES22_IMP_S_C03_127_5996374_lcl_1,ES22_IMP_S_C03_127_5996623_lcl_2	ES22_IMP_S_C03
Nitrogen cycling	N2 fixation	anfD	nitrogenase iron-iron protein, alpha subunit	TIGR01861.hmm	N/A	8 reduced ferredoxin + 8 H+ + N2 + 16 ATP + 16 H2O = 8 oxidized ferredoxin + H2 + 2 NH3 + 16 ADP + 16 phosphate [RN:R05185]	reduced ferredoxin; H+; N2; ATP; H2O	oxidized ferredoxin; H2; NH3; ADP; phosphate	873.55|full	Absent	0	None	ES22_IMP_S_C03
Nitrogen cycling	N2 fixation	anfK	nitrogenase iron-iron protein, beta subunit	TIGR02931.hmm	N/A	8 reduced ferredoxin + 8 H+ + N2 + 16 ATP + 16 H2O = 8 oxidized ferredoxin + H2 + 2 NH3 + 16 ADP + 16 phosphate [RN:R05185]	reduced ferredoxin; H+; N2; ATP; H2O	oxidized ferredoxin; H2; NH3; ADP; phosphate	853.75|full	Absent	0	None	ES22_IMP_S_C03
Nitrogen cycling	N2 fixation	anfG	nitrogenase iron-iron protein, delta subunit	TIGR02929.hmm	K00531	8 reduced ferredoxin + 8 H+ + N2 + 16 ATP + 16 H2O = 8 oxidized ferredoxin + H2 + 2 NH3 + 16 ADP + 16 phosphate [RN:R05185]	reduced ferredoxin; H+; N2; ATP; H2O	oxidized ferredoxin; H2; NH3; ADP; phosphate	124.50|full	Absent	0	None	ES22_IMP_S_C03
Nitrogen cycling	N2 fixation	nifD	nitrogenase molybdenum-iron protein alpha chain	TIGR01282.hmm	K02586	8 reduced ferredoxin + 8 H+ + N2 + 16 ATP + 16 H2O = 8 oxidized ferredoxin + H2 + 2 NH3 + 16 ADP + 16 phosphate [RN:R05185]	reduced ferredoxin; H+; N2; ATP; H2O	oxidized ferredoxin; H2; NH3; ADP; phosphate	503.05|full	Present	19	ES22_IMP_S_C03_127_6046343_lcl_1,ES22_IMP_S_C03_127_4510065_lcl_1,ES22_IMP_S_C03_127_7222772_lcl_1,ES22_IMP_S_C03_127_5057528_lcl_1,ES22_IMP_S_C03_127_7817293_lcl_1,ES22_IMP_S_C03_127_4154952_lcl_1,ES22_IMP_S_C03_127_8401782_lcl_1,ES22_IMP_S_C03_127_7424416_lcl_1,ES22_IMP_S_C03_127_4754743_lcl_1,ES22_IMP_S_C03_127_3964285_lcl_1,ES22_IMP_S_C03_127_7273299_lcl_3,ES22_IMP_S_C03_127_2300476_lcl_2,ES2…	ES22_IMP_S_C03
Nitrogen cycling	N2 fixation	nifK	nitrogenase molybdenum-iron protein beta chain	TIGR01286.hmm	K02591	8 reduced ferredoxin + 8 H+ + N2 + 16 ATP + 16 H2O = 8 oxidized ferredoxin + H2 + 2 NH3 + 16 ADP + 16 phosphate [RN:R05185]	reduced ferredoxin; H+; N2; ATP; H2O	oxidized ferredoxin; H2; NH3; ADP; phosphate	414.50|full	Present	16	ES22_IMP_S_C03_127_4465317_lcl_4,ES22_IMP_S_C03_127_1915687_lcl_1,ES22_IMP_S_C03_127_4688904_lcl_1,ES22_IMP_S_C03_127_7843230_lcl_1,ES22_IMP_S_C03_127_404087_lcl_1,ES22_IMP_S_C03_127_6896767_lcl_1,ES22_IMP_S_C03_127_2678795_lcl_1,ES22_IMP_S_C03_127_209403_lcl_1,ES22_IMP_S_C03_127_3397234_lcl_1,ES22_IMP_S_C03_127_7369633_lcl_2,ES22_IMP_S_C03_127_964322_lcl_1,ES22_IMP_S_C03_127_2526701_lcl_2,ES22_I…	ES22_IMP_S_C03
Nitrogen cycling	N2 fixation	vnfD	nitrogenase vanadium-iron protein, alpha chain	TIGR01860.hmm	K22896	12 reduced ferredoxin + 12 H+ + N2 + 40 ATP + 40 H2O = 12 oxidized ferredoxin + 3 H2 + 2 NH3 + 40 ADP + 40 phosphate [RN:R12084]	reduced ferredoxin; H+; N2; ATP; H2O	oxidized ferredoxin; H2; NH3; ADP; phosphate	822.85|full	Absent	0	None	ES22_IMP_S_C03
Nitrogen cycling	N2 fixation	vnfK	nitrogenase vanadium-iron protein, beta chain	TIGR02932.hmm	K22897	12 reduced ferredoxin + 12 H+ + N2 + 40 ATP + 40 H2O = 12 oxidized ferredoxin + 3 H2 + 2 NH3 + 40 ADP + 40 phosphate [RN:R12084]	reduced ferredoxin; H+; N2; ATP; H2O	oxidized ferredoxin; H2; NH3; ADP; phosphate	821.85|full	Absent	0	None	ES22_IMP_S_C03
Nitrogen cycling	N2 fixation	vnfG	nitrogenase vanadium-iron protein, delta chain	TIGR02930.hmm	K22898	12 reduced ferredoxin + 12 H+ + N2 + 40 ATP + 40 H2O = 12 oxidized ferredoxin + 3 H2 + 2 NH3 + 40 ADP + 40 phosphate [RN:R12084]	reduced ferredoxin; H+; N2; ATP; H2O	oxidized ferredoxin; H2; NH3; ADP; phosphate	122.35|full	Absent	0	None	ES22_IMP_S_C03
Nitrogen cycling	N2 fixation	nifH	nitrogenase iron protein	TIGR01287.hmm	K02588	8 reduced ferredoxin + 8 H+ + N2 + 16 ATP + 16 H2O = 8 oxidized ferredoxin + H2 + 2 NH3 + 16 ADP + 16 phosphate [RN:R05185]	reduced ferredoxin; H+; N2; ATP; H2O	oxidized ferredoxin; H2; NH3; ADP; phosphate	261.05|full	Present	20	ES22_IMP_S_C03_127_7273299_lcl_2,ES22_IMP_S_C03_127_263189_lcl_1,ES22_IMP_S_C03_127_3189199_lcl_2,ES22_IMP_S_C03_127_5710724_lcl_2,ES22_IMP_S_C03_127_5661782_lcl_2,ES22_IMP_S_C03_127_2327547_lcl_2,ES22_IMP_S_C03_127_5524065_lcl_1,ES22_IMP_S_C03_127_5360598_lcl_2,ES22_IMP_S_C03_127_685809_lcl_1,ES22_IMP_S_C03_127_6090589_lcl_2,ES22_IMP_S_C03_127_4969061_lcl_1,ES22_IMP_S_C03_127_4369012_lcl_4,ES22_…	ES22_IMP_S_C03
Nitrogen cycling	Nitrite oxidation	nxrA	nitrate reductase / nitrite oxidoreductase, alpha subunit	nitrite_oxidoreductase_nxrA.hmm	K00370	nitrate + a quinol = nitrite + a quinone + H2O [RN:R09497]	nitrate; quinol	nitrite; quinone; H2O	370|full	Present	33	ES22_IMP_S_C03_127_3030723_lcl_2,ES22_IMP_S_C03_127_1426644_lcl_1,ES22_IMP_S_C03_127_1209643_lcl_1,ES22_IMP_S_C03_127_4556127_lcl_1,ES22_IMP_S_C03_127_4812455_lcl_1,ES22_IMP_S_C03_127_6638284_lcl_1,ES22_IMP_S_C03_127_8394675_lcl_1,ES22_IMP_S_C03_127_2936336_lcl_1,ES22_IMP_S_C03_127_6739332_lcl_1,ES22_IMP_S_C03_127_6612173_lcl_1,ES22_IMP_S_C03_127_2836549_lcl_1,ES22_IMP_S_C03_127_1922712_lcl_1,ES2…	ES22_IMP_S_C03
Nitrogen cycling	Nitrite oxidation	nxrB	nitrate reductase / nitrite oxidoreductase, beta subunit	nitrite_oxidoreductase_nxrB.hmm	K00371	nitrate + a quinol = nitrite + a quinone + H2O [RN:R09497]	nitrate; quinol	nitrite; quinone; H2O	252|full	Present	15	ES22_IMP_S_C03_127_3463223_lcl_1,ES22_IMP_S_C03_127_7612340_lcl_1,ES22_IMP_S_C03_127_8369615_lcl_1,ES22_IMP_S_C03_127_8394675_lcl_2,ES22_IMP_S_C03_127_6388173_lcl_1,ES22_IMP_S_C03_127_6605386_lcl_1,ES22_IMP_S_C03_127_5151626_lcl_3,ES22_IMP_S_C03_127_3347441_lcl_3,ES22_IMP_S_C03_127_1902821_lcl_1,ES22_IMP_S_C03_127_6596771_lcl_1,ES22_IMP_S_C03_127_7053446_lcl_1,ES22_IMP_S_C03_127_1611394_lcl_5,ES2…	ES22_IMP_S_C03
Nitrogen cycling	Nitrate reduction	napA	periplasmic nitrate reductase NapA	TIGR01706.hmm	K02567	Nitrite + Acceptor + H2O <=> Nitrate + Reduced acceptor	Nitrite; Acceptor; H2O	Nitrate; Reduced acceptor	472.50|full	Present	43	ES22_IMP_S_C03_127_1491126_lcl_2,ES22_IMP_S_C03_127_3113773_lcl_3,ES22_IMP_S_C03_127_3814937_lcl_3,ES22_IMP_S_C03_127_5371796_lcl_2,ES22_IMP_S_C03_127_6382617_lcl_1,ES22_IMP_S_C03_127_1496357_lcl_2,ES22_IMP_S_C03_127_7093898_lcl_1,ES22_IMP_S_C03_127_3427345_lcl_2,ES22_IMP_S_C03_127_3704514_lcl_1,ES22_IMP_S_C03_127_4056279_lcl_1,ES22_IMP_S_C03_127_5962662_lcl_1,ES22_IMP_S_C03_127_3438248_lcl_2,ES2…	ES22_IMP_S_C03
[truncated: 19,434 more rows]
