# Supplementary material for: Complex compositional and metabolic response of river sediment microbiomes to multiple anthropogenic stressors
Source: ISME Commun. 2025 May 17;6(1):ycaf079. doi: 10.1093/ismeco/ycaf079 (PMC13245187; doi:10.1093/ismeco/ycaf079)
Supplement: Supplementary_material_ycaf079 [file supplementary_material_ycaf079.zip › SI12_ES22_IMP_temperature_and_conductivity_measurements_ycaf079.xlsx]

## Sheet: Conductivity
Channel	salt	date_time	EC_T25	date_time2
IMP C01	background	25.03.2022, 0:00		2022-03-24 23:00:00
IMP C01	background	25.03.2022, 8:00	858	2022-03-25 07:00:00
IMP C01	background	25.03.2022, 16:00	860	2022-03-25 15:00:00
IMP C01	background	26.03.2022, 0:00		2022-03-25 23:00:00
IMP C01	background	26.03.2022, 8:00	668	2022-03-26 07:00:00
IMP C01	background	26.03.2022, 16:00		2022-03-26 15:00:00
IMP C01	background	27.03.2022, 0:00		2022-03-26 23:00:00
IMP C01	background	27.03.2022, 8:00	900	2022-03-27 06:00:00
IMP C01	background	27.03.2022, 16:00		2022-03-27 14:00:00
IMP C01	background	28.03.2022, 0:00	855	2022-03-27 22:00:00
IMP C01	background	28.03.2022, 8:00	880	2022-03-28 06:00:00
IMP C01	background	28.03.2022, 16:00		2022-03-28 14:00:00
IMP C01	background	29.03.2022, 0:00		2022-03-28 22:00:00
IMP C01	background	29.03.2022, 8:00	867	2022-03-29 06:00:00
IMP C01	background	29.03.2022, 16:00		2022-03-29 14:00:00
IMP C01	background	30.03.2022, 0:00	875	2022-03-29 22:00:00
IMP C01	background	30.03.2022, 8:00	841	2022-03-30 06:00:00
IMP C01	background	30.03.2022, 16:00	844	2022-03-30 14:00:00
IMP C01	background	31.03.2022, 0:00		2022-03-30 22:00:00
IMP C01	background	31.03.2022, 8:00		2022-03-31 06:00:00
IMP C01	background	31.03.2022, 16:00	880	2022-03-31 14:00:00
IMP C01	background	01.04.2022, 0:00		2022-03-31 22:00:00
IMP C01	background	01.04.2022, 8:00	805	2022-04-01 06:00:00
IMP C01	background	01.04.2022, 16:00		2022-04-01 14:00:00
IMP C01	background	02.04.2022, 0:00		2022-04-01 22:00:00
IMP C01	background	02.04.2022, 8:00	844	2022-04-02 06:00:00
IMP C01	background	02.04.2022, 16:00	850	2022-04-02 14:00:00
IMP C01	background	03.04.2022, 0:00		2022-04-02 22:00:00
IMP C01	background	03.04.2022, 8:00	907	2022-04-03 06:00:00
IMP C01	background	03.04.2022, 16:00		2022-04-03 14:00:00
IMP C01	background	04.04.2022, 0:00		2022-04-03 22:00:00
IMP C01	background	04.04.2022, 8:00	857	2022-04-04 06:00:00
IMP C01	background	04.04.2022, 16:00		2022-04-04 14:00:00
IMP C01	background	05.04.2022, 0:00		2022-04-04 22:00:00
IMP C01	background	05.04.2022, 8:00		2022-04-05 06:00:00
IMP C01	background	05.04.2022, 16:00		2022-04-05 14:00:00
IMP C01	background	06.04.2022, 0:00		2022-04-05 22:00:00
IMP C01	background	06.04.2022, 8:00		2022-04-06 06:00:00
IMP C01	background	06.04.2022, 16:00	714	2022-04-06 14:00:00
IMP C01	background	07.04.2022, 0:00		2022-04-06 22:00:00
IMP C01	background	07.04.2022, 8:00		2022-04-07 06:00:00
IMP C01	background	07.04.2022, 16:00		2022-04-07 14:00:00
IMP C02	salt	25.03.2022, 0:00		2022-03-24 23:00:00
IMP C02	salt	25.03.2022, 8:00	910	2022-03-25 07:00:00
IMP C02	salt	25.03.2022, 16:00		2022-03-25 15:00:00
IMP C02	salt	26.03.2022, 0:00		2022-03-25 23:00:00
IMP C02	salt	26.03.2022, 8:00	1478	2022-03-26 07:00:00
IMP C02	salt	26.03.2022, 16:00		2022-03-26 15:00:00
IMP C02	salt	27.03.2022, 0:00		2022-03-26 23:00:00
IMP C02	salt	27.03.2022, 8:00	1325	2022-03-27 06:00:00
IMP C02	salt	27.03.2022, 16:00		2022-03-27 14:00:00
IMP C02	salt	28.03.2022, 0:00		2022-03-27 22:00:00
IMP C02	salt	28.03.2022, 8:00	1400	2022-03-28 06:00:00
IMP C02	salt	28.03.2022, 16:00		2022-03-28 14:00:00
IMP C02	salt	29.03.2022, 0:00		2022-03-28 22:00:00
IMP C02	salt	29.03.2022, 8:00	1164	2022-03-29 06:00:00
IMP C02	salt	29.03.2022, 16:00		2022-03-29 14:00:00
IMP C02	salt	30.03.2022, 0:00		2022-03-29 22:00:00
IMP C02	salt	30.03.2022, 8:00	1471	2022-03-30 06:00:00
IMP C02	salt	30.03.2022, 16:00		2022-03-30 14:00:00
IMP C02	salt	31.03.2022, 0:00		2022-03-30 22:00:00
IMP C02	salt	31.03.2022, 8:00	1278	2022-03-31 06:00:00
IMP C02	salt	31.03.2022, 16:00	1292	2022-03-31 14:00:00
IMP C02	salt	01.04.2022, 0:00		2022-03-31 22:00:00
IMP C02	salt	01.04.2022, 8:00	1443	2022-04-01 06:00:00
IMP C02	salt	01.04.2022, 16:00		2022-04-01 14:00:00
IMP C02	salt	02.04.2022, 0:00		2022-04-01 22:00:00
IMP C02	salt	02.04.2022, 8:00	1066	2022-04-02 06:00:00
IMP C02	salt	02.04.2022, 16:00		2022-04-02 14:00:00
IMP C02	salt	03.04.2022, 0:00		2022-04-02 22:00:00
IMP C02	salt	03.04.2022, 8:00	2860	2022-04-03 06:00:00
IMP C02	salt	03.04.2022, 16:00		2022-04-03 14:00:00
IMP C02	salt	04.04.2022, 0:00		2022-04-03 22:00:00
IMP C02	salt	04.04.2022, 8:00	8320	2022-04-04 06:00:00
IMP C02	salt	04.04.2022, 16:00		2022-04-04 14:00:00
IMP C02	salt	05.04.2022, 0:00		2022-04-04 22:00:00
IMP C02	salt	05.04.2022, 8:00		2022-04-05 06:00:00
IMP C02	salt	05.04.2022, 16:00		2022-04-05 14:00:00
IMP C02	salt	06.04.2022, 0:00		2022-04-05 22:00:00
IMP C02	salt	06.04.2022, 8:00		2022-04-06 06:00:00
IMP C02	salt	06.04.2022, 16:00	1013	2022-04-06 14:00:00
IMP C02	salt	07.04.2022, 0:00		2022-04-06 22:00:00
IMP C02	salt	07.04.2022, 8:00		2022-04-07 06:00:00
IMP C02	salt	07.04.2022, 16:00		2022-04-07 14:00:00
IMP C03	salt	25.03.2022, 0:00	969	2022-03-24 23:00:00
IMP C03	salt	25.03.2022, 8:00	942	2022-03-25 07:00:00
IMP C03	salt	25.03.2022, 16:00	2290	2022-03-25 15:00:00
IMP C03	salt	26.03.2022, 0:00		2022-03-25 23:00:00
IMP C03	salt	26.03.2022, 8:00	1341	2022-03-26 07:00:00
IMP C03	salt	26.03.2022, 16:00		2022-03-26 15:00:00
IMP C03	salt	27.03.2022, 0:00		2022-03-26 23:00:00
IMP C03	salt	27.03.2022, 8:00	1265	2022-03-27 06:00:00
IMP C03	salt	27.03.2022, 16:00		2022-03-27 14:00:00
IMP C03	salt	28.03.2022, 0:00		2022-03-27 22:00:00
IMP C03	salt	28.03.2022, 8:00	1320	2022-03-28 06:00:00
IMP C03	salt	28.03.2022, 16:00		2022-03-28 14:00:00
IMP C03	salt	29.03.2022, 0:00		2022-03-28 22:00:00
IMP C03	salt	29.03.2022, 8:00	1223	2022-03-29 06:00:00
IMP C03	salt	29.03.2022, 16:00		2022-03-29 14:00:00
IMP C03	salt	30.03.2022, 0:00		2022-03-29 22:00:00
IMP C03	salt	30.03.2022, 8:00	1424	2022-03-30 06:00:00
IMP C03	salt	30.03.2022, 16:00		2022-03-30 14:00:00
IMP C03	salt	31.03.2022, 0:00		2022-03-30 22:00:00
IMP C03	salt	31.03.2022, 8:00	1287	2022-03-31 06:00:00
IMP C03	salt	31.03.2022, 16:00	1298	2022-03-31 14:00:00
IMP C03	salt	01.04.2022, 0:00	51300	2022-03-31 22:00:00
IMP C03	salt	01.04.2022, 8:00	1235	2022-04-01 06:00:00
IMP C03	salt	01.04.2022, 16:00		2022-04-01 14:00:00
IMP C03	salt	02.04.2022, 0:00		2022-04-01 22:00:00
IMP C03	salt	02.04.2022, 8:00	1263	2022-04-02 06:00:00
IMP C03	salt	02.04.2022, 16:00		2022-04-02 14:00:00
IMP C03	salt	03.04.2022, 0:00		2022-04-02 22:00:00
IMP C03	salt	03.04.2022, 8:00	1301	2022-04-03 06:00:00
IMP C03	salt	03.04.2022, 16:00		2022-04-03 14:00:00
IMP C03	salt	04.04.2022, 0:00		2022-04-03 22:00:00
IMP C03	salt	04.04.2022, 8:00	1303	2022-04-04 06:00:00
IMP C03	salt	04.04.2022, 16:00		2022-04-04 14:00:00
IMP C03	salt	05.04.2022, 0:00		2022-04-04 22:00:00
IMP C03	salt	05.04.2022, 8:00	1498	2022-04-05 06:00:00
IMP C03	salt	05.04.2022, 16:00		2022-04-05 14:00:00
IMP C03	salt	06.04.2022, 0:00		2022-04-05 22:00:00
IMP C03	salt	06.04.2022, 8:00		2022-04-06 06:00:00
IMP C03	salt	06.04.2022, 16:00	1150	2022-04-06 14:00:00
IMP C03	salt	07.04.2022, 0:00		2022-04-06 22:00:00
IMP C03	salt	07.04.2022, 8:00		2022-04-07 06:00:00
IMP C03	salt	07.04.2022, 16:00		2022-04-07 14:00:00
IMP C04	background	25.03.2022, 0:00		2022-03-24 23:00:00
IMP C04	background	25.03.2022, 8:00	857	2022-03-25 07:00:00
IMP C04	background	25.03.2022, 16:00		2022-03-25 15:00:00
IMP C04	background	26.03.2022, 0:00		2022-03-25 23:00:00
IMP C04	background	26.03.2022, 8:00	865	2022-03-26 07:00:00
IMP C04	background	26.03.2022, 16:00		2022-03-26 15:00:00
IMP C04	background	27.03.2022, 0:00		2022-03-26 23:00:00
IMP C04	background	27.03.2022, 8:00	864	2022-03-27 06:00:00
IMP C04	background	27.03.2022, 16:00		2022-03-27 14:00:00
IMP C04	background	28.03.2022, 0:00		2022-03-27 22:00:00
IMP C04	background	28.03.2022, 8:00	860	2022-03-28 06:00:00
IMP C04	background	28.03.2022, 16:00		2022-03-28 14:00:00
IMP C04	background	29.03.2022, 0:00		2022-03-28 22:00:00
IMP C04	background	29.03.2022, 8:00	871	2022-03-29 06:00:00
IMP C04	background	29.03.2022, 16:00		2022-03-29 14:00:00
IMP C04	background	30.03.2022, 0:00		2022-03-29 22:00:00
IMP C04	background	30.03.2022, 8:00	853	2022-03-30 06:00:00
IMP C04	background	30.03.2022, 16:00		2022-03-30 14:00:00
IMP C04	background	31.03.2022, 0:00		2022-03-30 22:00:00
IMP C04	background	31.03.2022, 8:00		2022-03-31 06:00:00
IMP C04	background	31.03.2022, 16:00	862	2022-03-31 14:00:00
IMP C04	background	01.04.2022, 0:00		2022-03-31 22:00:00
IMP C04	background	01.04.2022, 8:00	805	2022-04-01 06:00:00
IMP C04	background	01.04.2022, 16:00		2022-04-01 14:00:00
IMP C04	background	02.04.2022, 0:00		2022-04-01 22:00:00
IMP C04	background	02.04.2022, 8:00	851	2022-04-02 06:00:00
IMP C04	background	02.04.2022, 16:00		2022-04-02 14:00:00
IMP C04	background	03.04.2022, 0:00		2022-04-02 22:00:00
IMP C04	background	03.04.2022, 8:00	872	2022-04-03 06:00:00
IMP C04	background	03.04.2022, 16:00		2022-04-03 14:00:00
IMP C04	background	04.04.2022, 0:00		2022-04-03 22:00:00
IMP C04	background	04.04.2022, 8:00	860	2022-04-04 06:00:00
IMP C04	background	04.04.2022, 16:00		2022-04-04 14:00:00
IMP C04	background	05.04.2022, 0:00		2022-04-04 22:00:00
IMP C04	background	05.04.2022, 8:00		2022-04-05 06:00:00
IMP C04	background	05.04.2022, 16:00		2022-04-05 14:00:00
IMP C04	background	06.04.2022, 0:00		2022-04-05 22:00:00
IMP C04	background	06.04.2022, 8:00		2022-04-06 06:00:00
IMP C04	background	06.04.2022, 16:00	722	2022-04-06 14:00:00
IMP C04	background	07.04.2022, 0:00		2022-04-06 22:00:00
IMP C04	background	07.04.2022, 8:00		2022-04-07 06:00:00
IMP C04	background	07.04.2022, 16:00		2022-04-07 14:00:00
IMP C05	background	25.03.2022, 0:00		2022-03-24 23:00:00
IMP C05	background	25.03.2022, 8:00	858	2022-03-25 07:00:00
IMP C05	background	25.03.2022, 16:00		2022-03-25 15:00:00
IMP C05	background	26.03.2022, 0:00		2022-03-25 23:00:00
IMP C05	background	26.03.2022, 8:00	867	2022-03-26 07:00:00
IMP C05	background	26.03.2022, 16:00		2022-03-26 15:00:00
IMP C05	background	27.03.2022, 0:00		2022-03-26 23:00:00
IMP C05	background	27.03.2022, 8:00	865	2022-03-27 06:00:00
IMP C05	background	27.03.2022, 16:00		2022-03-27 14:00:00
IMP C05	background	28.03.2022, 0:00		2022-03-27 22:00:00
IMP C05	background	28.03.2022, 8:00	880	2022-03-28 06:00:00
IMP C05	background	28.03.2022, 16:00		2022-03-28 14:00:00
IMP C05	background	29.03.2022, 0:00		2022-03-28 22:00:00
IMP C05	background	29.03.2022, 8:00	874	2022-03-29 06:00:00
IMP C05	background	29.03.2022, 16:00		2022-03-29 14:00:00
IMP C05	background	30.03.2022, 0:00		2022-03-29 22:00:00
IMP C05	background	30.03.2022, 8:00	856	2022-03-30 06:00:00
IMP C05	background	30.03.2022, 16:00		2022-03-30 14:00:00
IMP C05	background	31.03.2022, 0:00		2022-03-30 22:00:00
IMP C05	background	31.03.2022, 8:00		2022-03-31 06:00:00
IMP C05	background	31.03.2022, 16:00	865	2022-03-31 14:00:00
IMP C05	background	01.04.2022, 0:00		2022-03-31 22:00:00
IMP C05	background	01.04.2022, 8:00	803	2022-04-01 06:00:00
IMP C05	background	01.04.2022, 16:00		2022-04-01 14:00:00
IMP C05	background	02.04.2022, 0:00		2022-04-01 22:00:00
IMP C05	background	02.04.2022, 8:00	840	2022-04-02 06:00:00
IMP C05	background	02.04.2022, 16:00		2022-04-02 14:00:00
IMP C05	background	03.04.2022, 0:00		2022-04-02 22:00:00
IMP C05	background	03.04.2022, 8:00	855	2022-04-03 06:00:00
IMP C05	background	03.04.2022, 16:00		2022-04-03 14:00:00
IMP C05	background	04.04.2022, 0:00		2022-04-03 22:00:00
IMP C05	background	04.04.2022, 8:00	868	2022-04-04 06:00:00
IMP C05	background	04.04.2022, 16:00		2022-04-04 14:00:00
IMP C05	background	05.04.2022, 0:00		2022-04-04 22:00:00
IMP C05	background	05.04.2022, 8:00		2022-04-05 06:00:00
IMP C05	background	05.04.2022, 16:00		2022-04-05 14:00:00
IMP C05	background	06.04.2022, 0:00		2022-04-05 22:00:00
IMP C05	background	06.04.2022, 8:00		2022-04-06 06:00:00
IMP C05	background	06.04.2022, 16:00	722	2022-04-06 14:00:00
IMP C05	background	07.04.2022, 0:00		2022-04-06 22:00:00
IMP C05	background	07.04.2022, 8:00		2022-04-07 06:00:00
IMP C05	background	07.04.2022, 16:00		2022-04-07 14:00:00
IMP C06	background	25.03.2022, 0:00		2022-03-24 23:00:00
IMP C06	background	25.03.2022, 8:00	866	2022-03-25 07:00:00
IMP C06	background	25.03.2022, 16:00		2022-03-25 15:00:00
IMP C06	background	26.03.2022, 0:00		2022-03-25 23:00:00
IMP C06	background	26.03.2022, 8:00	862	2022-03-26 07:00:00
IMP C06	background	26.03.2022, 16:00		2022-03-26 15:00:00
IMP C06	background	27.03.2022, 0:00		2022-03-26 23:00:00
IMP C06	background	27.03.2022, 8:00	864	2022-03-27 06:00:00
IMP C06	background	27.03.2022, 16:00		2022-03-27 14:00:00
IMP C06	background	28.03.2022, 0:00	856	2022-03-27 22:00:00
IMP C06	background	28.03.2022, 8:00	860	2022-03-28 06:00:00
IMP C06	background	28.03.2022, 16:00		2022-03-28 14:00:00
IMP C06	background	29.03.2022, 0:00		2022-03-28 22:00:00
IMP C06	background	29.03.2022, 8:00	872	2022-03-29 06:00:00
IMP C06	background	29.03.2022, 16:00		2022-03-29 14:00:00
IMP C06	background	30.03.2022, 0:00		2022-03-29 22:00:00
IMP C06	background	30.03.2022, 8:00	844	2022-03-30 06:00:00
IMP C06	background	30.03.2022, 16:00		2022-03-30 14:00:00
IMP C06	background	31.03.2022, 0:00		2022-03-30 22:00:00
IMP C06	background	31.03.2022, 8:00	875	2022-03-31 06:00:00
IMP C06	background	31.03.2022, 16:00	858	2022-03-31 14:00:00
IMP C06	background	01.04.2022, 0:00		2022-03-31 22:00:00
IMP C06	background	01.04.2022, 8:00	805	2022-04-01 06:00:00
IMP C06	background	01.04.2022, 16:00		2022-04-01 14:00:00
IMP C06	background	02.04.2022, 0:00		2022-04-01 22:00:00
IMP C06	background	02.04.2022, 8:00	859	2022-04-02 06:00:00
IMP C06	background	02.04.2022, 16:00		2022-04-02 14:00:00
IMP C06	background	03.04.2022, 0:00		2022-04-02 22:00:00
IMP C06	background	03.04.2022, 8:00	892	2022-04-03 06:00:00
IMP C06	background	03.04.2022, 16:00		2022-04-03 14:00:00
IMP C06	background	04.04.2022, 0:00		2022-04-03 22:00:00
IMP C06	background	04.04.2022, 8:00	867	2022-04-04 06:00:00
IMP C06	background	04.04.2022, 16:00		2022-04-04 14:00:00
IMP C06	background	05.04.2022, 0:00		2022-04-04 22:00:00
IMP C06	background	05.04.2022, 8:00		2022-04-05 06:00:00
IMP C06	background	05.04.2022, 16:00		2022-04-05 14:00:00
IMP C06	background	06.04.2022, 0:00		2022-04-05 22:00:00
IMP C06	background	06.04.2022, 8:00		2022-04-06 06:00:00
IMP C06	background	06.04.2022, 16:00	725	2022-04-06 14:00:00
IMP C06	background	07.04.2022, 0:00		2022-04-06 22:00:00
IMP C06	background	07.04.2022, 8:00		2022-04-07 06:00:00
IMP C06	background	07.04.2022, 16:00		2022-04-07 14:00:00
IMP C07	salt	25.03.2022, 0:00		2022-03-24 23:00:00
IMP C07	salt	25.03.2022, 8:00	856	2022-03-25 07:00:00
IMP C07	salt	25.03.2022, 16:00	4500	2022-03-25 15:00:00
IMP C07	salt	26.03.2022, 0:00		2022-03-25 23:00:00
IMP C07	salt	26.03.2022, 8:00	1427	2022-03-26 07:00:00
IMP C07	salt	26.03.2022, 16:00		2022-03-26 15:00:00
IMP C07	salt	27.03.2022, 0:00		2022-03-26 23:00:00
IMP C07	salt	27.03.2022, 8:00	1304	2022-03-27 06:00:00
IMP C07	salt	27.03.2022, 16:00		2022-03-27 14:00:00
IMP C07	salt	28.03.2022, 0:00		2022-03-27 22:00:00
IMP C07	salt	28.03.2022, 8:00	1360	2022-03-28 06:00:00
IMP C07	salt	28.03.2022, 16:00		2022-03-28 14:00:00
IMP C07	salt	29.03.2022, 0:00		2022-03-28 22:00:00
IMP C07	salt	29.03.2022, 8:00	1240	2022-03-29 06:00:00
IMP C07	salt	29.03.2022, 16:00		2022-03-29 14:00:00
IMP C07	salt	30.03.2022, 0:00		2022-03-29 22:00:00
IMP C07	salt	30.03.2022, 8:00	1477	2022-03-30 06:00:00
IMP C07	salt	30.03.2022, 16:00		2022-03-30 14:00:00
IMP C07	salt	31.03.2022, 0:00		2022-03-30 22:00:00
IMP C07	salt	31.03.2022, 8:00	1307	2022-03-31 06:00:00
IMP C07	salt	31.03.2022, 16:00	1268	2022-03-31 14:00:00
IMP C07	salt	01.04.2022, 0:00		2022-03-31 22:00:00
IMP C07	salt	01.04.2022, 8:00	1306	2022-04-01 06:00:00
IMP C07	salt	01.04.2022, 16:00		2022-04-01 14:00:00
IMP C07	salt	02.04.2022, 0:00		2022-04-01 22:00:00
IMP C07	salt	02.04.2022, 8:00	1290	2022-04-02 06:00:00
IMP C07	salt	02.04.2022, 16:00		2022-04-02 14:00:00
IMP C07	salt	03.04.2022, 0:00		2022-04-02 22:00:00
IMP C07	salt	03.04.2022, 8:00	1139	2022-04-03 06:00:00
IMP C07	salt	03.04.2022, 16:00		2022-04-03 14:00:00
IMP C07	salt	04.04.2022, 0:00		2022-04-03 22:00:00
IMP C07	salt	04.04.2022, 8:00	1254	2022-04-04 06:00:00
IMP C07	salt	04.04.2022, 16:00		2022-04-04 14:00:00
IMP C07	salt	05.04.2022, 0:00		2022-04-04 22:00:00
IMP C07	salt	05.04.2022, 8:00		2022-04-05 06:00:00
IMP C07	salt	05.04.2022, 16:00		2022-04-05 14:00:00
IMP C07	salt	06.04.2022, 0:00		2022-04-05 22:00:00
IMP C07	salt	06.04.2022, 8:00		2022-04-06 06:00:00
IMP C07	salt	06.04.2022, 16:00	1146	2022-04-06 14:00:00
IMP C07	salt	07.04.2022, 0:00		2022-04-06 22:00:00
IMP C07	salt	07.04.2022, 8:00		2022-04-07 06:00:00
IMP C07	salt	07.04.2022, 16:00		2022-04-07 14:00:00
IMP C08	background	25.03.2022, 0:00		2022-03-24 23:00:00
IMP C08	background	25.03.2022, 8:00	855	2022-03-25 07:00:00
IMP C08	background	25.03.2022, 16:00	860	2022-03-25 15:00:00
IMP C08	background	26.03.2022, 0:00		2022-03-25 23:00:00
IMP C08	background	26.03.2022, 8:00	873	2022-03-26 07:00:00
IMP C08	background	26.03.2022, 16:00		2022-03-26 15:00:00
IMP C08	background	27.03.2022, 0:00		2022-03-26 23:00:00
IMP C08	background	27.03.2022, 8:00	866	2022-03-27 06:00:00
IMP C08	background	27.03.2022, 16:00		2022-03-27 14:00:00
IMP C08	background	28.03.2022, 0:00		2022-03-27 22:00:00
IMP C08	background	28.03.2022, 8:00	860	2022-03-28 06:00:00
IMP C08	background	28.03.2022, 16:00		2022-03-28 14:00:00
IMP C08	background	29.03.2022, 0:00		2022-03-28 22:00:00
IMP C08	background	29.03.2022, 8:00	870	2022-03-29 06:00:00
IMP C08	background	29.03.2022, 16:00		2022-03-29 14:00:00
IMP C08	background	30.03.2022, 0:00		2022-03-29 22:00:00
IMP C08	background	30.03.2022, 8:00	856	2022-03-30 06:00:00
IMP C08	background	30.03.2022, 16:00		2022-03-30 14:00:00
IMP C08	background	31.03.2022, 0:00	865	2022-03-30 22:00:00
IMP C08	background	31.03.2022, 8:00		2022-03-31 06:00:00
IMP C08	background	31.03.2022, 16:00	848	2022-03-31 14:00:00
IMP C08	background	01.04.2022, 0:00		2022-03-31 22:00:00
IMP C08	background	01.04.2022, 8:00	803	2022-04-01 06:00:00
IMP C08	background	01.04.2022, 16:00		2022-04-01 14:00:00
IMP C08	background	02.04.2022, 0:00		2022-04-01 22:00:00
IMP C08	background	02.04.2022, 8:00	763	2022-04-02 06:00:00
IMP C08	background	02.04.2022, 16:00		2022-04-02 14:00:00
IMP C08	background	03.04.2022, 0:00		2022-04-02 22:00:00
IMP C08	background	03.04.2022, 8:00	866	2022-04-03 06:00:00
IMP C08	background	03.04.2022, 16:00		2022-04-03 14:00:00
IMP C08	background	04.04.2022, 0:00		2022-04-03 22:00:00
IMP C08	background	04.04.2022, 8:00	867	2022-04-04 06:00:00
IMP C08	background	04.04.2022, 16:00		2022-04-04 14:00:00
IMP C08	background	05.04.2022, 0:00		2022-04-04 22:00:00
IMP C08	background	05.04.2022, 8:00		2022-04-05 06:00:00
IMP C08	background	05.04.2022, 16:00		2022-04-05 14:00:00
IMP C08	background	06.04.2022, 0:00		2022-04-05 22:00:00
IMP C08	background	06.04.2022, 8:00		2022-04-06 06:00:00
IMP C08	background	06.04.2022, 16:00	724	2022-04-06 14:00:00
IMP C08	background	07.04.2022, 0:00		2022-04-06 22:00:00
IMP C08	background	07.04.2022, 8:00		2022-04-07 06:00:00
IMP C08	background	07.04.2022, 16:00		2022-04-07 14:00:00
IMP C09	background	25.03.2022, 0:00		2022-03-24 23:00:00
IMP C09	background	25.03.2022, 8:00	847	2022-03-25 07:00:00
IMP C09	background	25.03.2022, 16:00		2022-03-25 15:00:00
IMP C09	background	26.03.2022, 0:00		2022-03-25 23:00:00
IMP C09	background	26.03.2022, 8:00	875	2022-03-26 07:00:00
IMP C09	background	26.03.2022, 16:00		2022-03-26 15:00:00
IMP C09	background	27.03.2022, 0:00		2022-03-26 23:00:00
IMP C09	background	27.03.2022, 8:00	874	2022-03-27 06:00:00
IMP C09	background	27.03.2022, 16:00		2022-03-27 14:00:00
IMP C09	background	28.03.2022, 0:00		2022-03-27 22:00:00
IMP C09	background	28.03.2022, 8:00	870	2022-03-28 06:00:00
IMP C09	background	28.03.2022, 16:00		2022-03-28 14:00:00
IMP C09	background	29.03.2022, 0:00		2022-03-28 22:00:00
IMP C09	background	29.03.2022, 8:00	872	2022-03-29 06:00:00
IMP C09	background	29.03.2022, 16:00		2022-03-29 14:00:00
IMP C09	background	30.03.2022, 0:00		2022-03-29 22:00:00
IMP C09	background	30.03.2022, 8:00	852	2022-03-30 06:00:00
IMP C09	background	30.03.2022, 16:00		2022-03-30 14:00:00
IMP C09	background	31.03.2022, 0:00		2022-03-30 22:00:00
IMP C09	background	31.03.2022, 8:00		2022-03-31 06:00:00
IMP C09	background	31.03.2022, 16:00	862	2022-03-31 14:00:00
IMP C09	background	01.04.2022, 0:00		2022-03-31 22:00:00
IMP C09	background	01.04.2022, 8:00	803	2022-04-01 06:00:00
IMP C09	background	01.04.2022, 16:00		2022-04-01 14:00:00
IMP C09	background	02.04.2022, 0:00		2022-04-01 22:00:00
IMP C09	background	02.04.2022, 8:00	848	2022-04-02 06:00:00
IMP C09	background	02.04.2022, 16:00		2022-04-02 14:00:00
IMP C09	background	03.04.2022, 0:00		2022-04-02 22:00:00
IMP C09	background	03.04.2022, 8:00	891	2022-04-03 06:00:00
IMP C09	background	03.04.2022, 16:00		2022-04-03 14:00:00
IMP C09	background	04.04.2022, 0:00		2022-04-03 22:00:00
IMP C09	background	04.04.2022, 8:00	868	2022-04-04 06:00:00
IMP C09	background	04.04.2022, 16:00		2022-04-04 14:00:00
IMP C09	background	05.04.2022, 0:00		2022-04-04 22:00:00
IMP C09	background	05.04.2022, 8:00		2022-04-05 06:00:00
IMP C09	background	05.04.2022, 16:00		2022-04-05 14:00:00
IMP C09	background	06.04.2022, 0:00		2022-04-05 22:00:00
IMP C09	background	06.04.2022, 8:00		2022-04-06 06:00:00
IMP C09	background	06.04.2022, 16:00	720	2022-04-06 14:00:00
IMP C09	background	07.04.2022, 0:00		2022-04-06 22:00:00
IMP C09	background	07.04.2022, 8:00		2022-04-07 06:00:00
IMP C09	background	07.04.2022, 16:00		2022-04-07 14:00:00
IMP C10	background	25.03.2022, 0:00		2022-03-24 23:00:00
IMP C10	background	25.03.2022, 8:00	849	2022-03-25 07:00:00
IMP C10	background	25.03.2022, 16:00		2022-03-25 15:00:00
IMP C10	background	26.03.2022, 0:00		2022-03-25 23:00:00
IMP C10	background	26.03.2022, 8:00	863	2022-03-26 07:00:00
IMP C10	background	26.03.2022, 16:00		2022-03-26 15:00:00
IMP C10	background	27.03.2022, 0:00		2022-03-26 23:00:00
IMP C10	background	27.03.2022, 8:00	864	2022-03-27 06:00:00
IMP C10	background	27.03.2022, 16:00		2022-03-27 14:00:00
IMP C10	background	28.03.2022, 0:00		2022-03-27 22:00:00
IMP C10	background	28.03.2022, 8:00	860	2022-03-28 06:00:00
IMP C10	background	28.03.2022, 16:00		2022-03-28 14:00:00
IMP C10	background	29.03.2022, 0:00		2022-03-28 22:00:00
IMP C10	background	29.03.2022, 8:00	870	2022-03-29 06:00:00
IMP C10	background	29.03.2022, 16:00		2022-03-29 14:00:00
IMP C10	background	30.03.2022, 0:00	870	2022-03-29 22:00:00
IMP C10	background	30.03.2022, 8:00	852	2022-03-30 06:00:00
IMP C10	background	30.03.2022, 16:00		2022-03-30 14:00:00
IMP C10	background	31.03.2022, 0:00		2022-03-30 22:00:00
IMP C10	background	31.03.2022, 8:00		2022-03-31 06:00:00
IMP C10	background	31.03.2022, 16:00	854	2022-03-31 14:00:00
IMP C10	background	01.04.2022, 0:00		2022-03-31 22:00:00
IMP C10	background	01.04.2022, 8:00	810	2022-04-01 06:00:00
IMP C10	background	01.04.2022, 16:00		2022-04-01 14:00:00
IMP C10	background	02.04.2022, 0:00		2022-04-01 22:00:00
IMP C10	background	02.04.2022, 8:00	822	2022-04-02 06:00:00
IMP C10	background	02.04.2022, 16:00		2022-04-02 14:00:00
IMP C10	background	03.04.2022, 0:00		2022-04-02 22:00:00
IMP C10	background	03.04.2022, 8:00	873	2022-04-03 06:00:00
IMP C10	background	03.04.2022, 16:00		2022-04-03 14:00:00
IMP C10	background	04.04.2022, 0:00		2022-04-03 22:00:00
IMP C10	background	04.04.2022, 8:00	863	2022-04-04 06:00:00
IMP C10	background	04.04.2022, 16:00		2022-04-04 14:00:00
IMP C10	background	05.04.2022, 0:00		2022-04-04 22:00:00
IMP C10	background	05.04.2022, 8:00		2022-04-05 06:00:00
IMP C10	background	05.04.2022, 16:00		2022-04-05 14:00:00
IMP C10	background	06.04.2022, 0:00		2022-04-05 22:00:00
IMP C10	background	06.04.2022, 8:00		2022-04-06 06:00:00
IMP C10	background	06.04.2022, 16:00	720	2022-04-06 14:00:00
IMP C10	background	07.04.2022, 0:00		2022-04-06 22:00:00
IMP C10	background	07.04.2022, 8:00		2022-04-07 06:00:00
IMP C10	background	07.04.2022, 16:00		2022-04-07 14:00:00
IMP C11	salt	25.03.2022, 0:00		2022-03-24 23:00:00
IMP C11	salt	25.03.2022, 8:00	851	2022-03-25 07:00:00
IMP C11	salt	25.03.2022, 16:00		2022-03-25 15:00:00
IMP C11	salt	26.03.2022, 0:00		2022-03-25 23:00:00
IMP C11	salt	26.03.2022, 8:00	7510	2022-03-26 07:00:00
IMP C11	salt	26.03.2022, 16:00		2022-03-26 15:00:00
IMP C11	salt	27.03.2022, 0:00		2022-03-26 23:00:00
IMP C11	salt	27.03.2022, 8:00	1340	2022-03-27 06:00:00
IMP C11	salt	27.03.2022, 16:00		2022-03-27 14:00:00
IMP C11	salt	28.03.2022, 0:00		2022-03-27 22:00:00
IMP C11	salt	28.03.2022, 8:00	1340	2022-03-28 06:00:00
IMP C11	salt	28.03.2022, 16:00		2022-03-28 14:00:00
IMP C11	salt	29.03.2022, 0:00		2022-03-28 22:00:00
IMP C11	salt	29.03.2022, 8:00	1217	2022-03-29 06:00:00
IMP C11	salt	29.03.2022, 16:00		2022-03-29 14:00:00
IMP C11	salt	30.03.2022, 0:00		2022-03-29 22:00:00
IMP C11	salt	30.03.2022, 8:00	8250	2022-03-30 06:00:00
IMP C11	salt	30.03.2022, 16:00		2022-03-30 14:00:00
IMP C11	salt	31.03.2022, 0:00		2022-03-30 22:00:00
IMP C11	salt	31.03.2022, 8:00	1301	2022-03-31 06:00:00
IMP C11	salt	31.03.2022, 16:00	1235	2022-03-31 14:00:00
IMP C11	salt	01.04.2022, 0:00		2022-03-31 22:00:00
IMP C11	salt	01.04.2022, 8:00	4750	2022-04-01 06:00:00
IMP C11	salt	01.04.2022, 16:00		2022-04-01 14:00:00
IMP C11	salt	02.04.2022, 0:00		2022-04-01 22:00:00
IMP C11	salt	02.04.2022, 8:00	1399	2022-04-02 06:00:00
IMP C11	salt	02.04.2022, 16:00		2022-04-02 14:00:00
IMP C11	salt	03.04.2022, 0:00		2022-04-02 22:00:00
IMP C11	salt	03.04.2022, 8:00	1062	2022-04-03 06:00:00
IMP C11	salt	03.04.2022, 16:00		2022-04-03 14:00:00
IMP C11	salt	04.04.2022, 0:00	2130	2022-04-03 22:00:00
IMP C11	salt	04.04.2022, 8:00	1253	2022-04-04 06:00:00
IMP C11	salt	04.04.2022, 16:00		2022-04-04 14:00:00
IMP C11	salt	05.04.2022, 0:00		2022-04-04 22:00:00
IMP C11	salt	05.04.2022, 8:00		2022-04-05 06:00:00
IMP C11	salt	05.04.2022, 16:00		2022-04-05 14:00:00
IMP C11	salt	06.04.2022, 0:00		2022-04-05 22:00:00
IMP C11	salt	06.04.2022, 8:00		2022-04-06 06:00:00
IMP C11	salt	06.04.2022, 16:00	1098	2022-04-06 14:00:00
IMP C11	salt	07.04.2022, 0:00		2022-04-06 22:00:00
IMP C11	salt	07.04.2022, 8:00		2022-04-07 06:00:00
IMP C11	salt	07.04.2022, 16:00		2022-04-07 14:00:00
IMP C12	background	25.03.2022, 0:00	890	2022-03-24 23:00:00
IMP C12	background	25.03.2022, 8:00	845	2022-03-25 07:00:00
IMP C12	background	25.03.2022, 16:00		2022-03-25 15:00:00
IMP C12	background	26.03.2022, 0:00		2022-03-25 23:00:00
IMP C12	background	26.03.2022, 8:00	870	2022-03-26 07:00:00
IMP C12	background	26.03.2022, 16:00		2022-03-26 15:00:00
IMP C12	background	27.03.2022, 0:00		2022-03-26 23:00:00
IMP C12	background	27.03.2022, 8:00	860	2022-03-27 06:00:00
IMP C12	background	27.03.2022, 16:00		2022-03-27 14:00:00
IMP C12	background	28.03.2022, 0:00		2022-03-27 22:00:00
IMP C12	background	28.03.2022, 8:00	860	2022-03-28 06:00:00
IMP C12	background	28.03.2022, 16:00		2022-03-28 14:00:00
IMP C12	background	29.03.2022, 0:00		2022-03-28 22:00:00
IMP C12	background	29.03.2022, 8:00	875	2022-03-29 06:00:00
IMP C12	background	29.03.2022, 16:00		2022-03-29 14:00:00
IMP C12	background	30.03.2022, 0:00		2022-03-29 22:00:00
IMP C12	background	30.03.2022, 8:00	856	2022-03-30 06:00:00
IMP C12	background	30.03.2022, 16:00		2022-03-30 14:00:00
IMP C12	background	31.03.2022, 0:00		2022-03-30 22:00:00
IMP C12	background	31.03.2022, 8:00		2022-03-31 06:00:00
IMP C12	background	31.03.2022, 16:00	831	2022-03-31 14:00:00
IMP C12	background	01.04.2022, 0:00		2022-03-31 22:00:00
IMP C12	background	01.04.2022, 8:00	805	2022-04-01 06:00:00
IMP C12	background	01.04.2022, 16:00		2022-04-01 14:00:00
IMP C12	background	02.04.2022, 0:00	844	2022-04-01 22:00:00
IMP C12	background	02.04.2022, 8:00	831	2022-04-02 06:00:00
IMP C12	background	02.04.2022, 16:00		2022-04-02 14:00:00
IMP C12	background	03.04.2022, 0:00		2022-04-02 22:00:00
IMP C12	background	03.04.2022, 8:00	865	2022-04-03 06:00:00
IMP C12	background	03.04.2022, 16:00		2022-04-03 14:00:00
IMP C12	background	04.04.2022, 0:00		2022-04-03 22:00:00
IMP C12	background	04.04.2022, 8:00	853	2022-04-04 06:00:00
IMP C12	background	04.04.2022, 16:00		2022-04-04 14:00:00
IMP C12	background	05.04.2022, 0:00		2022-04-04 22:00:00
IMP C12	background	05.04.2022, 8:00		2022-04-05 06:00:00
IMP C12	background	05.04.2022, 16:00		2022-04-05 14:00:00
IMP C12	background	06.04.2022, 0:00		2022-04-05 22:00:00
IMP C12	background	06.04.2022, 8:00		2022-04-06 06:00:00
IMP C12	background	06.04.2022, 16:00	714	2022-04-06 14:00:00
IMP C12	background	07.04.2022, 0:00		2022-04-06 22:00:00
IMP C12	background	07.04.2022, 8:00		2022-04-07 06:00:00
IMP C12	background	07.04.2022, 16:00		2022-04-07 14:00:00
IMP C13	salt	25.03.2022, 0:00		2022-03-24 23:00:00
IMP C13	salt	25.03.2022, 8:00	856	2022-03-25 07:00:00
IMP C13	salt	25.03.2022, 16:00	3200	2022-03-25 15:00:00
IMP C13	salt	26.03.2022, 0:00		2022-03-25 23:00:00
IMP C13	salt	26.03.2022, 8:00	1460	2022-03-26 07:00:00
IMP C13	salt	26.03.2022, 16:00		2022-03-26 15:00:00
IMP C13	salt	27.03.2022, 0:00		2022-03-26 23:00:00
IMP C13	salt	27.03.2022, 8:00	19160	2022-03-27 06:00:00
IMP C13	salt	27.03.2022, 16:00		2022-03-27 14:00:00
IMP C13	salt	28.03.2022, 0:00		2022-03-27 22:00:00
IMP C13	salt	28.03.2022, 8:00	1380	2022-03-28 06:00:00
IMP C13	salt	28.03.2022, 16:00		2022-03-28 14:00:00
IMP C13	salt	29.03.2022, 0:00		2022-03-28 22:00:00
IMP C13	salt	29.03.2022, 8:00	1274	2022-03-29 06:00:00
IMP C13	salt	29.03.2022, 16:00		2022-03-29 14:00:00
IMP C13	salt	30.03.2022, 0:00		2022-03-29 22:00:00
IMP C13	salt	30.03.2022, 8:00	1494	2022-03-30 06:00:00
IMP C13	salt	30.03.2022, 16:00		2022-03-30 14:00:00
IMP C13	salt	31.03.2022, 0:00		2022-03-30 22:00:00
IMP C13	salt	31.03.2022, 8:00	1310	2022-03-31 06:00:00
IMP C13	salt	31.03.2022, 16:00	1646	2022-03-31 14:00:00
IMP C13	salt	01.04.2022, 0:00		2022-03-31 22:00:00
IMP C13	salt	01.04.2022, 8:00	1201	2022-04-01 06:00:00
IMP C13	salt	01.04.2022, 16:00		2022-04-01 14:00:00
IMP C13	salt	02.04.2022, 0:00		2022-04-01 22:00:00
IMP C13	salt	02.04.2022, 8:00	1302	2022-04-02 06:00:00
IMP C13	salt	02.04.2022, 16:00		2022-04-02 14:00:00
IMP C13	salt	03.04.2022, 0:00		2022-04-02 22:00:00
IMP C13	salt	03.04.2022, 8:00	1117	2022-04-03 06:00:00
IMP C13	salt	03.04.2022, 16:00		2022-04-03 14:00:00
IMP C13	salt	04.04.2022, 0:00		2022-04-03 22:00:00
IMP C13	salt	04.04.2022, 8:00	1288	2022-04-04 06:00:00
IMP C13	salt	04.04.2022, 16:00		2022-04-04 14:00:00
IMP C13	salt	05.04.2022, 0:00		2022-04-04 22:00:00
IMP C13	salt	05.04.2022, 8:00		2022-04-05 06:00:00
IMP C13	salt	05.04.2022, 16:00		2022-04-05 14:00:00
IMP C13	salt	06.04.2022, 0:00		2022-04-05 22:00:00
IMP C13	salt	06.04.2022, 8:00		2022-04-06 06:00:00
IMP C13	salt	06.04.2022, 16:00	1090	2022-04-06 14:00:00
IMP C13	salt	07.04.2022, 0:00		2022-04-06 22:00:00
IMP C13	salt	07.04.2022, 8:00		2022-04-07 06:00:00
IMP C13	salt	07.04.2022, 16:00		2022-04-07 14:00:00
IMP C14	salt	25.03.2022, 0:00		2022-03-24 23:00:00
IMP C14	salt	25.03.2022, 8:00	866	2022-03-25 07:00:00
IMP C14	salt	25.03.2022, 16:00		2022-03-25 15:00:00
IMP C14	salt	26.03.2022, 0:00		2022-03-25 23:00:00
IMP C14	salt	26.03.2022, 8:00	1414	2022-03-26 07:00:00
IMP C14	salt	26.03.2022, 16:00		2022-03-26 15:00:00
IMP C14	salt	27.03.2022, 0:00		2022-03-26 23:00:00
IMP C14	salt	27.03.2022, 8:00	1270	2022-03-27 06:00:00
IMP C14	salt	27.03.2022, 16:00		2022-03-27 14:00:00
IMP C14	salt	28.03.2022, 0:00	1320	2022-03-27 22:00:00
IMP C14	salt	28.03.2022, 8:00	1370	2022-03-28 06:00:00
IMP C14	salt	28.03.2022, 16:00		2022-03-28 14:00:00
IMP C14	salt	29.03.2022, 0:00		2022-03-28 22:00:00
IMP C14	salt	29.03.2022, 8:00	1206	2022-03-29 06:00:00
IMP C14	salt	29.03.2022, 16:00		2022-03-29 14:00:00
IMP C14	salt	30.03.2022, 0:00		2022-03-29 22:00:00
IMP C14	salt	30.03.2022, 8:00	2570	2022-03-30 06:00:00
IMP C14	salt	30.03.2022, 16:00		2022-03-30 14:00:00
IMP C14	salt	31.03.2022, 0:00		2022-03-30 22:00:00
IMP C14	salt	31.03.2022, 8:00	1296	2022-03-31 06:00:00
IMP C14	salt	31.03.2022, 16:00	1382	2022-03-31 14:00:00
IMP C14	salt	01.04.2022, 0:00		2022-03-31 22:00:00
IMP C14	salt	01.04.2022, 8:00	1377	2022-04-01 06:00:00
IMP C14	salt	01.04.2022, 16:00		2022-04-01 14:00:00
IMP C14	salt	02.04.2022, 0:00		2022-04-01 22:00:00
IMP C14	salt	02.04.2022, 8:00	1315	2022-04-02 06:00:00
IMP C14	salt	02.04.2022, 16:00		2022-04-02 14:00:00
IMP C14	salt	03.04.2022, 0:00		2022-04-02 22:00:00
IMP C14	salt	03.04.2022, 8:00	1128	2022-04-03 06:00:00
IMP C14	salt	03.04.2022, 16:00		2022-04-03 14:00:00
IMP C14	salt	04.04.2022, 0:00		2022-04-03 22:00:00
IMP C14	salt	04.04.2022, 8:00	1296	2022-04-04 06:00:00
IMP C14	salt	04.04.2022, 16:00		2022-04-04 14:00:00
IMP C14	salt	05.04.2022, 0:00		2022-04-04 22:00:00
IMP C14	salt	05.04.2022, 8:00		2022-04-05 06:00:00
IMP C14	salt	05.04.2022, 16:00		2022-04-05 14:00:00
IMP C14	salt	06.04.2022, 0:00		2022-04-05 22:00:00
IMP C14	salt	06.04.2022, 8:00		2022-04-06 06:00:00
IMP C14	salt	06.04.2022, 16:00	1033	2022-04-06 14:00:00
IMP C14	salt	07.04.2022, 0:00		2022-04-06 22:00:00
IMP C14	salt	07.04.2022, 8:00		2022-04-07 06:00:00
IMP C14	salt	07.04.2022, 16:00		2022-04-07 14:00:00
IMP C15	salt	25.03.2022, 0:00		2022-03-24 23:00:00
IMP C15	salt	25.03.2022, 8:00	859	2022-03-25 07:00:00
IMP C15	salt	25.03.2022, 16:00	2160	2022-03-25 15:00:00
IMP C15	salt	26.03.2022, 0:00		2022-03-25 23:00:00
IMP C15	salt	26.03.2022, 8:00	1489	2022-03-26 07:00:00
IMP C15	salt	26.03.2022, 16:00		2022-03-26 15:00:00
IMP C15	salt	27.03.2022, 0:00		2022-03-26 23:00:00
IMP C15	salt	27.03.2022, 8:00	1328	2022-03-27 06:00:00
IMP C15	salt	27.03.2022, 16:00		2022-03-27 14:00:00
IMP C15	salt	28.03.2022, 0:00		2022-03-27 22:00:00
IMP C15	salt	28.03.2022, 8:00	1380	2022-03-28 06:00:00
IMP C15	salt	28.03.2022, 16:00		2022-03-28 14:00:00
IMP C15	salt	29.03.2022, 0:00		2022-03-28 22:00:00
IMP C15	salt	29.03.2022, 8:00	1257	2022-03-29 06:00:00
IMP C15	salt	29.03.2022, 16:00		2022-03-29 14:00:00
IMP C15	salt	30.03.2022, 0:00		2022-03-29 22:00:00
IMP C15	salt	30.03.2022, 8:00	1432	2022-03-30 06:00:00
IMP C15	salt	30.03.2022, 16:00		2022-03-30 14:00:00
IMP C15	salt	31.03.2022, 0:00		2022-03-30 22:00:00
IMP C15	salt	31.03.2022, 8:00		2022-03-31 06:00:00
IMP C15	salt	31.03.2022, 16:00	1362	2022-03-31 14:00:00
IMP C15	salt	01.04.2022, 0:00		2022-03-31 22:00:00
IMP C15	salt	01.04.2022, 8:00	1220	2022-04-01 06:00:00
IMP C15	salt	01.04.2022, 16:00		2022-04-01 14:00:00
IMP C15	salt	02.04.2022, 0:00		2022-04-01 22:00:00
IMP C15	salt	02.04.2022, 8:00	1335	2022-04-02 06:00:00
IMP C15	salt	02.04.2022, 16:00		2022-04-02 14:00:00
IMP C15	salt	03.04.2022, 0:00		2022-04-02 22:00:00
IMP C15	salt	03.04.2022, 8:00	1131	2022-04-03 06:00:00
IMP C15	salt	03.04.2022, 16:00		2022-04-03 14:00:00
IMP C15	salt	04.04.2022, 0:00		2022-04-03 22:00:00
IMP C15	salt	04.04.2022, 8:00	1938	2022-04-04 06:00:00
IMP C15	salt	04.04.2022, 16:00		2022-04-04 14:00:00
IMP C15	salt	05.04.2022, 0:00		2022-04-04 22:00:00
IMP C15	salt	05.04.2022, 8:00		2022-04-05 06:00:00
IMP C15	salt	05.04.2022, 16:00		2022-04-05 14:00:00
IMP C15	salt	06.04.2022, 0:00		2022-04-05 22:00:00
IMP C15	salt	06.04.2022, 8:00		2022-04-06 06:00:00
IMP C15	salt	06.04.2022, 16:00	1065	2022-04-06 14:00:00
IMP C15	salt	07.04.2022, 0:00		2022-04-06 22:00:00
IMP C15	salt	07.04.2022, 8:00		2022-04-07 06:00:00
IMP C15	salt	07.04.2022, 16:00		2022-04-07 14:00:00
IMP C16	salt	25.03.2022, 0:00		2022-03-24 23:00:00
IMP C16	salt	25.03.2022, 8:00	852	2022-03-25 07:00:00
IMP C16	salt	25.03.2022, 16:00	2150	2022-03-25 15:00:00
IMP C16	salt	26.03.2022, 0:00		2022-03-25 23:00:00
IMP C16	salt	26.03.2022, 8:00	1430	2022-03-26 07:00:00
IMP C16	salt	26.03.2022, 16:00		2022-03-26 15:00:00
IMP C16	salt	27.03.2022, 0:00		2022-03-26 23:00:00
IMP C16	salt	27.03.2022, 8:00	1305	2022-03-27 06:00:00
IMP C16	salt	27.03.2022, 16:00		2022-03-27 14:00:00
IMP C16	salt	28.03.2022, 0:00		2022-03-27 22:00:00
IMP C16	salt	28.03.2022, 8:00	1340	2022-03-28 06:00:00
IMP C16	salt	28.03.2022, 16:00		2022-03-28 14:00:00
IMP C16	salt	29.03.2022, 0:00		2022-03-28 22:00:00
IMP C16	salt	29.03.2022, 8:00	1245	2022-03-29 06:00:00
IMP C16	salt	29.03.2022, 16:00		2022-03-29 14:00:00
IMP C16	salt	30.03.2022, 0:00		2022-03-29 22:00:00
IMP C16	salt	30.03.2022, 8:00	1391	2022-03-30 06:00:00
IMP C16	salt	30.03.2022, 16:00		2022-03-30 14:00:00
IMP C16	salt	31.03.2022, 0:00		2022-03-30 22:00:00
IMP C16	salt	31.03.2022, 8:00		2022-03-31 06:00:00
IMP C16	salt	31.03.2022, 16:00	1326	2022-03-31 14:00:00
IMP C16	salt	01.04.2022, 0:00		2022-03-31 22:00:00
IMP C16	salt	01.04.2022, 8:00	1215	2022-04-01 06:00:00
IMP C16	salt	01.04.2022, 16:00		2022-04-01 14:00:00
IMP C16	salt	02.04.2022, 0:00		2022-04-01 22:00:00
IMP C16	salt	02.04.2022, 8:00	1379	2022-04-02 06:00:00
IMP C16	salt	02.04.2022, 16:00		2022-04-02 14:00:00
IMP C16	salt	03.04.2022, 0:00		2022-04-02 22:00:00
IMP C16	salt	03.04.2022, 8:00	1096	2022-04-03 06:00:00
IMP C16	salt	03.04.2022, 16:00		2022-04-03 14:00:00
IMP C16	salt	04.04.2022, 0:00		2022-04-03 22:00:00
IMP C16	salt	04.04.2022, 8:00	1321	2022-04-04 06:00:00
IMP C16	salt	04.04.2022, 16:00		2022-04-04 14:00:00
IMP C16	salt	05.04.2022, 0:00		2022-04-04 22:00:00
IMP C16	salt	05.04.2022, 8:00		2022-04-05 06:00:00
IMP C16	salt	05.04.2022, 16:00		2022-04-05 14:00:00
IMP C16	salt	06.04.2022, 0:00		2022-04-05 22:00:00
IMP C16	salt	06.04.2022, 8:00		2022-04-06 06:00:00
IMP C16	salt	06.04.2022, 16:00	1072	2022-04-06 14:00:00
IMP C16	salt	07.04.2022, 0:00		2022-04-06 22:00:00
IMP C16	salt	07.04.2022, 8:00		2022-04-07 06:00:00
IMP C16	salt	07.04.2022, 16:00		2022-04-07 14:00:00
IMP C17	salt	25.03.2022, 0:00		2022-03-24 23:00:00
IMP C17	salt	25.03.2022, 8:00	908	2022-03-25 07:00:00
IMP C17	salt	25.03.2022, 16:00		2022-03-25 15:00:00
IMP C17	salt	26.03.2022, 0:00		2022-03-25 23:00:00
IMP C17	salt	26.03.2022, 8:00	1398	2022-03-26 07:00:00
IMP C17	salt	26.03.2022, 16:00		2022-03-26 15:00:00
IMP C17	salt	27.03.2022, 0:00		2022-03-26 23:00:00
IMP C17	salt	27.03.2022, 8:00	1165	2022-03-27 06:00:00
IMP C17	salt	27.03.2022, 16:00		2022-03-27 14:00:00
IMP C17	salt	28.03.2022, 0:00		2022-03-27 22:00:00
IMP C17	salt	28.03.2022, 8:00	1240	2022-03-28 06:00:00
IMP C17	salt	28.03.2022, 16:00		2022-03-28 14:00:00
IMP C17	salt	29.03.2022, 0:00		2022-03-28 22:00:00
IMP C17	salt	29.03.2022, 8:00	1168	2022-03-29 06:00:00
IMP C17	salt	29.03.2022, 16:00		2022-03-29 14:00:00
IMP C17	salt	30.03.2022, 0:00		2022-03-29 22:00:00
IMP C17	salt	30.03.2022, 8:00	1247	2022-03-30 06:00:00
IMP C17	salt	30.03.2022, 16:00	1650	2022-03-30 14:00:00
IMP C17	salt	31.03.2022, 0:00		2022-03-30 22:00:00
IMP C17	salt	31.03.2022, 8:00	1450	2022-03-31 06:00:00
IMP C17	salt	31.03.2022, 16:00	1520	2022-03-31 14:00:00
IMP C17	salt	01.04.2022, 0:00		2022-03-31 22:00:00
IMP C17	salt	01.04.2022, 8:00	1210	2022-04-01 06:00:00
IMP C17	salt	01.04.2022, 16:00	3410	2022-04-01 14:00:00
IMP C17	salt	02.04.2022, 0:00		2022-04-01 22:00:00
IMP C17	salt	02.04.2022, 8:00	1468	2022-04-02 06:00:00
IMP C17	salt	02.04.2022, 16:00		2022-04-02 14:00:00
IMP C17	salt	03.04.2022, 0:00		2022-04-02 22:00:00
IMP C17	salt	03.04.2022, 8:00	1025	2022-04-03 06:00:00
IMP C17	salt	03.04.2022, 16:00		2022-04-03 14:00:00
IMP C17	salt	04.04.2022, 0:00		2022-04-03 22:00:00
IMP C17	salt	04.04.2022, 8:00	1157	2022-04-04 06:00:00
IMP C17	salt	04.04.2022, 16:00		2022-04-04 14:00:00
IMP C17	salt	05.04.2022, 0:00		2022-04-04 22:00:00
IMP C17	salt	05.04.2022, 8:00		2022-04-05 06:00:00
IMP C17	salt	05.04.2022, 16:00		2022-04-05 14:00:00
IMP C17	salt	06.04.2022, 0:00		2022-04-05 22:00:00
IMP C17	salt	06.04.2022, 8:00		2022-04-06 06:00:00
IMP C17	salt	06.04.2022, 16:00	1141	2022-04-06 14:00:00
IMP C17	salt	07.04.2022, 0:00		2022-04-06 22:00:00
IMP C17	salt	07.04.2022, 8:00		2022-04-07 06:00:00
IMP C17	salt	07.04.2022, 16:00		2022-04-07 14:00:00
IMP C18	background	25.03.2022, 0:00		2022-03-24 23:00:00
IMP C18	background	25.03.2022, 8:00	837	2022-03-25 07:00:00
IMP C18	background	25.03.2022, 16:00		2022-03-25 15:00:00
IMP C18	background	26.03.2022, 0:00		2022-03-25 23:00:00
IMP C18	background	26.03.2022, 8:00	865	2022-03-26 07:00:00
IMP C18	background	26.03.2022, 16:00		2022-03-26 15:00:00
IMP C18	background	27.03.2022, 0:00		2022-03-26 23:00:00
IMP C18	background	27.03.2022, 8:00	860	2022-03-27 06:00:00
IMP C18	background	27.03.2022, 16:00		2022-03-27 14:00:00
IMP C18	background	28.03.2022, 0:00		2022-03-27 22:00:00
IMP C18	background	28.03.2022, 8:00	860	2022-03-28 06:00:00
IMP C18	background	28.03.2022, 16:00		2022-03-28 14:00:00
IMP C18	background	29.03.2022, 0:00		2022-03-28 22:00:00
IMP C18	background	29.03.2022, 8:00	868	2022-03-29 06:00:00
IMP C18	background	29.03.2022, 16:00		2022-03-29 14:00:00
IMP C18	background	30.03.2022, 0:00		2022-03-29 22:00:00
IMP C18	background	30.03.2022, 8:00	844	2022-03-30 06:00:00
IMP C18	background	30.03.2022, 16:00		2022-03-30 14:00:00
IMP C18	background	31.03.2022, 0:00		2022-03-30 22:00:00
IMP C18	background	31.03.2022, 8:00		2022-03-31 06:00:00
IMP C18	background	31.03.2022, 16:00	811	2022-03-31 14:00:00
IMP C18	background	01.04.2022, 0:00		2022-03-31 22:00:00
IMP C18	background	01.04.2022, 8:00	805	2022-04-01 06:00:00
IMP C18	background	01.04.2022, 16:00		2022-04-01 14:00:00
IMP C18	background	02.04.2022, 0:00		2022-04-01 22:00:00
IMP C18	background	02.04.2022, 8:00	832	2022-04-02 06:00:00
IMP C18	background	02.04.2022, 16:00		2022-04-02 14:00:00
IMP C18	background	03.04.2022, 0:00		2022-04-02 22:00:00
IMP C18	background	03.04.2022, 8:00	849	2022-04-03 06:00:00
IMP C18	background	03.04.2022, 16:00		2022-04-03 14:00:00
IMP C18	background	04.04.2022, 0:00		2022-04-03 22:00:00
IMP C18	background	04.04.2022, 8:00	858	2022-04-04 06:00:00
IMP C18	background	04.04.2022, 16:00		2022-04-04 14:00:00
IMP C18	background	05.04.2022, 0:00		2022-04-04 22:00:00
IMP C18	background	05.04.2022, 8:00		2022-04-05 06:00:00
IMP C18	background	05.04.2022, 16:00		2022-04-05 14:00:00
IMP C18	background	06.04.2022, 0:00		2022-04-05 22:00:00
IMP C18	background	06.04.2022, 8:00		2022-04-06 06:00:00
IMP C18	background	06.04.2022, 16:00	720	2022-04-06 14:00:00
IMP C18	background	07.04.2022, 0:00		2022-04-06 22:00:00
IMP C18	background	07.04.2022, 8:00		2022-04-07 06:00:00
IMP C18	background	07.04.2022, 16:00		2022-04-07 14:00:00
IMP C19	background	25.03.2022, 0:00		2022-03-24 23:00:00
IMP C19	background	25.03.2022, 8:00	857	2022-03-25 07:00:00
IMP C19	background	25.03.2022, 16:00		2022-03-25 15:00:00
IMP C19	background	26.03.2022, 0:00		2022-03-25 23:00:00
IMP C19	background	26.03.2022, 8:00	862	2022-03-26 07:00:00
IMP C19	background	26.03.2022, 16:00		2022-03-26 15:00:00
IMP C19	background	27.03.2022, 0:00		2022-03-26 23:00:00
IMP C19	background	27.03.2022, 8:00	861	2022-03-27 06:00:00
IMP C19	background	27.03.2022, 16:00		2022-03-27 14:00:00
IMP C19	background	28.03.2022, 0:00		2022-03-27 22:00:00
IMP C19	background	28.03.2022, 8:00	870	2022-03-28 06:00:00
IMP C19	background	28.03.2022, 16:00		2022-03-28 14:00:00
IMP C19	background	29.03.2022, 0:00		2022-03-28 22:00:00
IMP C19	background	29.03.2022, 8:00	871	2022-03-29 06:00:00
IMP C19	background	29.03.2022, 16:00		2022-03-29 14:00:00
IMP C19	background	30.03.2022, 0:00		2022-03-29 22:00:00
IMP C19	background	30.03.2022, 8:00	850	2022-03-30 06:00:00
IMP C19	background	30.03.2022, 16:00		2022-03-30 14:00:00
IMP C19	background	31.03.2022, 0:00		2022-03-30 22:00:00
IMP C19	background	31.03.2022, 8:00		2022-03-31 06:00:00
IMP C19	background	31.03.2022, 16:00	858	2022-03-31 14:00:00
IMP C19	background	01.04.2022, 0:00		2022-03-31 22:00:00
IMP C19	background	01.04.2022, 8:00	808	2022-04-01 06:00:00
IMP C19	background	01.04.2022, 16:00		2022-04-01 14:00:00
IMP C19	background	02.04.2022, 0:00		2022-04-01 22:00:00
IMP C19	background	02.04.2022, 8:00	807	2022-04-02 06:00:00
IMP C19	background	02.04.2022, 16:00		2022-04-02 14:00:00
IMP C19	background	03.04.2022, 0:00		2022-04-02 22:00:00
IMP C19	background	03.04.2022, 8:00	853	2022-04-03 06:00:00
IMP C19	background	03.04.2022, 16:00		2022-04-03 14:00:00
IMP C19	background	04.04.2022, 0:00		2022-04-03 22:00:00
IMP C19	background	04.04.2022, 8:00	860	2022-04-04 06:00:00
IMP C19	background	04.04.2022, 16:00		2022-04-04 14:00:00
IMP C19	background	05.04.2022, 0:00		2022-04-04 22:00:00
IMP C19	background	05.04.2022, 8:00		2022-04-05 06:00:00
IMP C19	background	05.04.2022, 16:00		2022-04-05 14:00:00
IMP C19	background	06.04.2022, 0:00		2022-04-05 22:00:00
IMP C19	background	06.04.2022, 8:00		2022-04-06 06:00:00
IMP C19	background	06.04.2022, 16:00	720	2022-04-06 14:00:00
IMP C19	background	07.04.2022, 0:00		2022-04-06 22:00:00
IMP C19	background	07.04.2022, 8:00		2022-04-07 06:00:00
IMP C19	background	07.04.2022, 16:00		2022-04-07 14:00:00
IMP C20	salt	25.03.2022, 0:00		2022-03-24 23:00:00
IMP C20	salt	25.03.2022, 8:00	856	2022-03-25 07:00:00
IMP C20	salt	25.03.2022, 16:00		2022-03-25 15:00:00
IMP C20	salt	26.03.2022, 0:00		2022-03-25 23:00:00
IMP C20	salt	26.03.2022, 8:00	1141	2022-03-26 07:00:00
IMP C20	salt	26.03.2022, 16:00		2022-03-26 15:00:00
IMP C20	salt	27.03.2022, 0:00		2022-03-26 23:00:00
IMP C20	salt	27.03.2022, 8:00	1233	2022-03-27 06:00:00
IMP C20	salt	27.03.2022, 16:00		2022-03-27 14:00:00
IMP C20	salt	28.03.2022, 0:00		2022-03-27 22:00:00
IMP C20	salt	28.03.2022, 8:00	1250	2022-03-28 06:00:00
IMP C20	salt	28.03.2022, 16:00		2022-03-28 14:00:00
IMP C20	salt	29.03.2022, 0:00		2022-03-28 22:00:00
IMP C20	salt	29.03.2022, 8:00	1143	2022-03-29 06:00:00
IMP C20	salt	29.03.2022, 16:00		2022-03-29 14:00:00
IMP C20	salt	30.03.2022, 0:00		2022-03-29 22:00:00
IMP C20	salt	30.03.2022, 8:00	1229	2022-03-30 06:00:00
IMP C20	salt	30.03.2022, 16:00		2022-03-30 14:00:00
IMP C20	salt	31.03.2022, 0:00		2022-03-30 22:00:00
IMP C20	salt	31.03.2022, 8:00	1104	2022-03-31 06:00:00
IMP C20	salt	31.03.2022, 16:00	1238	2022-03-31 14:00:00
IMP C20	salt	01.04.2022, 0:00	942	2022-03-31 22:00:00
IMP C20	salt	01.04.2022, 8:00	1275	2022-04-01 06:00:00
IMP C20	salt	01.04.2022, 16:00		2022-04-01 14:00:00
IMP C20	salt	02.04.2022, 0:00		2022-04-01 22:00:00
IMP C20	salt	02.04.2022, 8:00	1203	2022-04-02 06:00:00
IMP C20	salt	02.04.2022, 16:00		2022-04-02 14:00:00
IMP C20	salt	03.04.2022, 0:00		2022-04-02 22:00:00
IMP C20	salt	03.04.2022, 8:00	1170	2022-04-03 06:00:00
IMP C20	salt	03.04.2022, 16:00		2022-04-03 14:00:00
IMP C20	salt	04.04.2022, 0:00		2022-04-03 22:00:00
IMP C20	salt	04.04.2022, 8:00	1162	2022-04-04 06:00:00
IMP C20	salt	04.04.2022, 16:00		2022-04-04 14:00:00
IMP C20	salt	05.04.2022, 0:00		2022-04-04 22:00:00
IMP C20	salt	05.04.2022, 8:00	1343	2022-04-05 06:00:00
IMP C20	salt	05.04.2022, 16:00		2022-04-05 14:00:00
IMP C20	salt	06.04.2022, 0:00		2022-04-05 22:00:00
IMP C20	salt	06.04.2022, 8:00		2022-04-06 06:00:00
IMP C20	salt	06.04.2022, 16:00	1125	2022-04-06 14:00:00
IMP C20	salt	07.04.2022, 0:00		2022-04-06 22:00:00
IMP C20	salt	07.04.2022, 8:00		2022-04-07 06:00:00
IMP C20	salt	07.04.2022, 16:00		2022-04-07 14:00:00
IMP C21	background	25.03.2022, 0:00		2022-03-24 23:00:00
IMP C21	background	25.03.2022, 8:00	857	2022-03-25 07:00:00
IMP C21	background	25.03.2022, 16:00		2022-03-25 15:00:00
IMP C21	background	26.03.2022, 0:00		2022-03-25 23:00:00
IMP C21	background	26.03.2022, 8:00	860	2022-03-26 07:00:00
IMP C21	background	26.03.2022, 16:00		2022-03-26 15:00:00
IMP C21	background	27.03.2022, 0:00		2022-03-26 23:00:00
IMP C21	background	27.03.2022, 8:00	861	2022-03-27 06:00:00
IMP C21	background	27.03.2022, 16:00		2022-03-27 14:00:00
IMP C21	background	28.03.2022, 0:00		2022-03-27 22:00:00
IMP C21	background	28.03.2022, 8:00	860	2022-03-28 06:00:00
IMP C21	background	28.03.2022, 16:00		2022-03-28 14:00:00
IMP C21	background	29.03.2022, 0:00		2022-03-28 22:00:00
IMP C21	background	29.03.2022, 8:00	861	2022-03-29 06:00:00
IMP C21	background	29.03.2022, 16:00		2022-03-29 14:00:00
IMP C21	background	30.03.2022, 0:00		2022-03-29 22:00:00
IMP C21	background	30.03.2022, 8:00	870	2022-03-30 06:00:00
IMP C21	background	30.03.2022, 16:00		2022-03-30 14:00:00
IMP C21	background	31.03.2022, 0:00		2022-03-30 22:00:00
IMP C21	background	31.03.2022, 8:00		2022-03-31 06:00:00
IMP C21	background	31.03.2022, 16:00	861	2022-03-31 14:00:00
IMP C21	background	01.04.2022, 0:00		2022-03-31 22:00:00
IMP C21	background	01.04.2022, 8:00	807	2022-04-01 06:00:00
IMP C21	background	01.04.2022, 16:00		2022-04-01 14:00:00
IMP C21	background	02.04.2022, 0:00		2022-04-01 22:00:00
IMP C21	background	02.04.2022, 8:00	850	2022-04-02 06:00:00
IMP C21	background	02.04.2022, 16:00		2022-04-02 14:00:00
IMP C21	background	03.04.2022, 0:00		2022-04-02 22:00:00
IMP C21	background	03.04.2022, 8:00	808	2022-04-03 06:00:00
IMP C21	background	03.04.2022, 16:00		2022-04-03 14:00:00
IMP C21	background	04.04.2022, 0:00		2022-04-03 22:00:00
IMP C21	background	04.04.2022, 8:00	860	2022-04-04 06:00:00
IMP C21	background	04.04.2022, 16:00		2022-04-04 14:00:00
IMP C21	background	05.04.2022, 0:00		2022-04-04 22:00:00
IMP C21	background	05.04.2022, 8:00		2022-04-05 06:00:00
IMP C21	background	05.04.2022, 16:00		2022-04-05 14:00:00
IMP C21	background	06.04.2022, 0:00		2022-04-05 22:00:00
IMP C21	background	06.04.2022, 8:00		2022-04-06 06:00:00
IMP C21	background	06.04.2022, 16:00	720	2022-04-06 14:00:00
IMP C21	background	07.04.2022, 0:00		2022-04-06 22:00:00
IMP C21	background	07.04.2022, 8:00		2022-04-07 06:00:00
IMP C21	background	07.04.2022, 16:00		2022-04-07 14:00:00
IMP C22	background	25.03.2022, 0:00		2022-03-24 23:00:00
IMP C22	background	25.03.2022, 8:00	850	2022-03-25 07:00:00
IMP C22	background	25.03.2022, 16:00		2022-03-25 15:00:00
IMP C22	background	26.03.2022, 0:00		2022-03-25 23:00:00
IMP C22	background	26.03.2022, 8:00	856	2022-03-26 07:00:00
IMP C22	background	26.03.2022, 16:00		2022-03-26 15:00:00
IMP C22	background	27.03.2022, 0:00		2022-03-26 23:00:00
IMP C22	background	27.03.2022, 8:00	862	2022-03-27 06:00:00
IMP C22	background	27.03.2022, 16:00		2022-03-27 14:00:00
IMP C22	background	28.03.2022, 0:00		2022-03-27 22:00:00
IMP C22	background	28.03.2022, 8:00	860	2022-03-28 06:00:00
IMP C22	background	28.03.2022, 16:00		2022-03-28 14:00:00
IMP C22	background	29.03.2022, 0:00		2022-03-28 22:00:00
IMP C22	background	29.03.2022, 8:00	864	2022-03-29 06:00:00
IMP C22	background	29.03.2022, 16:00		2022-03-29 14:00:00
IMP C22	background	30.03.2022, 0:00		2022-03-29 22:00:00
IMP C22	background	30.03.2022, 8:00	850	2022-03-30 06:00:00
IMP C22	background	30.03.2022, 16:00		2022-03-30 14:00:00
IMP C22	background	31.03.2022, 0:00		2022-03-30 22:00:00
IMP C22	background	31.03.2022, 8:00		2022-03-31 06:00:00
IMP C22	background	31.03.2022, 16:00	848	2022-03-31 14:00:00
IMP C22	background	01.04.2022, 0:00		2022-03-31 22:00:00
IMP C22	background	01.04.2022, 8:00	804	2022-04-01 06:00:00
IMP C22	background	01.04.2022, 16:00		2022-04-01 14:00:00
IMP C22	background	02.04.2022, 0:00		2022-04-01 22:00:00
IMP C22	background	02.04.2022, 8:00	785	2022-04-02 06:00:00
IMP C22	background	02.04.2022, 16:00		2022-04-02 14:00:00
IMP C22	background	03.04.2022, 0:00		2022-04-02 22:00:00
IMP C22	background	03.04.2022, 8:00	857	2022-04-03 06:00:00
IMP C22	background	03.04.2022, 16:00		2022-04-03 14:00:00
IMP C22	background	04.04.2022, 0:00		2022-04-03 22:00:00
IMP C22	background	04.04.2022, 8:00	858	2022-04-04 06:00:00
IMP C22	background	04.04.2022, 16:00		2022-04-04 14:00:00
IMP C22	background	05.04.2022, 0:00	765	2022-04-04 22:00:00
IMP C22	background	05.04.2022, 8:00		2022-04-05 06:00:00
IMP C22	background	05.04.2022, 16:00		2022-04-05 14:00:00
IMP C22	background	06.04.2022, 0:00		2022-04-05 22:00:00
IMP C22	background	06.04.2022, 8:00		2022-04-06 06:00:00
IMP C22	background	06.04.2022, 16:00	721	2022-04-06 14:00:00
IMP C22	background	07.04.2022, 0:00		2022-04-06 22:00:00
IMP C22	background	07.04.2022, 8:00		2022-04-07 06:00:00
IMP C22	background	07.04.2022, 16:00		2022-04-07 14:00:00
IMP C23	background	25.03.2022, 0:00		2022-03-24 23:00:00
IMP C23	background	25.03.2022, 8:00	857	2022-03-25 07:00:00
IMP C23	background	25.03.2022, 16:00		2022-03-25 15:00:00
IMP C23	background	26.03.2022, 0:00		2022-03-25 23:00:00
IMP C23	background	26.03.2022, 8:00	863	2022-03-26 07:00:00
IMP C23	background	26.03.2022, 16:00		2022-03-26 15:00:00
IMP C23	background	27.03.2022, 0:00		2022-03-26 23:00:00
IMP C23	background	27.03.2022, 8:00	861	2022-03-27 06:00:00
IMP C23	background	27.03.2022, 16:00		2022-03-27 14:00:00
IMP C23	background	28.03.2022, 0:00		2022-03-27 22:00:00
IMP C23	background	28.03.2022, 8:00	860	2022-03-28 06:00:00
IMP C23	background	28.03.2022, 16:00		2022-03-28 14:00:00
IMP C23	background	29.03.2022, 0:00		2022-03-28 22:00:00
IMP C23	background	29.03.2022, 8:00	869	2022-03-29 06:00:00
IMP C23	background	29.03.2022, 16:00		2022-03-29 14:00:00
IMP C23	background	30.03.2022, 0:00		2022-03-29 22:00:00
IMP C23	background	30.03.2022, 8:00	852	2022-03-30 06:00:00
IMP C23	background	30.03.2022, 16:00		2022-03-30 14:00:00
IMP C23	background	31.03.2022, 0:00		2022-03-30 22:00:00
IMP C23	background	31.03.2022, 8:00		2022-03-31 06:00:00
IMP C23	background	31.03.2022, 16:00	863	2022-03-31 14:00:00
IMP C23	background	01.04.2022, 0:00		2022-03-31 22:00:00
IMP C23	background	01.04.2022, 8:00	807	2022-04-01 06:00:00
IMP C23	background	01.04.2022, 16:00		2022-04-01 14:00:00
IMP C23	background	02.04.2022, 0:00		2022-04-01 22:00:00
IMP C23	background	02.04.2022, 8:00	798	2022-04-02 06:00:00
IMP C23	background	02.04.2022, 16:00		2022-04-02 14:00:00
IMP C23	background	03.04.2022, 0:00		2022-04-02 22:00:00
IMP C23	background	03.04.2022, 8:00	855	2022-04-03 06:00:00
IMP C23	background	03.04.2022, 16:00		2022-04-03 14:00:00
IMP C23	background	04.04.2022, 0:00		2022-04-03 22:00:00
IMP C23	background	04.04.2022, 8:00	857	2022-04-04 06:00:00
IMP C23	background	04.04.2022, 16:00		2022-04-04 14:00:00
IMP C23	background	05.04.2022, 0:00		2022-04-04 22:00:00
IMP C23	background	05.04.2022, 8:00	594	2022-04-05 06:00:00
IMP C23	background	05.04.2022, 16:00		2022-04-05 14:00:00
IMP C23	background	06.04.2022, 0:00		2022-04-05 22:00:00
IMP C23	background	06.04.2022, 8:00		2022-04-06 06:00:00
IMP C23	background	06.04.2022, 16:00	720	2022-04-06 14:00:00
IMP C23	background	07.04.2022, 0:00		2022-04-06 22:00:00
IMP C23	background	07.04.2022, 8:00		2022-04-07 06:00:00
IMP C23	background	07.04.2022, 16:00		2022-04-07 14:00:00
IMP C24	salt	25.03.2022, 0:00	907	2022-03-24 23:00:00
IMP C24	salt	25.03.2022, 8:00	857	2022-03-25 07:00:00
IMP C24	salt	25.03.2022, 16:00		2022-03-25 15:00:00
IMP C24	salt	26.03.2022, 0:00		2022-03-25 23:00:00
IMP C24	salt	26.03.2022, 8:00	1740	2022-03-26 07:00:00
IMP C24	salt	26.03.2022, 16:00		2022-03-26 15:00:00
IMP C24	salt	27.03.2022, 0:00		2022-03-26 23:00:00
IMP C24	salt	27.03.2022, 8:00	1287	2022-03-27 06:00:00
IMP C24	salt	27.03.2022, 16:00		2022-03-27 14:00:00
IMP C24	salt	28.03.2022, 0:00		2022-03-27 22:00:00
IMP C24	salt	28.03.2022, 8:00	1500	2022-03-28 06:00:00
IMP C24	salt	28.03.2022, 16:00		2022-03-28 14:00:00
IMP C24	salt	29.03.2022, 0:00		2022-03-28 22:00:00
IMP C24	salt	29.03.2022, 8:00	1169	2022-03-29 06:00:00
IMP C24	salt	29.03.2022, 16:00		2022-03-29 14:00:00
IMP C24	salt	30.03.2022, 0:00		2022-03-29 22:00:00
IMP C24	salt	30.03.2022, 8:00	1348	2022-03-30 06:00:00
IMP C24	salt	30.03.2022, 16:00		2022-03-30 14:00:00
IMP C24	salt	31.03.2022, 0:00		2022-03-30 22:00:00
IMP C24	salt	31.03.2022, 8:00	1267	2022-03-31 06:00:00
IMP C24	salt	31.03.2022, 16:00	1204	2022-03-31 14:00:00
IMP C24	salt	01.04.2022, 0:00	2300	2022-03-31 22:00:00
IMP C24	salt	01.04.2022, 8:00	1210	2022-04-01 06:00:00
IMP C24	salt	01.04.2022, 16:00		2022-04-01 14:00:00
IMP C24	salt	02.04.2022, 0:00		2022-04-01 22:00:00
IMP C24	salt	02.04.2022, 8:00	1312	2022-04-02 06:00:00
IMP C24	salt	02.04.2022, 16:00		2022-04-02 14:00:00
IMP C24	salt	03.04.2022, 0:00		2022-04-02 22:00:00
IMP C24	salt	03.04.2022, 8:00	57910	2022-04-03 06:00:00
IMP C24	salt	03.04.2022, 16:00		2022-04-03 14:00:00
IMP C24	salt	04.04.2022, 0:00		2022-04-03 22:00:00
IMP C24	salt	04.04.2022, 8:00	1193	2022-04-04 06:00:00
IMP C24	salt	04.04.2022, 16:00		2022-04-04 14:00:00
IMP C24	salt	05.04.2022, 0:00		2022-04-04 22:00:00
IMP C24	salt	05.04.2022, 8:00		2022-04-05 06:00:00
IMP C24	salt	05.04.2022, 16:00		2022-04-05 14:00:00
IMP C24	salt	06.04.2022, 0:00		2022-04-05 22:00:00
IMP C24	salt	06.04.2022, 8:00		2022-04-06 06:00:00
IMP C24	salt	06.04.2022, 16:00	1171	2022-04-06 14:00:00
IMP C24	salt	07.04.2022, 0:00		2022-04-06 22:00:00
IMP C24	salt	07.04.2022, 8:00		2022-04-07 06:00:00
IMP C24	salt	07.04.2022, 16:00		2022-04-07 14:00:00
IMP C25	salt	25.03.2022, 0:00		2022-03-24 23:00:00
IMP C25	salt	25.03.2022, 8:00	855	2022-03-25 07:00:00
IMP C25	salt	25.03.2022, 16:00		2022-03-25 15:00:00
IMP C25	salt	26.03.2022, 0:00		2022-03-25 23:00:00
IMP C25	salt	26.03.2022, 8:00	1806	2022-03-26 07:00:00
IMP C25	salt	26.03.2022, 16:00	1600	2022-03-26 15:00:00
IMP C25	salt	27.03.2022, 0:00	1550	2022-03-26 23:00:00
IMP C25	salt	27.03.2022, 8:00	1329	2022-03-27 06:00:00
IMP C25	salt	27.03.2022, 16:00	1550	2022-03-27 14:00:00
IMP C25	salt	28.03.2022, 0:00		2022-03-27 22:00:00
IMP C25	salt	28.03.2022, 8:00	1410	2022-03-28 06:00:00
IMP C25	salt	28.03.2022, 16:00		2022-03-28 14:00:00
IMP C25	salt	29.03.2022, 0:00		2022-03-28 22:00:00
IMP C25	salt	29.03.2022, 8:00	23000	2022-03-29 06:00:00
IMP C25	salt	29.03.2022, 16:00		2022-03-29 14:00:00
IMP C25	salt	30.03.2022, 0:00		2022-03-29 22:00:00
IMP C25	salt	30.03.2022, 8:00	1362	2022-03-30 06:00:00
IMP C25	salt	30.03.2022, 16:00		2022-03-30 14:00:00
IMP C25	salt	31.03.2022, 0:00		2022-03-30 22:00:00
IMP C25	salt	31.03.2022, 8:00	1232	2022-03-31 06:00:00
IMP C25	salt	31.03.2022, 16:00	1255	2022-03-31 14:00:00
IMP C25	salt	01.04.2022, 0:00		2022-03-31 22:00:00
IMP C25	salt	01.04.2022, 8:00	1240	2022-04-01 06:00:00
IMP C25	salt	01.04.2022, 16:00		2022-04-01 14:00:00
IMP C25	salt	02.04.2022, 0:00		2022-04-01 22:00:00
IMP C25	salt	02.04.2022, 8:00	1299	2022-04-02 06:00:00
IMP C25	salt	02.04.2022, 16:00		2022-04-02 14:00:00
IMP C25	salt	03.04.2022, 0:00		2022-04-02 22:00:00
IMP C25	salt	03.04.2022, 8:00	1275	2022-04-03 06:00:00
IMP C25	salt	03.04.2022, 16:00		2022-04-03 14:00:00
IMP C25	salt	04.04.2022, 0:00		2022-04-03 22:00:00
IMP C25	salt	04.04.2022, 8:00	1242	2022-04-04 06:00:00
IMP C25	salt	04.04.2022, 16:00		2022-04-04 14:00:00
IMP C25	salt	05.04.2022, 0:00		2022-04-04 22:00:00
IMP C25	salt	05.04.2022, 8:00		2022-04-05 06:00:00
IMP C25	salt	05.04.2022, 16:00		2022-04-05 14:00:00
IMP C25	salt	06.04.2022, 0:00		2022-04-05 22:00:00
IMP C25	salt	06.04.2022, 8:00		2022-04-06 06:00:00
IMP C25	salt	06.04.2022, 16:00	1068	2022-04-06 14:00:00
IMP C25	salt	07.04.2022, 0:00		2022-04-06 22:00:00
IMP C25	salt	07.04.2022, 8:00		2022-04-07 06:00:00
IMP C25	salt	07.04.2022, 16:00		2022-04-07 14:00:00
IMP C26	salt	25.03.2022, 0:00		2022-03-24 23:00:00
IMP C26	salt	25.03.2022, 8:00	847	2022-03-25 07:00:00
IMP C26	salt	25.03.2022, 16:00		2022-03-25 15:00:00
IMP C26	salt	26.03.2022, 0:00		2022-03-25 23:00:00
IMP C26	salt	26.03.2022, 8:00	14020	2022-03-26 07:00:00
IMP C26	salt	26.03.2022, 16:00		2022-03-26 15:00:00
IMP C26	salt	27.03.2022, 0:00		2022-03-26 23:00:00
IMP C26	salt	27.03.2022, 8:00	1367	2022-03-27 06:00:00
IMP C26	salt	27.03.2022, 16:00		2022-03-27 14:00:00
IMP C26	salt	28.03.2022, 0:00		2022-03-27 22:00:00
IMP C26	salt	28.03.2022, 8:00	1470	2022-03-28 06:00:00
IMP C26	salt	28.03.2022, 16:00		2022-03-28 14:00:00
IMP C26	salt	29.03.2022, 0:00		2022-03-28 22:00:00
IMP C26	salt	29.03.2022, 8:00	1270	2022-03-29 06:00:00
IMP C26	salt	29.03.2022, 16:00		2022-03-29 14:00:00
IMP C26	salt	30.03.2022, 0:00		2022-03-29 22:00:00
IMP C26	salt	30.03.2022, 8:00	1441	2022-03-30 06:00:00
IMP C26	salt	30.03.2022, 16:00		2022-03-30 14:00:00
IMP C26	salt	31.03.2022, 0:00	2400	2022-03-30 22:00:00
IMP C26	salt	31.03.2022, 8:00	1469	2022-03-31 06:00:00
IMP C26	salt	31.03.2022, 16:00	1236	2022-03-31 14:00:00
IMP C26	salt	01.04.2022, 0:00		2022-03-31 22:00:00
IMP C26	salt	01.04.2022, 8:00	1285	2022-04-01 06:00:00
IMP C26	salt	01.04.2022, 16:00		2022-04-01 14:00:00
IMP C26	salt	02.04.2022, 0:00		2022-04-01 22:00:00
IMP C26	salt	02.04.2022, 8:00	1303	2022-04-02 06:00:00
IMP C26	salt	02.04.2022, 16:00		2022-04-02 14:00:00
IMP C26	salt	03.04.2022, 0:00		2022-04-02 22:00:00
IMP C26	salt	03.04.2022, 8:00	1338	2022-04-03 06:00:00
IMP C26	salt	03.04.2022, 16:00		2022-04-03 14:00:00
IMP C26	salt	04.04.2022, 0:00		2022-04-03 22:00:00
IMP C26	salt	04.04.2022, 8:00	1258	2022-04-04 06:00:00
IMP C26	salt	04.04.2022, 16:00		2022-04-04 14:00:00
IMP C26	salt	05.04.2022, 0:00		2022-04-04 22:00:00
IMP C26	salt	05.04.2022, 8:00		2022-04-05 06:00:00
IMP C26	salt	05.04.2022, 16:00		2022-04-05 14:00:00
IMP C26	salt	06.04.2022, 0:00		2022-04-05 22:00:00
IMP C26	salt	06.04.2022, 8:00		2022-04-06 06:00:00
IMP C26	salt	06.04.2022, 16:00	1171	2022-04-06 14:00:00
IMP C26	salt	07.04.2022, 0:00		2022-04-06 22:00:00
IMP C26	salt	07.04.2022, 8:00		2022-04-07 06:00:00
IMP C26	salt	07.04.2022, 16:00		2022-04-07 14:00:00
IMP C27	salt	25.03.2022, 0:00		2022-03-24 23:00:00
IMP C27	salt	25.03.2022, 8:00	856	2022-03-25 07:00:00
IMP C27	salt	25.03.2022, 16:00		2022-03-25 15:00:00
IMP C27	salt	26.03.2022, 0:00	1900	2022-03-25 23:00:00
IMP C27	salt	26.03.2022, 8:00	1301	2022-03-26 07:00:00
IMP C27	salt	26.03.2022, 16:00		2022-03-26 15:00:00
IMP C27	salt	27.03.2022, 0:00		2022-03-26 23:00:00
IMP C27	salt	27.03.2022, 8:00	1270	2022-03-27 06:00:00
IMP C27	salt	27.03.2022, 16:00		2022-03-27 14:00:00
IMP C27	salt	28.03.2022, 0:00		2022-03-27 22:00:00
IMP C27	salt	28.03.2022, 8:00	1260	2022-03-28 06:00:00
IMP C27	salt	28.03.2022, 16:00		2022-03-28 14:00:00
IMP C27	salt	29.03.2022, 0:00		2022-03-28 22:00:00
IMP C27	salt	29.03.2022, 8:00	1157	2022-03-29 06:00:00
IMP C27	salt	29.03.2022, 16:00		2022-03-29 14:00:00
IMP C27	salt	30.03.2022, 0:00		2022-03-29 22:00:00
IMP C27	salt	30.03.2022, 8:00	1263	2022-03-30 06:00:00
IMP C27	salt	30.03.2022, 16:00		2022-03-30 14:00:00
IMP C27	salt	31.03.2022, 0:00		2022-03-30 22:00:00
IMP C27	salt	31.03.2022, 8:00	1331	2022-03-31 06:00:00
IMP C27	salt	31.03.2022, 16:00	1303	2022-03-31 14:00:00
IMP C27	salt	01.04.2022, 0:00		2022-03-31 22:00:00
IMP C27	salt	01.04.2022, 8:00	1185	2022-04-01 06:00:00
IMP C27	salt	01.04.2022, 16:00		2022-04-01 14:00:00
IMP C27	salt	02.04.2022, 0:00		2022-04-01 22:00:00
IMP C27	salt	02.04.2022, 8:00	1252	2022-04-02 06:00:00
IMP C27	salt	02.04.2022, 16:00		2022-04-02 14:00:00
IMP C27	salt	03.04.2022, 0:00		2022-04-02 22:00:00
IMP C27	salt	03.04.2022, 8:00	1259	2022-04-03 06:00:00
IMP C27	salt	03.04.2022, 16:00		2022-04-03 14:00:00
IMP C27	salt	04.04.2022, 0:00		2022-04-03 22:00:00
IMP C27	salt	04.04.2022, 8:00	1212	2022-04-04 06:00:00
IMP C27	salt	04.04.2022, 16:00		2022-04-04 14:00:00
IMP C27	salt	05.04.2022, 0:00		2022-04-04 22:00:00
IMP C27	salt	05.04.2022, 8:00		2022-04-05 06:00:00
IMP C27	salt	05.04.2022, 16:00		2022-04-05 14:00:00
IMP C27	salt	06.04.2022, 0:00		2022-04-05 22:00:00
IMP C27	salt	06.04.2022, 8:00		2022-04-06 06:00:00
IMP C27	salt	06.04.2022, 16:00	1096	2022-04-06 14:00:00
IMP C27	salt	07.04.2022, 0:00		2022-04-06 22:00:00
IMP C27	salt	07.04.2022, 8:00		2022-04-07 06:00:00
IMP C27	salt	07.04.2022, 16:00		2022-04-07 14:00:00
IMP C28	background	25.03.2022, 0:00		2022-03-24 23:00:00
IMP C28	background	25.03.2022, 8:00	811	2022-03-25 07:00:00
IMP C28	background	25.03.2022, 16:00		2022-03-25 15:00:00
IMP C28	background	26.03.2022, 0:00		2022-03-25 23:00:00
IMP C28	background	26.03.2022, 8:00	861	2022-03-26 07:00:00
IMP C28	background	26.03.2022, 16:00		2022-03-26 15:00:00
IMP C28	background	27.03.2022, 0:00		2022-03-26 23:00:00
IMP C28	background	27.03.2022, 8:00	861	2022-03-27 06:00:00
IMP C28	background	27.03.2022, 16:00		2022-03-27 14:00:00
IMP C28	background	28.03.2022, 0:00		2022-03-27 22:00:00
IMP C28	background	28.03.2022, 8:00	870	2022-03-28 06:00:00
IMP C28	background	28.03.2022, 16:00		2022-03-28 14:00:00
IMP C28	background	29.03.2022, 0:00		2022-03-28 22:00:00
IMP C28	background	29.03.2022, 8:00	871	2022-03-29 06:00:00
IMP C28	background	29.03.2022, 16:00		2022-03-29 14:00:00
IMP C28	background	30.03.2022, 0:00		2022-03-29 22:00:00
IMP C28	background	30.03.2022, 8:00	850	2022-03-30 06:00:00
IMP C28	background	30.03.2022, 16:00		2022-03-30 14:00:00
IMP C28	background	31.03.2022, 0:00		2022-03-30 22:00:00
IMP C28	background	31.03.2022, 8:00		2022-03-31 06:00:00
IMP C28	background	31.03.2022, 16:00	856	2022-03-31 14:00:00
IMP C28	background	01.04.2022, 0:00	815	2022-03-31 22:00:00
IMP C28	background	01.04.2022, 8:00	798	2022-04-01 06:00:00
IMP C28	background	01.04.2022, 16:00		2022-04-01 14:00:00
IMP C28	background	02.04.2022, 0:00		2022-04-01 22:00:00
IMP C28	background	02.04.2022, 8:00	830	2022-04-02 06:00:00
IMP C28	background	02.04.2022, 16:00		2022-04-02 14:00:00
IMP C28	background	03.04.2022, 0:00		2022-04-02 22:00:00
IMP C28	background	03.04.2022, 8:00	855	2022-04-03 06:00:00
IMP C28	background	03.04.2022, 16:00		2022-04-03 14:00:00
IMP C28	background	04.04.2022, 0:00		2022-04-03 22:00:00
IMP C28	background	04.04.2022, 8:00	853	2022-04-04 06:00:00
IMP C28	background	04.04.2022, 16:00		2022-04-04 14:00:00
IMP C28	background	05.04.2022, 0:00		2022-04-04 22:00:00
IMP C28	background	05.04.2022, 8:00		2022-04-05 06:00:00
IMP C28	background	05.04.2022, 16:00		2022-04-05 14:00:00
IMP C28	background	06.04.2022, 0:00		2022-04-05 22:00:00
IMP C28	background	06.04.2022, 8:00		2022-04-06 06:00:00
IMP C28	background	06.04.2022, 16:00	720	2022-04-06 14:00:00
IMP C28	background	07.04.2022, 0:00		2022-04-06 22:00:00
IMP C28	background	07.04.2022, 8:00		2022-04-07 06:00:00
IMP C28	background	07.04.2022, 16:00		2022-04-07 14:00:00
IMP C29	background	25.03.2022, 0:00		2022-03-24 23:00:00
IMP C29	background	25.03.2022, 8:00	855	2022-03-25 07:00:00
IMP C29	background	25.03.2022, 16:00		2022-03-25 15:00:00
IMP C29	background	26.03.2022, 0:00	868	2022-03-25 23:00:00
IMP C29	background	26.03.2022, 8:00	864	2022-03-26 07:00:00
IMP C29	background	26.03.2022, 16:00		2022-03-26 15:00:00
IMP C29	background	27.03.2022, 0:00		2022-03-26 23:00:00
IMP C29	background	27.03.2022, 8:00	861	2022-03-27 06:00:00
IMP C29	background	27.03.2022, 16:00		2022-03-27 14:00:00
IMP C29	background	28.03.2022, 0:00		2022-03-27 22:00:00
IMP C29	background	28.03.2022, 8:00	860	2022-03-28 06:00:00
IMP C29	background	28.03.2022, 16:00		2022-03-28 14:00:00
IMP C29	background	29.03.2022, 0:00		2022-03-28 22:00:00
IMP C29	background	29.03.2022, 8:00	869	2022-03-29 06:00:00
IMP C29	background	29.03.2022, 16:00		2022-03-29 14:00:00
IMP C29	background	30.03.2022, 0:00		2022-03-29 22:00:00
IMP C29	background	30.03.2022, 8:00	853	2022-03-30 06:00:00
IMP C29	background	30.03.2022, 16:00		2022-03-30 14:00:00
IMP C29	background	31.03.2022, 0:00		2022-03-30 22:00:00
IMP C29	background	31.03.2022, 8:00		2022-03-31 06:00:00
IMP C29	background	31.03.2022, 16:00	843	2022-03-31 14:00:00
IMP C29	background	01.04.2022, 0:00	790	2022-03-31 22:00:00
IMP C29	background	01.04.2022, 8:00	808	2022-04-01 06:00:00
IMP C29	background	01.04.2022, 16:00		2022-04-01 14:00:00
IMP C29	background	02.04.2022, 0:00		2022-04-01 22:00:00
IMP C29	background	02.04.2022, 8:00	744	2022-04-02 06:00:00
IMP C29	background	02.04.2022, 16:00		2022-04-02 14:00:00
IMP C29	background	03.04.2022, 0:00		2022-04-02 22:00:00
IMP C29	background	03.04.2022, 8:00	854	2022-04-03 06:00:00
IMP C29	background	03.04.2022, 16:00		2022-04-03 14:00:00
IMP C29	background	04.04.2022, 0:00		2022-04-03 22:00:00
IMP C29	background	04.04.2022, 8:00	856	2022-04-04 06:00:00
IMP C29	background	04.04.2022, 16:00		2022-04-04 14:00:00
IMP C29	background	05.04.2022, 0:00		2022-04-04 22:00:00
IMP C29	background	05.04.2022, 8:00		2022-04-05 06:00:00
IMP C29	background	05.04.2022, 16:00		2022-04-05 14:00:00
IMP C29	background	06.04.2022, 0:00		2022-04-05 22:00:00
IMP C29	background	06.04.2022, 8:00		2022-04-06 06:00:00
IMP C29	background	06.04.2022, 16:00	720	2022-04-06 14:00:00
IMP C29	background	07.04.2022, 0:00		2022-04-06 22:00:00
IMP C29	background	07.04.2022, 8:00		2022-04-07 06:00:00
IMP C29	background	07.04.2022, 16:00		2022-04-07 14:00:00
IMP C30	background	25.03.2022, 0:00		2022-03-24 23:00:00
IMP C30	background	25.03.2022, 8:00	850	2022-03-25 07:00:00
IMP C30	background	25.03.2022, 16:00		2022-03-25 15:00:00
IMP C30	background	26.03.2022, 0:00	864	2022-03-25 23:00:00
IMP C30	background	26.03.2022, 8:00	863	2022-03-26 07:00:00
IMP C30	background	26.03.2022, 16:00		2022-03-26 15:00:00
IMP C30	background	27.03.2022, 0:00		2022-03-26 23:00:00
IMP C30	background	27.03.2022, 8:00	861	2022-03-27 06:00:00
IMP C30	background	27.03.2022, 16:00		2022-03-27 14:00:00
IMP C30	background	28.03.2022, 0:00		2022-03-27 22:00:00
IMP C30	background	28.03.2022, 8:00	870	2022-03-28 06:00:00
IMP C30	background	28.03.2022, 16:00		2022-03-28 14:00:00
IMP C30	background	29.03.2022, 0:00		2022-03-28 22:00:00
IMP C30	background	29.03.2022, 8:00	859	2022-03-29 06:00:00
IMP C30	background	29.03.2022, 16:00		2022-03-29 14:00:00
IMP C30	background	30.03.2022, 0:00		2022-03-29 22:00:00
IMP C30	background	30.03.2022, 8:00	850	2022-03-30 06:00:00
IMP C30	background	30.03.2022, 16:00		2022-03-30 14:00:00
IMP C30	background	31.03.2022, 0:00		2022-03-30 22:00:00
IMP C30	background	31.03.2022, 8:00		2022-03-31 06:00:00
IMP C30	background	31.03.2022, 16:00	851	2022-03-31 14:00:00
IMP C30	background	01.04.2022, 0:00	813	2022-03-31 22:00:00
IMP C30	background	01.04.2022, 8:00	816	2022-04-01 06:00:00
IMP C30	background	01.04.2022, 16:00		2022-04-01 14:00:00
IMP C30	background	02.04.2022, 0:00		2022-04-01 22:00:00
IMP C30	background	02.04.2022, 8:00	795	2022-04-02 06:00:00
IMP C30	background	02.04.2022, 16:00		2022-04-02 14:00:00
IMP C30	background	03.04.2022, 0:00		2022-04-02 22:00:00
IMP C30	background	03.04.2022, 8:00	856	2022-04-03 06:00:00
IMP C30	background	03.04.2022, 16:00		2022-04-03 14:00:00
IMP C30	background	04.04.2022, 0:00		2022-04-03 22:00:00
IMP C30	background	04.04.2022, 8:00	857	2022-04-04 06:00:00
IMP C30	background	04.04.2022, 16:00		2022-04-04 14:00:00
IMP C30	background	05.04.2022, 0:00		2022-04-04 22:00:00
IMP C30	background	05.04.2022, 8:00		2022-04-05 06:00:00
IMP C30	background	05.04.2022, 16:00		2022-04-05 14:00:00
IMP C30	background	06.04.2022, 0:00		2022-04-05 22:00:00
IMP C30	background	06.04.2022, 8:00		2022-04-06 06:00:00
IMP C30	background	06.04.2022, 16:00	720	2022-04-06 14:00:00
IMP C30	background	07.04.2022, 0:00		2022-04-06 22:00:00
IMP C30	background	07.04.2022, 8:00		2022-04-07 06:00:00
IMP C30	background	07.04.2022, 16:00		2022-04-07 14:00:00
IMP C31	salt	25.03.2022, 0:00		2022-03-24 23:00:00
IMP C31	salt	25.03.2022, 8:00	860	2022-03-25 07:00:00
IMP C31	salt	25.03.2022, 16:00		2022-03-25 15:00:00
IMP C31	salt	26.03.2022, 0:00	867	2022-03-25 23:00:00
IMP C31	salt	26.03.2022, 8:00	1453	2022-03-26 07:00:00
IMP C31	salt	26.03.2022, 16:00		2022-03-26 15:00:00
IMP C31	salt	27.03.2022, 0:00		2022-03-26 23:00:00
IMP C31	salt	27.03.2022, 8:00	1396	2022-03-27 06:00:00
IMP C31	salt	27.03.2022, 16:00		2022-03-27 14:00:00
IMP C31	salt	28.03.2022, 0:00		2022-03-27 22:00:00
IMP C31	salt	28.03.2022, 8:00	1390	2022-03-28 06:00:00
IMP C31	salt	28.03.2022, 16:00		2022-03-28 14:00:00
IMP C31	salt	29.03.2022, 0:00		2022-03-28 22:00:00
IMP C31	salt	29.03.2022, 8:00	1234	2022-03-29 06:00:00
IMP C31	salt	29.03.2022, 16:00		2022-03-29 14:00:00
IMP C31	salt	30.03.2022, 0:00		2022-03-29 22:00:00
IMP C31	salt	30.03.2022, 8:00	1366	2022-03-30 06:00:00
IMP C31	salt	30.03.2022, 16:00		2022-03-30 14:00:00
IMP C31	salt	31.03.2022, 0:00	2320	2022-03-30 22:00:00
IMP C31	salt	31.03.2022, 8:00	1293	2022-03-31 06:00:00
IMP C31	salt	31.03.2022, 16:00	1253	2022-03-31 14:00:00
IMP C31	salt	01.04.2022, 0:00		2022-03-31 22:00:00
IMP C31	salt	01.04.2022, 8:00	1275	2022-04-01 06:00:00
IMP C31	salt	01.04.2022, 16:00		2022-04-01 14:00:00
IMP C31	salt	02.04.2022, 0:00		2022-04-01 22:00:00
IMP C31	salt	02.04.2022, 8:00	1291	2022-04-02 06:00:00
IMP C31	salt	02.04.2022, 16:00		2022-04-02 14:00:00
IMP C31	salt	03.04.2022, 0:00		2022-04-02 22:00:00
IMP C31	salt	03.04.2022, 8:00	1321	2022-04-03 06:00:00
IMP C31	salt	03.04.2022, 16:00		2022-04-03 14:00:00
IMP C31	salt	04.04.2022, 0:00		2022-04-03 22:00:00
IMP C31	salt	04.04.2022, 8:00	1370	2022-04-04 06:00:00
IMP C31	salt	04.04.2022, 16:00		2022-04-04 14:00:00
IMP C31	salt	05.04.2022, 0:00		2022-04-04 22:00:00
IMP C31	salt	05.04.2022, 8:00		2022-04-05 06:00:00
IMP C31	salt	05.04.2022, 16:00		2022-04-05 14:00:00
IMP C31	salt	06.04.2022, 0:00		2022-04-05 22:00:00
IMP C31	salt	06.04.2022, 8:00		2022-04-06 06:00:00
IMP C31	salt	06.04.2022, 16:00	1186	2022-04-06 14:00:00
IMP C31	salt	07.04.2022, 0:00		2022-04-06 22:00:00
IMP C31	salt	07.04.2022, 8:00		2022-04-07 06:00:00
IMP C31	salt	07.04.2022, 16:00		2022-04-07 14:00:00
IMP C32	salt	25.03.2022, 0:00		2022-03-24 23:00:00
IMP C32	salt	25.03.2022, 8:00	846	2022-03-25 07:00:00
IMP C32	salt	25.03.2022, 16:00		2022-03-25 15:00:00
IMP C32	salt	26.03.2022, 0:00		2022-03-25 23:00:00
IMP C32	salt	26.03.2022, 8:00	1460	2022-03-26 07:00:00
IMP C32	salt	26.03.2022, 16:00		2022-03-26 15:00:00
IMP C32	salt	27.03.2022, 0:00		2022-03-26 23:00:00
IMP C32	salt	27.03.2022, 8:00	1423	2022-03-27 06:00:00
IMP C32	salt	27.03.2022, 16:00		2022-03-27 14:00:00
IMP C32	salt	28.03.2022, 0:00		2022-03-27 22:00:00
IMP C32	salt	28.03.2022, 8:00	1400	2022-03-28 06:00:00
IMP C32	salt	28.03.2022, 16:00		2022-03-28 14:00:00
IMP C32	salt	29.03.2022, 0:00		2022-03-28 22:00:00
IMP C32	salt	29.03.2022, 8:00	1628	2022-03-29 06:00:00
IMP C32	salt	29.03.2022, 16:00	1755	2022-03-29 14:00:00
IMP C32	salt	30.03.2022, 0:00		2022-03-29 22:00:00
IMP C32	salt	30.03.2022, 8:00	1392	2022-03-30 06:00:00
IMP C32	salt	30.03.2022, 16:00		2022-03-30 14:00:00
IMP C32	salt	31.03.2022, 0:00	14000	2022-03-30 22:00:00
IMP C32	salt	31.03.2022, 8:00	1300	2022-03-31 06:00:00
IMP C32	salt	31.03.2022, 16:00	1421	2022-03-31 14:00:00
IMP C32	salt	01.04.2022, 0:00	35700	2022-03-31 22:00:00
IMP C32	salt	01.04.2022, 8:00	1240	2022-04-01 06:00:00
IMP C32	salt	01.04.2022, 16:00		2022-04-01 14:00:00
IMP C32	salt	02.04.2022, 0:00		2022-04-01 22:00:00
IMP C32	salt	02.04.2022, 8:00	1224	2022-04-02 06:00:00
IMP C32	salt	02.04.2022, 16:00		2022-04-02 14:00:00
IMP C32	salt	03.04.2022, 0:00		2022-04-02 22:00:00
IMP C32	salt	03.04.2022, 8:00	1948	2022-04-03 06:00:00
IMP C32	salt	03.04.2022, 16:00		2022-04-03 14:00:00
IMP C32	salt	04.04.2022, 0:00		2022-04-03 22:00:00
IMP C32	salt	04.04.2022, 8:00	1276	2022-04-04 06:00:00
IMP C32	salt	04.04.2022, 16:00		2022-04-04 14:00:00
IMP C32	salt	05.04.2022, 0:00		2022-04-04 22:00:00
IMP C32	salt	05.04.2022, 8:00	11300	2022-04-05 06:00:00
IMP C32	salt	05.04.2022, 16:00		2022-04-05 14:00:00
IMP C32	salt	06.04.2022, 0:00		2022-04-05 22:00:00
IMP C32	salt	06.04.2022, 8:00		2022-04-06 06:00:00
IMP C32	salt	06.04.2022, 16:00	1148	2022-04-06 14:00:00
IMP C32	salt	07.04.2022, 0:00		2022-04-06 22:00:00
IMP C32	salt	07.04.2022, 8:00		2022-04-07 06:00:00
IMP C32	salt	07.04.2022, 16:00		2022-04-07 14:00:00
IMP C33	background	25.03.2022, 0:00		2022-03-24 23:00:00
IMP C33	background	25.03.2022, 8:00	856	2022-03-25 07:00:00
IMP C33	background	25.03.2022, 16:00		2022-03-25 15:00:00
IMP C33	background	26.03.2022, 0:00		2022-03-25 23:00:00
IMP C33	background	26.03.2022, 8:00	862	2022-03-26 07:00:00
IMP C33	background	26.03.2022, 16:00		2022-03-26 15:00:00
IMP C33	background	27.03.2022, 0:00		2022-03-26 23:00:00
IMP C33	background	27.03.2022, 8:00	861	2022-03-27 06:00:00
IMP C33	background	27.03.2022, 16:00		2022-03-27 14:00:00
IMP C33	background	28.03.2022, 0:00		2022-03-27 22:00:00
IMP C33	background	28.03.2022, 8:00	870	2022-03-28 06:00:00
IMP C33	background	28.03.2022, 16:00		2022-03-28 14:00:00
IMP C33	background	29.03.2022, 0:00		2022-03-28 22:00:00
IMP C33	background	29.03.2022, 8:00	872	2022-03-29 06:00:00
IMP C33	background	29.03.2022, 16:00		2022-03-29 14:00:00
IMP C33	background	30.03.2022, 0:00		2022-03-29 22:00:00
IMP C33	background	30.03.2022, 8:00	858	2022-03-30 06:00:00
IMP C33	background	30.03.2022, 16:00		2022-03-30 14:00:00
IMP C33	background	31.03.2022, 0:00		2022-03-30 22:00:00
IMP C33	background	31.03.2022, 8:00		2022-03-31 06:00:00
IMP C33	background	31.03.2022, 16:00	862	2022-03-31 14:00:00
IMP C33	background	01.04.2022, 0:00	814	2022-03-31 22:00:00
IMP C33	background	01.04.2022, 8:00	800	2022-04-01 06:00:00
IMP C33	background	01.04.2022, 16:00		2022-04-01 14:00:00
IMP C33	background	02.04.2022, 0:00		2022-04-01 22:00:00
IMP C33	background	02.04.2022, 8:00	850	2022-04-02 06:00:00
IMP C33	background	02.04.2022, 16:00		2022-04-02 14:00:00
IMP C33	background	03.04.2022, 0:00		2022-04-02 22:00:00
IMP C33	background	03.04.2022, 8:00	863	2022-04-03 06:00:00
IMP C33	background	03.04.2022, 16:00		2022-04-03 14:00:00
IMP C33	background	04.04.2022, 0:00		2022-04-03 22:00:00
IMP C33	background	04.04.2022, 8:00	859	2022-04-04 06:00:00
IMP C33	background	04.04.2022, 16:00		2022-04-04 14:00:00
IMP C33	background	05.04.2022, 0:00		2022-04-04 22:00:00
IMP C33	background	05.04.2022, 8:00		2022-04-05 06:00:00
IMP C33	background	05.04.2022, 16:00		2022-04-05 14:00:00
IMP C33	background	06.04.2022, 0:00		2022-04-05 22:00:00
IMP C33	background	06.04.2022, 8:00		2022-04-06 06:00:00
IMP C33	background	06.04.2022, 16:00	720	2022-04-06 14:00:00
IMP C33	background	07.04.2022, 0:00		2022-04-06 22:00:00
IMP C33	background	07.04.2022, 8:00		2022-04-07 06:00:00
IMP C33	background	07.04.2022, 16:00		2022-04-07 14:00:00
IMP C34	background	25.03.2022, 0:00		2022-03-24 23:00:00
IMP C34	background	25.03.2022, 8:00	857	2022-03-25 07:00:00
IMP C34	background	25.03.2022, 16:00		2022-03-25 15:00:00
IMP C34	background	26.03.2022, 0:00		2022-03-25 23:00:00
IMP C34	background	26.03.2022, 8:00	863	2022-03-26 07:00:00
IMP C34	background	26.03.2022, 16:00		2022-03-26 15:00:00
IMP C34	background	27.03.2022, 0:00		2022-03-26 23:00:00
IMP C34	background	27.03.2022, 8:00	862	2022-03-27 06:00:00
IMP C34	background	27.03.2022, 16:00		2022-03-27 14:00:00
IMP C34	background	28.03.2022, 0:00		2022-03-27 22:00:00
IMP C34	background	28.03.2022, 8:00	860	2022-03-28 06:00:00
IMP C34	background	28.03.2022, 16:00		2022-03-28 14:00:00
IMP C34	background	29.03.2022, 0:00		2022-03-28 22:00:00
IMP C34	background	29.03.2022, 8:00	866	2022-03-29 06:00:00
IMP C34	background	29.03.2022, 16:00		2022-03-29 14:00:00
IMP C34	background	30.03.2022, 0:00		2022-03-29 22:00:00
IMP C34	background	30.03.2022, 8:00	856	2022-03-30 06:00:00
IMP C34	background	30.03.2022, 16:00		2022-03-30 14:00:00
IMP C34	background	31.03.2022, 0:00		2022-03-30 22:00:00
IMP C34	background	31.03.2022, 8:00		2022-03-31 06:00:00
IMP C34	background	31.03.2022, 16:00	825	2022-03-31 14:00:00
IMP C34	background	01.04.2022, 0:00	815	2022-03-31 22:00:00
IMP C34	background	01.04.2022, 8:00	810	2022-04-01 06:00:00
IMP C34	background	01.04.2022, 16:00		2022-04-01 14:00:00
IMP C34	background	02.04.2022, 0:00		2022-04-01 22:00:00
IMP C34	background	02.04.2022, 8:00	850	2022-04-02 06:00:00
IMP C34	background	02.04.2022, 16:00		2022-04-02 14:00:00
IMP C34	background	03.04.2022, 0:00		2022-04-02 22:00:00
IMP C34	background	03.04.2022, 8:00	862	2022-04-03 06:00:00
IMP C34	background	03.04.2022, 16:00		2022-04-03 14:00:00
IMP C34	background	04.04.2022, 0:00		2022-04-03 22:00:00
IMP C34	background	04.04.2022, 8:00	859	2022-04-04 06:00:00
IMP C34	background	04.04.2022, 16:00		2022-04-04 14:00:00
IMP C34	background	05.04.2022, 0:00		2022-04-04 22:00:00
IMP C34	background	05.04.2022, 8:00		2022-04-05 06:00:00
IMP C34	background	05.04.2022, 16:00		2022-04-05 14:00:00
IMP C34	background	06.04.2022, 0:00		2022-04-05 22:00:00
IMP C34	background	06.04.2022, 8:00		2022-04-06 06:00:00
IMP C34	background	06.04.2022, 16:00	721	2022-04-06 14:00:00
IMP C34	background	07.04.2022, 0:00		2022-04-06 22:00:00
IMP C34	background	07.04.2022, 8:00		2022-04-07 06:00:00
IMP C34	background	07.04.2022, 16:00		2022-04-07 14:00:00
IMP C35	background	25.03.2022, 0:00		2022-03-24 23:00:00
IMP C35	background	25.03.2022, 8:00	850	2022-03-25 07:00:00
IMP C35	background	25.03.2022, 16:00		2022-03-25 15:00:00
IMP C35	background	26.03.2022, 0:00		2022-03-25 23:00:00
IMP C35	background	26.03.2022, 8:00	865	2022-03-26 07:00:00
IMP C35	background	26.03.2022, 16:00		2022-03-26 15:00:00
IMP C35	background	27.03.2022, 0:00		2022-03-26 23:00:00
IMP C35	background	27.03.2022, 8:00	861	2022-03-27 06:00:00
IMP C35	background	27.03.2022, 16:00		2022-03-27 14:00:00
IMP C35	background	28.03.2022, 0:00		2022-03-27 22:00:00
IMP C35	background	28.03.2022, 8:00	860	2022-03-28 06:00:00
IMP C35	background	28.03.2022, 16:00		2022-03-28 14:00:00
IMP C35	background	29.03.2022, 0:00	870	2022-03-28 22:00:00
IMP C35	background	29.03.2022, 8:00	874	2022-03-29 06:00:00
IMP C35	background	29.03.2022, 16:00		2022-03-29 14:00:00
IMP C35	background	30.03.2022, 0:00		2022-03-29 22:00:00
IMP C35	background	30.03.2022, 8:00	856	2022-03-30 06:00:00
IMP C35	background	30.03.2022, 16:00		2022-03-30 14:00:00
IMP C35	background	31.03.2022, 0:00		2022-03-30 22:00:00
IMP C35	background	31.03.2022, 8:00		2022-03-31 06:00:00
IMP C35	background	31.03.2022, 16:00	860	2022-03-31 14:00:00
IMP C35	background	01.04.2022, 0:00		2022-03-31 22:00:00
IMP C35	background	01.04.2022, 8:00	794	2022-04-01 06:00:00
IMP C35	background	01.04.2022, 16:00		2022-04-01 14:00:00
IMP C35	background	02.04.2022, 0:00		2022-04-01 22:00:00
IMP C35	background	02.04.2022, 8:00	824	2022-04-02 06:00:00
IMP C35	background	02.04.2022, 16:00		2022-04-02 14:00:00
IMP C35	background	03.04.2022, 0:00		2022-04-02 22:00:00
IMP C35	background	03.04.2022, 8:00	862	2022-04-03 06:00:00
IMP C35	background	03.04.2022, 16:00		2022-04-03 14:00:00
IMP C35	background	04.04.2022, 0:00		2022-04-03 22:00:00
IMP C35	background	04.04.2022, 8:00	857	2022-04-04 06:00:00
IMP C35	background	04.04.2022, 16:00		2022-04-04 14:00:00
IMP C35	background	05.04.2022, 0:00		2022-04-04 22:00:00
IMP C35	background	05.04.2022, 8:00		2022-04-05 06:00:00
IMP C35	background	05.04.2022, 16:00		2022-04-05 14:00:00
IMP C35	background	06.04.2022, 0:00		2022-04-05 22:00:00
IMP C35	background	06.04.2022, 8:00		2022-04-06 06:00:00
IMP C35	background	06.04.2022, 16:00	721	2022-04-06 14:00:00
IMP C35	background	07.04.2022, 0:00		2022-04-06 22:00:00
IMP C35	background	07.04.2022, 8:00		2022-04-07 06:00:00
IMP C35	background	07.04.2022, 16:00		2022-04-07 14:00:00
IMP C36	salt	25.03.2022, 0:00		2022-03-24 23:00:00
IMP C36	salt	25.03.2022, 8:00	937	2022-03-25 07:00:00
IMP C36	salt	25.03.2022, 16:00	1432	2022-03-25 15:00:00
IMP C36	salt	26.03.2022, 0:00		2022-03-25 23:00:00
IMP C36	salt	26.03.2022, 8:00	1493	2022-03-26 07:00:00
IMP C36	salt	26.03.2022, 16:00		2022-03-26 15:00:00
IMP C36	salt	27.03.2022, 0:00		2022-03-26 23:00:00
IMP C36	salt	27.03.2022, 8:00	1426	2022-03-27 06:00:00
IMP C36	salt	27.03.2022, 16:00		2022-03-27 14:00:00
IMP C36	salt	28.03.2022, 0:00		2022-03-27 22:00:00
IMP C36	salt	28.03.2022, 8:00	1460	2022-03-28 06:00:00
IMP C36	salt	28.03.2022, 16:00		2022-03-28 14:00:00
IMP C36	salt	29.03.2022, 0:00		2022-03-28 22:00:00
IMP C36	salt	29.03.2022, 8:00	1203	2022-03-29 06:00:00
IMP C36	salt	29.03.2022, 16:00		2022-03-29 14:00:00
IMP C36	salt	30.03.2022, 0:00		2022-03-29 22:00:00
IMP C36	salt	30.03.2022, 8:00	1502	2022-03-30 06:00:00
IMP C36	salt	30.03.2022, 16:00	1390	2022-03-30 14:00:00
IMP C36	salt	31.03.2022, 0:00		2022-03-30 22:00:00
IMP C36	salt	31.03.2022, 8:00		2022-03-31 06:00:00
IMP C36	salt	31.03.2022, 16:00	1355	2022-03-31 14:00:00
IMP C36	salt	01.04.2022, 0:00		2022-03-31 22:00:00
IMP C36	salt	01.04.2022, 8:00	1530	2022-04-01 06:00:00
IMP C36	salt	01.04.2022, 16:00		2022-04-01 14:00:00
IMP C36	salt	02.04.2022, 0:00		2022-04-01 22:00:00
IMP C36	salt	02.04.2022, 8:00	1484	2022-04-02 06:00:00
IMP C36	salt	02.04.2022, 16:00		2022-04-02 14:00:00
IMP C36	salt	03.04.2022, 0:00		2022-04-02 22:00:00
IMP C36	salt	03.04.2022, 8:00	1368	2022-04-03 06:00:00
IMP C36	salt	03.04.2022, 16:00		2022-04-03 14:00:00
IMP C36	salt	04.04.2022, 0:00		2022-04-03 22:00:00
IMP C36	salt	04.04.2022, 8:00	1320	2022-04-04 06:00:00
IMP C36	salt	04.04.2022, 16:00		2022-04-04 14:00:00
IMP C36	salt	05.04.2022, 0:00		2022-04-04 22:00:00
IMP C36	salt	05.04.2022, 8:00		2022-04-05 06:00:00
IMP C36	salt	05.04.2022, 16:00		2022-04-05 14:00:00
IMP C36	salt	06.04.2022, 0:00		2022-04-05 22:00:00
IMP C36	salt	06.04.2022, 8:00		2022-04-06 06:00:00
IMP C36	salt	06.04.2022, 16:00	1174	2022-04-06 14:00:00
IMP C36	salt	07.04.2022, 0:00		2022-04-06 22:00:00
IMP C36	salt	07.04.2022, 8:00		2022-04-07 06:00:00
IMP C36	salt	07.04.2022, 16:00		2022-04-07 14:00:00
IMP C37	background	25.03.2022, 0:00		2022-03-24 23:00:00
IMP C37	background	25.03.2022, 8:00	857	2022-03-25 07:00:00
IMP C37	background	25.03.2022, 16:00		2022-03-25 15:00:00
IMP C37	background	26.03.2022, 0:00		2022-03-25 23:00:00
IMP C37	background	26.03.2022, 8:00	863	2022-03-26 07:00:00
IMP C37	background	26.03.2022, 16:00		2022-03-26 15:00:00
IMP C37	background	27.03.2022, 0:00		2022-03-26 23:00:00
IMP C37	background	27.03.2022, 8:00	861	2022-03-27 06:00:00
IMP C37	background	27.03.2022, 16:00		2022-03-27 14:00:00
IMP C37	background	28.03.2022, 0:00		2022-03-27 22:00:00
IMP C37	background	28.03.2022, 8:00	860	2022-03-28 06:00:00
IMP C37	background	28.03.2022, 16:00		2022-03-28 14:00:00
IMP C37	background	29.03.2022, 0:00		2022-03-28 22:00:00
IMP C37	background	29.03.2022, 8:00	872	2022-03-29 06:00:00
IMP C37	background	29.03.2022, 16:00		2022-03-29 14:00:00
IMP C37	background	30.03.2022, 0:00		2022-03-29 22:00:00
IMP C37	background	30.03.2022, 8:00	854	2022-03-30 06:00:00
IMP C37	background	30.03.2022, 16:00		2022-03-30 14:00:00
IMP C37	background	31.03.2022, 0:00		2022-03-30 22:00:00
IMP C37	background	31.03.2022, 8:00		2022-03-31 06:00:00
IMP C37	background	31.03.2022, 16:00	861	2022-03-31 14:00:00
IMP C37	background	01.04.2022, 0:00		2022-03-31 22:00:00
IMP C37	background	01.04.2022, 8:00	808	2022-04-01 06:00:00
IMP C37	background	01.04.2022, 16:00		2022-04-01 14:00:00
IMP C37	background	02.04.2022, 0:00		2022-04-01 22:00:00
IMP C37	background	02.04.2022, 8:00	830	2022-04-02 06:00:00
IMP C37	background	02.04.2022, 16:00		2022-04-02 14:00:00
IMP C37	background	03.04.2022, 0:00		2022-04-02 22:00:00
IMP C37	background	03.04.2022, 8:00	1062	2022-04-03 06:00:00
IMP C37	background	03.04.2022, 16:00		2022-04-03 14:00:00
IMP C37	background	04.04.2022, 0:00		2022-04-03 22:00:00
IMP C37	background	04.04.2022, 8:00	861	2022-04-04 06:00:00
IMP C37	background	04.04.2022, 16:00		2022-04-04 14:00:00
IMP C37	background	05.04.2022, 0:00		2022-04-04 22:00:00
IMP C37	background	05.04.2022, 8:00		2022-04-05 06:00:00
IMP C37	background	05.04.2022, 16:00		2022-04-05 14:00:00
IMP C37	background	06.04.2022, 0:00		2022-04-05 22:00:00
IMP C37	background	06.04.2022, 8:00		2022-04-06 06:00:00
IMP C37	background	06.04.2022, 16:00	721	2022-04-06 14:00:00
IMP C37	background	07.04.2022, 0:00		2022-04-06 22:00:00
IMP C37	background	07.04.2022, 8:00		2022-04-07 06:00:00
IMP C37	background	07.04.2022, 16:00		2022-04-07 14:00:00
IMP C38	salt	25.03.2022, 0:00		2022-03-24 23:00:00
IMP C38	salt	25.03.2022, 8:00	896	2022-03-25 07:00:00
IMP C38	salt	25.03.2022, 16:00		2022-03-25 15:00:00
IMP C38	salt	26.03.2022, 0:00		2022-03-25 23:00:00
IMP C38	salt	26.03.2022, 8:00	1508	2022-03-26 07:00:00
IMP C38	salt	26.03.2022, 16:00		2022-03-26 15:00:00
IMP C38	salt	27.03.2022, 0:00		2022-03-26 23:00:00
IMP C38	salt	27.03.2022, 8:00	1388	2022-03-27 06:00:00
IMP C38	salt	27.03.2022, 16:00		2022-03-27 14:00:00
IMP C38	salt	28.03.2022, 0:00		2022-03-27 22:00:00
IMP C38	salt	28.03.2022, 8:00	1570	2022-03-28 06:00:00
IMP C38	salt	28.03.2022, 16:00		2022-03-28 14:00:00
IMP C38	salt	29.03.2022, 0:00		2022-03-28 22:00:00
IMP C38	salt	29.03.2022, 8:00	1255	2022-03-29 06:00:00
IMP C38	salt	29.03.2022, 16:00		2022-03-29 14:00:00
IMP C38	salt	30.03.2022, 0:00		2022-03-29 22:00:00
IMP C38	salt	30.03.2022, 8:00	1427	2022-03-30 06:00:00
IMP C38	salt	30.03.2022, 16:00		2022-03-30 14:00:00
IMP C38	salt	31.03.2022, 0:00		2022-03-30 22:00:00
IMP C38	salt	31.03.2022, 8:00		2022-03-31 06:00:00
IMP C38	salt	31.03.2022, 16:00	1308	2022-03-31 14:00:00
IMP C38	salt	01.04.2022, 0:00		2022-03-31 22:00:00
IMP C38	salt	01.04.2022, 8:00	1230	2022-04-01 06:00:00
IMP C38	salt	01.04.2022, 16:00		2022-04-01 14:00:00
IMP C38	salt	02.04.2022, 0:00		2022-04-01 22:00:00
IMP C38	salt	02.04.2022, 8:00	1184	2022-04-02 06:00:00
IMP C38	salt	02.04.2022, 16:00		2022-04-02 14:00:00
IMP C38	salt	03.04.2022, 0:00		2022-04-02 22:00:00
IMP C38	salt	03.04.2022, 8:00	1332	2022-04-03 06:00:00
IMP C38	salt	03.04.2022, 16:00		2022-04-03 14:00:00
IMP C38	salt	04.04.2022, 0:00		2022-04-03 22:00:00
IMP C38	salt	04.04.2022, 8:00	1310	2022-04-04 06:00:00
IMP C38	salt	04.04.2022, 16:00		2022-04-04 14:00:00
IMP C38	salt	05.04.2022, 0:00		2022-04-04 22:00:00
IMP C38	salt	05.04.2022, 8:00		2022-04-05 06:00:00
IMP C38	salt	05.04.2022, 16:00		2022-04-05 14:00:00
IMP C38	salt	06.04.2022, 0:00		2022-04-05 22:00:00
IMP C38	salt	06.04.2022, 8:00		2022-04-06 06:00:00
IMP C38	salt	06.04.2022, 16:00	1049	2022-04-06 14:00:00
IMP C38	salt	07.04.2022, 0:00		2022-04-06 22:00:00
IMP C38	salt	07.04.2022, 8:00		2022-04-07 06:00:00
IMP C38	salt	07.04.2022, 16:00		2022-04-07 14:00:00
IMP C39	background	25.03.2022, 0:00		2022-03-24 23:00:00
IMP C39	background	25.03.2022, 8:00	852	2022-03-25 07:00:00
IMP C39	background	25.03.2022, 16:00		2022-03-25 15:00:00
IMP C39	background	26.03.2022, 0:00	878	2022-03-25 23:00:00
IMP C39	background	26.03.2022, 8:00	864	2022-03-26 07:00:00
IMP C39	background	26.03.2022, 16:00		2022-03-26 15:00:00
IMP C39	background	27.03.2022, 0:00		2022-03-26 23:00:00
IMP C39	background	27.03.2022, 8:00	862	2022-03-27 06:00:00
IMP C39	background	27.03.2022, 16:00		2022-03-27 14:00:00
IMP C39	background	28.03.2022, 0:00		2022-03-27 22:00:00
IMP C39	background	28.03.2022, 8:00	860	2022-03-28 06:00:00
IMP C39	background	28.03.2022, 16:00		2022-03-28 14:00:00
IMP C39	background	29.03.2022, 0:00		2022-03-28 22:00:00
IMP C39	background	29.03.2022, 8:00	872	2022-03-29 06:00:00
IMP C39	background	29.03.2022, 16:00		2022-03-29 14:00:00
IMP C39	background	30.03.2022, 0:00		2022-03-29 22:00:00
IMP C39	background	30.03.2022, 8:00	856	2022-03-30 06:00:00
IMP C39	background	30.03.2022, 16:00		2022-03-30 14:00:00
IMP C39	background	31.03.2022, 0:00		2022-03-30 22:00:00
IMP C39	background	31.03.2022, 8:00		2022-03-31 06:00:00
IMP C39	background	31.03.2022, 16:00	807	2022-03-31 14:00:00
IMP C39	background	01.04.2022, 0:00		2022-03-31 22:00:00
IMP C39	background	01.04.2022, 8:00	808	2022-04-01 06:00:00
IMP C39	background	01.04.2022, 16:00		2022-04-01 14:00:00
IMP C39	background	02.04.2022, 0:00		2022-04-01 22:00:00
IMP C39	background	02.04.2022, 8:00	835	2022-04-02 06:00:00
IMP C39	background	02.04.2022, 16:00		2022-04-02 14:00:00
IMP C39	background	03.04.2022, 0:00		2022-04-02 22:00:00
IMP C39	background	03.04.2022, 8:00	840	2022-04-03 06:00:00
IMP C39	background	03.04.2022, 16:00		2022-04-03 14:00:00
IMP C39	background	04.04.2022, 0:00		2022-04-03 22:00:00
IMP C39	background	04.04.2022, 8:00	858	2022-04-04 06:00:00
IMP C39	background	04.04.2022, 16:00		2022-04-04 14:00:00
IMP C39	background	05.04.2022, 0:00		2022-04-04 22:00:00
IMP C39	background	05.04.2022, 8:00		2022-04-05 06:00:00
IMP C39	background	05.04.2022, 16:00		2022-04-05 14:00:00
IMP C39	background	06.04.2022, 0:00		2022-04-05 22:00:00
IMP C39	background	06.04.2022, 8:00		2022-04-06 06:00:00
IMP C39	background	06.04.2022, 16:00	721	2022-04-06 14:00:00
IMP C39	background	07.04.2022, 0:00		2022-04-06 22:00:00
IMP C39	background	07.04.2022, 8:00		2022-04-07 06:00:00
IMP C39	background	07.04.2022, 16:00		2022-04-07 14:00:00
IMP C40	salt	25.03.2022, 0:00		2022-03-24 23:00:00
IMP C40	salt	25.03.2022, 8:00	874	2022-03-25 07:00:00
IMP C40	salt	25.03.2022, 16:00		2022-03-25 15:00:00
IMP C40	salt	26.03.2022, 0:00		2022-03-25 23:00:00
IMP C40	salt	26.03.2022, 8:00	1332	2022-03-26 07:00:00
IMP C40	salt	26.03.2022, 16:00		2022-03-26 15:00:00
IMP C40	salt	27.03.2022, 0:00		2022-03-26 23:00:00
IMP C40	salt	27.03.2022, 8:00	1210	2022-03-27 06:00:00
IMP C40	salt	27.03.2022, 16:00		2022-03-27 14:00:00
IMP C40	salt	28.03.2022, 0:00		2022-03-27 22:00:00
IMP C40	salt	28.03.2022, 8:00	1240	2022-03-28 06:00:00
IMP C40	salt	28.03.2022, 16:00		2022-03-28 14:00:00
IMP C40	salt	29.03.2022, 0:00		2022-03-28 22:00:00
IMP C40	salt	29.03.2022, 8:00	1210	2022-03-29 06:00:00
IMP C40	salt	29.03.2022, 16:00		2022-03-29 14:00:00
IMP C40	salt	30.03.2022, 0:00		2022-03-29 22:00:00
IMP C40	salt	30.03.2022, 8:00	3150	2022-03-30 06:00:00
IMP C40	salt	30.03.2022, 16:00		2022-03-30 14:00:00
IMP C40	salt	31.03.2022, 0:00		2022-03-30 22:00:00
IMP C40	salt	31.03.2022, 8:00		2022-03-31 06:00:00
IMP C40	salt	31.03.2022, 16:00	1221	2022-03-31 14:00:00
IMP C40	salt	01.04.2022, 0:00		2022-03-31 22:00:00
IMP C40	salt	01.04.2022, 8:00	1105	2022-04-01 06:00:00
IMP C40	salt	01.04.2022, 16:00		2022-04-01 14:00:00
IMP C40	salt	02.04.2022, 0:00		2022-04-01 22:00:00
IMP C40	salt	02.04.2022, 8:00	1190	2022-04-02 06:00:00
IMP C40	salt	02.04.2022, 16:00		2022-04-02 14:00:00
IMP C40	salt	03.04.2022, 0:00		2022-04-02 22:00:00
IMP C40	salt	03.04.2022, 8:00	1161	2022-04-03 06:00:00
IMP C40	salt	03.04.2022, 16:00		2022-04-03 14:00:00
IMP C40	salt	04.04.2022, 0:00		2022-04-03 22:00:00
IMP C40	salt	04.04.2022, 8:00	1132	2022-04-04 06:00:00
IMP C40	salt	04.04.2022, 16:00		2022-04-04 14:00:00
IMP C40	salt	05.04.2022, 0:00		2022-04-04 22:00:00
IMP C40	salt	05.04.2022, 8:00		2022-04-05 06:00:00
IMP C40	salt	05.04.2022, 16:00		2022-04-05 14:00:00
IMP C40	salt	06.04.2022, 0:00		2022-04-05 22:00:00
IMP C40	salt	06.04.2022, 8:00		2022-04-06 06:00:00
IMP C40	salt	06.04.2022, 16:00	990	2022-04-06 14:00:00
IMP C40	salt	07.04.2022, 0:00		2022-04-06 22:00:00
IMP C40	salt	07.04.2022, 8:00		2022-04-07 06:00:00
IMP C40	salt	07.04.2022, 16:00		2022-04-07 14:00:00
IMP C41	salt	25.03.2022, 0:00		2022-03-24 23:00:00
IMP C41	salt	25.03.2022, 8:00	845	2022-03-25 07:00:00
IMP C41	salt	25.03.2022, 16:00		2022-03-25 15:00:00
IMP C41	salt	26.03.2022, 0:00		2022-03-25 23:00:00
IMP C41	salt	26.03.2022, 8:00	1390	2022-03-26 07:00:00
IMP C41	salt	26.03.2022, 16:00		2022-03-26 15:00:00
IMP C41	salt	27.03.2022, 0:00		2022-03-26 23:00:00
IMP C41	salt	27.03.2022, 8:00	1357	2022-03-27 06:00:00
IMP C41	salt	27.03.2022, 16:00		2022-03-27 14:00:00
IMP C41	salt	28.03.2022, 0:00		2022-03-27 22:00:00
IMP C41	salt	28.03.2022, 8:00	1270	2022-03-28 06:00:00
IMP C41	salt	28.03.2022, 16:00		2022-03-28 14:00:00
IMP C41	salt	29.03.2022, 0:00		2022-03-28 22:00:00
IMP C41	salt	29.03.2022, 8:00	1154	2022-03-29 06:00:00
IMP C41	salt	29.03.2022, 16:00		2022-03-29 14:00:00
IMP C41	salt	30.03.2022, 0:00		2022-03-29 22:00:00
IMP C41	salt	30.03.2022, 8:00	1367	2022-03-30 06:00:00
IMP C41	salt	30.03.2022, 16:00		2022-03-30 14:00:00
IMP C41	salt	31.03.2022, 0:00		2022-03-30 22:00:00
IMP C41	salt	31.03.2022, 8:00		2022-03-31 06:00:00
IMP C41	salt	31.03.2022, 16:00	1363	2022-03-31 14:00:00
IMP C41	salt	01.04.2022, 0:00		2022-03-31 22:00:00
IMP C41	salt	01.04.2022, 8:00	1133	2022-04-01 06:00:00
IMP C41	salt	01.04.2022, 16:00		2022-04-01 14:00:00
IMP C41	salt	02.04.2022, 0:00		2022-04-01 22:00:00
IMP C41	salt	02.04.2022, 8:00	1015	2022-04-02 06:00:00
IMP C41	salt	02.04.2022, 16:00		2022-04-02 14:00:00
IMP C41	salt	03.04.2022, 0:00		2022-04-02 22:00:00
IMP C41	salt	03.04.2022, 8:00	862	2022-04-03 06:00:00
IMP C41	salt	03.04.2022, 16:00		2022-04-03 14:00:00
IMP C41	salt	04.04.2022, 0:00		2022-04-03 22:00:00
IMP C41	salt	04.04.2022, 8:00	1202	2022-04-04 06:00:00
IMP C41	salt	04.04.2022, 16:00		2022-04-04 14:00:00
IMP C41	salt	05.04.2022, 0:00		2022-04-04 22:00:00
IMP C41	salt	05.04.2022, 8:00		2022-04-05 06:00:00
IMP C41	salt	05.04.2022, 16:00		2022-04-05 14:00:00
IMP C41	salt	06.04.2022, 0:00		2022-04-05 22:00:00
IMP C41	salt	06.04.2022, 8:00		2022-04-06 06:00:00
IMP C41	salt	06.04.2022, 16:00	1235	2022-04-06 14:00:00
IMP C41	salt	07.04.2022, 0:00		2022-04-06 22:00:00
IMP C41	salt	07.04.2022, 8:00		2022-04-07 06:00:00
IMP C41	salt	07.04.2022, 16:00		2022-04-07 14:00:00
IMP C42	background	25.03.2022, 0:00		2022-03-24 23:00:00
IMP C42	background	25.03.2022, 8:00	852	2022-03-25 07:00:00
IMP C42	background	25.03.2022, 16:00	830	2022-03-25 15:00:00
IMP C42	background	26.03.2022, 0:00		2022-03-25 23:00:00
IMP C42	background	26.03.2022, 8:00	861	2022-03-26 07:00:00
IMP C42	background	26.03.2022, 16:00		2022-03-26 15:00:00
IMP C42	background	27.03.2022, 0:00		2022-03-26 23:00:00
IMP C42	background	27.03.2022, 8:00	861	2022-03-27 06:00:00
IMP C42	background	27.03.2022, 16:00		2022-03-27 14:00:00
IMP C42	background	28.03.2022, 0:00		2022-03-27 22:00:00
IMP C42	background	28.03.2022, 8:00	860	2022-03-28 06:00:00
IMP C42	background	28.03.2022, 16:00		2022-03-28 14:00:00
IMP C42	background	29.03.2022, 0:00		2022-03-28 22:00:00
IMP C42	background	29.03.2022, 8:00	870	2022-03-29 06:00:00
IMP C42	background	29.03.2022, 16:00		2022-03-29 14:00:00
IMP C42	background	30.03.2022, 0:00		2022-03-29 22:00:00
IMP C42	background	30.03.2022, 8:00	853	2022-03-30 06:00:00
IMP C42	background	30.03.2022, 16:00	840	2022-03-30 14:00:00
IMP C42	background	31.03.2022, 0:00		2022-03-30 22:00:00
IMP C42	background	31.03.2022, 8:00		2022-03-31 06:00:00
IMP C42	background	31.03.2022, 16:00	856	2022-03-31 14:00:00
IMP C42	background	01.04.2022, 0:00		2022-03-31 22:00:00
IMP C42	background	01.04.2022, 8:00	768	2022-04-01 06:00:00
IMP C42	background	01.04.2022, 16:00		2022-04-01 14:00:00
IMP C42	background	02.04.2022, 0:00		2022-04-01 22:00:00
IMP C42	background	02.04.2022, 8:00	854	2022-04-02 06:00:00
IMP C42	background	02.04.2022, 16:00		2022-04-02 14:00:00
IMP C42	background	03.04.2022, 0:00		2022-04-02 22:00:00
IMP C42	background	03.04.2022, 8:00	863	2022-04-03 06:00:00
IMP C42	background	03.04.2022, 16:00		2022-04-03 14:00:00
IMP C42	background	04.04.2022, 0:00		2022-04-03 22:00:00
IMP C42	background	04.04.2022, 8:00	859	2022-04-04 06:00:00
IMP C42	background	04.04.2022, 16:00		2022-04-04 14:00:00
IMP C42	background	05.04.2022, 0:00		2022-04-04 22:00:00
IMP C42	background	05.04.2022, 8:00		2022-04-05 06:00:00
IMP C42	background	05.04.2022, 16:00		2022-04-05 14:00:00
IMP C42	background	06.04.2022, 0:00		2022-04-05 22:00:00
IMP C42	background	06.04.2022, 8:00		2022-04-06 06:00:00
IMP C42	background	06.04.2022, 16:00	722	2022-04-06 14:00:00
IMP C42	background	07.04.2022, 0:00		2022-04-06 22:00:00
IMP C42	background	07.04.2022, 8:00		2022-04-07 06:00:00
IMP C42	background	07.04.2022, 16:00		2022-04-07 14:00:00
IMP C43	background	25.03.2022, 0:00		2022-03-24 23:00:00
IMP C43	background	25.03.2022, 8:00	846	2022-03-25 07:00:00
IMP C43	background	25.03.2022, 16:00	842	2022-03-25 15:00:00
IMP C43	background	26.03.2022, 0:00		2022-03-25 23:00:00
IMP C43	background	26.03.2022, 8:00	865	2022-03-26 07:00:00
IMP C43	background	26.03.2022, 16:00		2022-03-26 15:00:00
IMP C43	background	27.03.2022, 0:00		2022-03-26 23:00:00
IMP C43	background	27.03.2022, 8:00	862	2022-03-27 06:00:00
IMP C43	background	27.03.2022, 16:00		2022-03-27 14:00:00
IMP C43	background	28.03.2022, 0:00		2022-03-27 22:00:00
IMP C43	background	28.03.2022, 8:00	860	2022-03-28 06:00:00
IMP C43	background	28.03.2022, 16:00		2022-03-28 14:00:00
IMP C43	background	29.03.2022, 0:00		2022-03-28 22:00:00
IMP C43	background	29.03.2022, 8:00	863	2022-03-29 06:00:00
IMP C43	background	29.03.2022, 16:00		2022-03-29 14:00:00
IMP C43	background	30.03.2022, 0:00		2022-03-29 22:00:00
IMP C43	background	30.03.2022, 8:00	856	2022-03-30 06:00:00
IMP C43	background	30.03.2022, 16:00		2022-03-30 14:00:00
IMP C43	background	31.03.2022, 0:00		2022-03-30 22:00:00
IMP C43	background	31.03.2022, 8:00		2022-03-31 06:00:00
IMP C43	background	31.03.2022, 16:00	860	2022-03-31 14:00:00
IMP C43	background	01.04.2022, 0:00		2022-03-31 22:00:00
IMP C43	background	01.04.2022, 8:00	806	2022-04-01 06:00:00
IMP C43	background	01.04.2022, 16:00		2022-04-01 14:00:00
IMP C43	background	02.04.2022, 0:00		2022-04-01 22:00:00
IMP C43	background	02.04.2022, 8:00	794	2022-04-02 06:00:00
IMP C43	background	02.04.2022, 16:00		2022-04-02 14:00:00
IMP C43	background	03.04.2022, 0:00		2022-04-02 22:00:00
IMP C43	background	03.04.2022, 8:00	862	2022-04-03 06:00:00
IMP C43	background	03.04.2022, 16:00		2022-04-03 14:00:00
IMP C43	background	04.04.2022, 0:00		2022-04-03 22:00:00
IMP C43	background	04.04.2022, 8:00	857	2022-04-04 06:00:00
IMP C43	background	04.04.2022, 16:00		2022-04-04 14:00:00
IMP C43	background	05.04.2022, 0:00		2022-04-04 22:00:00
IMP C43	background	05.04.2022, 8:00		2022-04-05 06:00:00
IMP C43	background	05.04.2022, 16:00		2022-04-05 14:00:00
IMP C43	background	06.04.2022, 0:00		2022-04-05 22:00:00
IMP C43	background	06.04.2022, 8:00		2022-04-06 06:00:00
IMP C43	background	06.04.2022, 16:00	722	2022-04-06 14:00:00
IMP C43	background	07.04.2022, 0:00		2022-04-06 22:00:00
IMP C43	background	07.04.2022, 8:00		2022-04-07 06:00:00
IMP C43	background	07.04.2022, 16:00		2022-04-07 14:00:00
IMP C44	salt	25.03.2022, 0:00		2022-03-24 23:00:00
IMP C44	salt	25.03.2022, 8:00	881	2022-03-25 07:00:00
IMP C44	salt	25.03.2022, 16:00		2022-03-25 15:00:00
IMP C44	salt	26.03.2022, 0:00		2022-03-25 23:00:00
IMP C44	salt	26.03.2022, 8:00	1128	2022-03-26 07:00:00
IMP C44	salt	26.03.2022, 16:00		2022-03-26 15:00:00
IMP C44	salt	27.03.2022, 0:00		2022-03-26 23:00:00
IMP C44	salt	27.03.2022, 8:00	1625	2022-03-27 06:00:00
IMP C44	salt	27.03.2022, 16:00		2022-03-27 14:00:00
IMP C44	salt	28.03.2022, 0:00		2022-03-27 22:00:00
IMP C44	salt	28.03.2022, 8:00	1390	2022-03-28 06:00:00
IMP C44	salt	28.03.2022, 16:00		2022-03-28 14:00:00
IMP C44	salt	29.03.2022, 0:00		2022-03-28 22:00:00
IMP C44	salt	29.03.2022, 8:00	1233	2022-03-29 06:00:00
IMP C44	salt	29.03.2022, 16:00		2022-03-29 14:00:00
IMP C44	salt	30.03.2022, 0:00		2022-03-29 22:00:00
IMP C44	salt	30.03.2022, 8:00	1410	2022-03-30 06:00:00
IMP C44	salt	30.03.2022, 16:00		2022-03-30 14:00:00
IMP C44	salt	31.03.2022, 0:00		2022-03-30 22:00:00
IMP C44	salt	31.03.2022, 8:00		2022-03-31 06:00:00
IMP C44	salt	31.03.2022, 16:00	1375	2022-03-31 14:00:00
IMP C44	salt	01.04.2022, 0:00		2022-03-31 22:00:00
IMP C44	salt	01.04.2022, 8:00	1192	2022-04-01 06:00:00
IMP C44	salt	01.04.2022, 16:00		2022-04-01 14:00:00
IMP C44	salt	02.04.2022, 0:00		2022-04-01 22:00:00
IMP C44	salt	02.04.2022, 8:00	1318	2022-04-02 06:00:00
IMP C44	salt	02.04.2022, 16:00		2022-04-02 14:00:00
IMP C44	salt	03.04.2022, 0:00		2022-04-02 22:00:00
IMP C44	salt	03.04.2022, 8:00	1355	2022-04-03 06:00:00
IMP C44	salt	03.04.2022, 16:00		2022-04-03 14:00:00
IMP C44	salt	04.04.2022, 0:00		2022-04-03 22:00:00
IMP C44	salt	04.04.2022, 8:00	1312	2022-04-04 06:00:00
IMP C44	salt	04.04.2022, 16:00		2022-04-04 14:00:00
IMP C44	salt	05.04.2022, 0:00		2022-04-04 22:00:00
IMP C44	salt	05.04.2022, 8:00		2022-04-05 06:00:00
IMP C44	salt	05.04.2022, 16:00		2022-04-05 14:00:00
IMP C44	salt	06.04.2022, 0:00		2022-04-05 22:00:00
IMP C44	salt	06.04.2022, 8:00		2022-04-06 06:00:00
IMP C44	salt	06.04.2022, 16:00	1063	2022-04-06 14:00:00
IMP C44	salt	07.04.2022, 0:00		2022-04-06 22:00:00
IMP C44	salt	07.04.2022, 8:00		2022-04-07 06:00:00
IMP C44	salt	07.04.2022, 16:00		2022-04-07 14:00:00
IMP C45	background	25.03.2022, 0:00		2022-03-24 23:00:00
IMP C45	background	25.03.2022, 8:00	851	2022-03-25 07:00:00
IMP C45	background	25.03.2022, 16:00		2022-03-25 15:00:00
IMP C45	background	26.03.2022, 0:00		2022-03-25 23:00:00
IMP C45	background	26.03.2022, 8:00	859	2022-03-26 07:00:00
IMP C45	background	26.03.2022, 16:00		2022-03-26 15:00:00
IMP C45	background	27.03.2022, 0:00		2022-03-26 23:00:00
IMP C45	background	27.03.2022, 8:00	861	2022-03-27 06:00:00
IMP C45	background	27.03.2022, 16:00		2022-03-27 14:00:00
IMP C45	background	28.03.2022, 0:00		2022-03-27 22:00:00
IMP C45	background	28.03.2022, 8:00	863	2022-03-28 06:00:00
IMP C45	background	28.03.2022, 16:00		2022-03-28 14:00:00
IMP C45	background	29.03.2022, 0:00		2022-03-28 22:00:00
IMP C45	background	29.03.2022, 8:00	876	2022-03-29 06:00:00
IMP C45	background	29.03.2022, 16:00		2022-03-29 14:00:00
IMP C45	background	30.03.2022, 0:00		2022-03-29 22:00:00
IMP C45	background	30.03.2022, 8:00	853	2022-03-30 06:00:00
IMP C45	background	30.03.2022, 16:00		2022-03-30 14:00:00
IMP C45	background	31.03.2022, 0:00		2022-03-30 22:00:00
IMP C45	background	31.03.2022, 8:00		2022-03-31 06:00:00
IMP C45	background	31.03.2022, 16:00	854	2022-03-31 14:00:00
IMP C45	background	01.04.2022, 0:00		2022-03-31 22:00:00
IMP C45	background	01.04.2022, 8:00	806	2022-04-01 06:00:00
IMP C45	background	01.04.2022, 16:00		2022-04-01 14:00:00
IMP C45	background	02.04.2022, 0:00		2022-04-01 22:00:00
IMP C45	background	02.04.2022, 8:00	845	2022-04-02 06:00:00
IMP C45	background	02.04.2022, 16:00		2022-04-02 14:00:00
IMP C45	background	03.04.2022, 0:00		2022-04-02 22:00:00
IMP C45	background	03.04.2022, 8:00	857	2022-04-03 06:00:00
IMP C45	background	03.04.2022, 16:00		2022-04-03 14:00:00
IMP C45	background	04.04.2022, 0:00		2022-04-03 22:00:00
IMP C45	background	04.04.2022, 8:00	858	2022-04-04 06:00:00
IMP C45	background	04.04.2022, 16:00		2022-04-04 14:00:00
IMP C45	background	05.04.2022, 0:00	750	2022-04-04 22:00:00
IMP C45	background	05.04.2022, 8:00		2022-04-05 06:00:00
IMP C45	background	05.04.2022, 16:00		2022-04-05 14:00:00
IMP C45	background	06.04.2022, 0:00		2022-04-05 22:00:00
IMP C45	background	06.04.2022, 8:00		2022-04-06 06:00:00
IMP C45	background	06.04.2022, 16:00	722	2022-04-06 14:00:00
IMP C45	background	07.04.2022, 0:00		2022-04-06 22:00:00
IMP C45	background	07.04.2022, 8:00		2022-04-07 06:00:00
IMP C45	background	07.04.2022, 16:00		2022-04-07 14:00:00
IMP C46	salt	25.03.2022, 0:00		2022-03-24 23:00:00
IMP C46	salt	25.03.2022, 8:00	851	2022-03-25 07:00:00
IMP C46	salt	25.03.2022, 16:00		2022-03-25 15:00:00
IMP C46	salt	26.03.2022, 0:00		2022-03-25 23:00:00
IMP C46	salt	26.03.2022, 8:00	1473	2022-03-26 07:00:00
IMP C46	salt	26.03.2022, 16:00		2022-03-26 15:00:00
IMP C46	salt	27.03.2022, 0:00		2022-03-26 23:00:00
IMP C46	salt	27.03.2022, 8:00	1443	2022-03-27 06:00:00
IMP C46	salt	27.03.2022, 16:00		2022-03-27 14:00:00
IMP C46	salt	28.03.2022, 0:00		2022-03-27 22:00:00
IMP C46	salt	28.03.2022, 8:00	1403	2022-03-28 06:00:00
IMP C46	salt	28.03.2022, 16:00		2022-03-28 14:00:00
IMP C46	salt	29.03.2022, 0:00	9500	2022-03-28 22:00:00
IMP C46	salt	29.03.2022, 8:00	1274	2022-03-29 06:00:00
IMP C46	salt	29.03.2022, 16:00		2022-03-29 14:00:00
IMP C46	salt	30.03.2022, 0:00		2022-03-29 22:00:00
IMP C46	salt	30.03.2022, 8:00	1555	2022-03-30 06:00:00
IMP C46	salt	30.03.2022, 16:00		2022-03-30 14:00:00
IMP C46	salt	31.03.2022, 0:00		2022-03-30 22:00:00
IMP C46	salt	31.03.2022, 8:00		2022-03-31 06:00:00
IMP C46	salt	31.03.2022, 16:00	1411	2022-03-31 14:00:00
IMP C46	salt	01.04.2022, 0:00		2022-03-31 22:00:00
IMP C46	salt	01.04.2022, 8:00	1050	2022-04-01 06:00:00
IMP C46	salt	01.04.2022, 16:00		2022-04-01 14:00:00
IMP C46	salt	02.04.2022, 0:00		2022-04-01 22:00:00
IMP C46	salt	02.04.2022, 8:00	1290	2022-04-02 06:00:00
IMP C46	salt	02.04.2022, 16:00		2022-04-02 14:00:00
IMP C46	salt	03.04.2022, 0:00		2022-04-02 22:00:00
IMP C46	salt	03.04.2022, 8:00	1468	2022-04-03 06:00:00
IMP C46	salt	03.04.2022, 16:00		2022-04-03 14:00:00
IMP C46	salt	04.04.2022, 0:00		2022-04-03 22:00:00
IMP C46	salt	04.04.2022, 8:00	1368	2022-04-04 06:00:00
IMP C46	salt	04.04.2022, 16:00		2022-04-04 14:00:00
IMP C46	salt	05.04.2022, 0:00		2022-04-04 22:00:00
IMP C46	salt	05.04.2022, 8:00		2022-04-05 06:00:00
IMP C46	salt	05.04.2022, 16:00		2022-04-05 14:00:00
IMP C46	salt	06.04.2022, 0:00		2022-04-05 22:00:00
IMP C46	salt	06.04.2022, 8:00		2022-04-06 06:00:00
IMP C46	salt	06.04.2022, 16:00	986	2022-04-06 14:00:00
IMP C46	salt	07.04.2022, 0:00		2022-04-06 22:00:00
IMP C46	salt	07.04.2022, 8:00		2022-04-07 06:00:00
IMP C46	salt	07.04.2022, 16:00		2022-04-07 14:00:00
IMP C47	salt	25.03.2022, 0:00		2022-03-24 23:00:00
IMP C47	salt	25.03.2022, 8:00	853	2022-03-25 07:00:00
IMP C47	salt	25.03.2022, 16:00		2022-03-25 15:00:00
IMP C47	salt	26.03.2022, 0:00		2022-03-25 23:00:00
IMP C47	salt	26.03.2022, 8:00	1192	2022-03-26 07:00:00
IMP C47	salt	26.03.2022, 16:00		2022-03-26 15:00:00
IMP C47	salt	27.03.2022, 0:00		2022-03-26 23:00:00
IMP C47	salt	27.03.2022, 8:00	1488	2022-03-27 06:00:00
IMP C47	salt	27.03.2022, 16:00		2022-03-27 14:00:00
IMP C47	salt	28.03.2022, 0:00		2022-03-27 22:00:00
IMP C47	salt	28.03.2022, 8:00	1476	2022-03-28 06:00:00
IMP C47	salt	28.03.2022, 16:00		2022-03-28 14:00:00
IMP C47	salt	29.03.2022, 0:00		2022-03-28 22:00:00
IMP C47	salt	29.03.2022, 8:00	1326	2022-03-29 06:00:00
IMP C47	salt	29.03.2022, 16:00		2022-03-29 14:00:00
IMP C47	salt	30.03.2022, 0:00		2022-03-29 22:00:00
IMP C47	salt	30.03.2022, 8:00	1566	2022-03-30 06:00:00
IMP C47	salt	30.03.2022, 16:00		2022-03-30 14:00:00
IMP C47	salt	31.03.2022, 0:00		2022-03-30 22:00:00
IMP C47	salt	31.03.2022, 8:00		2022-03-31 06:00:00
IMP C47	salt	31.03.2022, 16:00	1404	2022-03-31 14:00:00
IMP C47	salt	01.04.2022, 0:00		2022-03-31 22:00:00
IMP C47	salt	01.04.2022, 8:00	1303	2022-04-01 06:00:00
IMP C47	salt	01.04.2022, 16:00		2022-04-01 14:00:00
IMP C47	salt	02.04.2022, 0:00		2022-04-01 22:00:00
IMP C47	salt	02.04.2022, 8:00	1419	2022-04-02 06:00:00
IMP C47	salt	02.04.2022, 16:00		2022-04-02 14:00:00
IMP C47	salt	03.04.2022, 0:00		2022-04-02 22:00:00
IMP C47	salt	03.04.2022, 8:00	1414	2022-04-03 06:00:00
IMP C47	salt	03.04.2022, 16:00		2022-04-03 14:00:00
IMP C47	salt	04.04.2022, 0:00		2022-04-03 22:00:00
IMP C47	salt	04.04.2022, 8:00	1364	2022-04-04 06:00:00
IMP C47	salt	04.04.2022, 16:00		2022-04-04 14:00:00
IMP C47	salt	05.04.2022, 0:00		2022-04-04 22:00:00
IMP C47	salt	05.04.2022, 8:00	2950	2022-04-05 06:00:00
IMP C47	salt	05.04.2022, 16:00		2022-04-05 14:00:00
IMP C47	salt	06.04.2022, 0:00		2022-04-05 22:00:00
IMP C47	salt	06.04.2022, 8:00		2022-04-06 06:00:00
IMP C47	salt	06.04.2022, 16:00	1149	2022-04-06 14:00:00
IMP C47	salt	07.04.2022, 0:00		2022-04-06 22:00:00
IMP C47	salt	07.04.2022, 8:00		2022-04-07 06:00:00
IMP C47	salt	07.04.2022, 16:00		2022-04-07 14:00:00
IMP C48	salt	25.03.2022, 0:00		2022-03-24 23:00:00
IMP C48	salt	25.03.2022, 8:00	850	2022-03-25 07:00:00
IMP C48	salt	25.03.2022, 16:00	1292	2022-03-25 15:00:00
IMP C48	salt	26.03.2022, 0:00		2022-03-25 23:00:00
IMP C48	salt	26.03.2022, 8:00	1459	2022-03-26 07:00:00
IMP C48	salt	26.03.2022, 16:00		2022-03-26 15:00:00
IMP C48	salt	27.03.2022, 0:00		2022-03-26 23:00:00
IMP C48	salt	27.03.2022, 8:00	1348	2022-03-27 06:00:00
IMP C48	salt	27.03.2022, 16:00		2022-03-27 14:00:00
IMP C48	salt	28.03.2022, 0:00		2022-03-27 22:00:00
IMP C48	salt	28.03.2022, 8:00	1357	2022-03-28 06:00:00
IMP C48	salt	28.03.2022, 16:00		2022-03-28 14:00:00
IMP C48	salt	29.03.2022, 0:00		2022-03-28 22:00:00
IMP C48	salt	29.03.2022, 8:00	1226	2022-03-29 06:00:00
IMP C48	salt	29.03.2022, 16:00		2022-03-29 14:00:00
IMP C48	salt	30.03.2022, 0:00		2022-03-29 22:00:00
IMP C48	salt	30.03.2022, 8:00	1420	2022-03-30 06:00:00
IMP C48	salt	30.03.2022, 16:00		2022-03-30 14:00:00
IMP C48	salt	31.03.2022, 0:00		2022-03-30 22:00:00
IMP C48	salt	31.03.2022, 8:00		2022-03-31 06:00:00
IMP C48	salt	31.03.2022, 16:00	1259	2022-03-31 14:00:00
IMP C48	salt	01.04.2022, 0:00		2022-03-31 22:00:00
IMP C48	salt	01.04.2022, 8:00	1176	2022-04-01 06:00:00
IMP C48	salt	01.04.2022, 16:00		2022-04-01 14:00:00
IMP C48	salt	02.04.2022, 0:00	1599	2022-04-01 22:00:00
[truncated: 689 more rows]

## Sheet: Temperature
Channel	treat	phase	mean_temp	sd_temp	max_temp	min_temp	n
IMP C06	T+	Acclimation	8.04052	2.48808	14.0257	2.91445	5510
IMP C06	T+	Recovery	8.82994	0.0892716	9.04921	8.66311	36
IMP C06	T+	Stressor	11.1729	2.87651	19.2595	5.05947	3916
IMP C09	T+	Acclimation	9.29549	2.16179	14.8837	5.05947	2276
IMP C09	T+	Recovery	11.0627	2.87589	17.5435	5.66008	4069
IMP C09	T+	Stressor	11.1187	2.95083	19.474	5.05947	3916
IMP C25	T0	Acclimation	9.34768	2.21294	14.0686	5.01657	2276			we only did full measurements once a day and selectively measured when channels were clogged
IMP C25	T0	Recovery	8.83819	0.0923319	9.04921	8.70601	37
IMP C25	T0	Stressor	8.71239	2.6472	15.3985	3.60086	3916
IMP C29	T0	Acclimation	8.18099	2.52746	15.7417	2.69995	5510
IMP C29	T0	Recovery	10.925	2.84441	19.0879	3.98696	4068
IMP C29	T0	Stressor	8.7571	2.67163	15.7417	3.30056	3916
IMP C35	T0	Acclimation	9.40229	2.17083	15.7417	5.18817	2276
IMP C35	T0	Recovery	8.9379	0.0923768	9.13501	8.83471	37
IMP C35	T0	Stressor	8.82489	2.60933	15.3985	2.57125	3916
IMP C41	T0	Acclimation	7.88379	2.63675	13.9399	0.683633	5510
IMP C41	T0	Recovery	10.8966	2.80803	17.0287	5.14527	4068
IMP C41	T0	Stressor	8.67914	2.67038	15.613	3.51506	3916
IMP C60	T+	Acclimation	8.01328	2.44539	13.8541	2.39965	5510
IMP C60	T+	Recovery	10.9033	2.84651	17.758	4.45887	4068
IMP C60	T+	Stressor	10.8154	3.17958	19.0879	3.08605	3916
IMP C61	T+	Acclimation	8.04552	2.47448	14.2831	2.87155	5510
IMP C61	T+	Recovery	8.79896	0.0867152	9.00631	8.70601	36
IMP C61	T+	Stressor	10.8617	3.14284	19.2595	4.97367	3916
IMP C06	T+	Stressor, effective	12.2567	3.01043	19.2595	6.98999	2308
IMP C09	T+	Stressor, effective	12.1581	3.1555	19.474	7.03289	2308
IMP C25	T0	Stressor, effective	8.66902	3.14443	15.3985	3.60086	2308
IMP C29	T0	Stressor, effective	8.74734	3.11152	15.7417	3.68666	2308
IMP C35	T0	Stressor, effective	8.78043	3.07566	15.3985	3.81536	2308
IMP C41	T0	Stressor, effective	8.64755	3.15455	15.613	3.51506	2308
IMP C60	T+	Stressor, effective	12.0652	3.28592	19.0879	3.08605	2308
IMP C61	T+	Stressor, effective	12.1463	3.13046	19.2595	6.51809	2308
