# Supplementary material for: Complex compositional and metabolic response of river sediment microbiomes to multiple anthropogenic stressors
Source: ISME Commun. 2025 May 17;6(1):ycaf079. doi: 10.1093/ismeco/ycaf079 (PMC13245187; doi:10.1093/ismeco/ycaf079)
Supplement: Supplementary_material_ycaf079 [file supplementary_material_ycaf079.zip › SI1_All_samples_meta.tsv]

sample	name	velocity	salinity	phase	temperature
ES22_IMP_S_C01	V-S0T+R	reduced	background	recovery	increased
ES22_IMP_S_C02	V-S+T+R	reduced	salt	recovery	increased
ES22_IMP_S_C03	V-S+T+R	reduced	salt	recovery	increased
ES22_IMP_S_C04	V0S0T+R	normal	background	recovery	increased
ES22_IMP_S_C05	V0S0T+S	normal	background	stress	increased
ES22_IMP_S_C06	V-S0T+S	reduced	background	stress	increased
ES22_IMP_S_C07	V0S+T+S	normal	salt	stress	increased
ES22_IMP_S_C08	V-S0T+S	reduced	background	stress	increased
ES22_IMP_S_C09	V0S0T+R	normal	background	recovery	increased
ES22_IMP_S_C10	V-S0T+S	reduced	background	stress	increased
ES22_IMP_S_C11	V-S+T+S	reduced	salt	stress	increased
ES22_IMP_S_C12	V-S0T+R	reduced	background	recovery	increased
ES22_IMP_S_C13	V0S+T+S	normal	salt	stress	increased
ES22_IMP_S_C14	V0S+T+R	normal	salt	recovery	increased
ES22_IMP_S_C15	V0S+T+S	normal	salt	stress	increased
ES22_IMP_S_C16	V0S+T+R	normal	salt	recovery	increased
ES22_IMP_S_C17	V-S+T0S	reduced	salt	stress	normal
ES22_IMP_S_C18	V0S0T0R	normal	background	recovery	normal
ES22_IMP_S_C19	V0S0T0R	normal	background	recovery	normal
ES22_IMP_S_C20	V-S+T0R	reduced	salt	recovery	normal
ES22_IMP_S_C21	V0S0T0S	normal	background	stress	normal
ES22_IMP_S_C22	V-S0T0R	reduced	background	recovery	normal
ES22_IMP_S_C23	V0S0T0S	normal	background	stress	normal
ES22_IMP_S_C24	V-S+T0S	reduced	salt	stress	normal
ES22_IMP_S_C25	V0S+T0S	normal	salt	stress	normal
ES22_IMP_S_C26	V0S+T0S	normal	salt	stress	normal
ES22_IMP_S_C27	V0S+T0R	normal	salt	recovery	normal
ES22_IMP_S_C28	V-S0T0S	reduced	background	stress	normal
ES22_IMP_S_C29	V-S0T0R	reduced	background	recovery	normal
ES22_IMP_S_C30	V-S0T0S	reduced	background	stress	normal
ES22_IMP_S_C31	V0S+T0R	normal	salt	recovery	normal
ES22_IMP_S_C32	V-S+T0R	reduced	salt	recovery	normal
ES22_IMP_S_C33	V-S0T0S	reduced	background	stress	normal
ES22_IMP_S_C34	V-S0T0R	reduced	background	recovery	normal
ES22_IMP_S_C35	V0S0T0S	normal	background	stress	normal
ES22_IMP_S_C36	V0S+T0R	normal	salt	recovery	normal
ES22_IMP_S_C37	V0S0T0R	normal	background	recovery	normal
ES22_IMP_S_C38	V0S+T0S	normal	salt	stress	normal
ES22_IMP_S_C39	V-S0T0S	reduced	background	stress	normal
ES22_IMP_S_C40	V-S+T0S	reduced	salt	stress	normal
ES22_IMP_S_C41	V-S+T0R	reduced	salt	recovery	normal
ES22_IMP_S_C42	V0S0T0R	normal	background	recovery	normal
ES22_IMP_S_C43	V0S0T0S	normal	background	stress	normal
ES22_IMP_S_C44	V0S+T0R	normal	salt	recovery	normal
ES22_IMP_S_C45	V-S0T0R	reduced	background	recovery	normal
ES22_IMP_S_C46	V-S+T0R	reduced	salt	recovery	normal
ES22_IMP_S_C47	V0S+T0S	normal	salt	stress	normal
ES22_IMP_S_C48	V-S+T0S	reduced	salt	stress	normal
ES22_IMP_S_C49	V0S+T+S	normal	salt	stress	increased
ES22_IMP_S_C50	V-S+T+S	reduced	salt	stress	increased
ES22_IMP_S_C51	V0S+T+S	normal	salt	stress	increased
ES22_IMP_S_C52	V0S0T+R	normal	background	recovery	increased
ES22_IMP_S_C53	V0S+T+R	normal	salt	recovery	increased
ES22_IMP_S_C54	V0S0T+R	normal	background	recovery	increased
ES22_IMP_S_C55	V-S0T+R	reduced	background	recovery	increased
ES22_IMP_S_C56	V-S0T+S	reduced	background	stress	increased
ES22_IMP_S_C57	V-S0T+R	reduced	background	recovery	increased
ES22_IMP_S_C58	V-S+T+R	reduced	salt	recovery	increased
ES22_IMP_S_C59	V-S0T+S	reduced	background	stress	increased
ES22_IMP_S_C60	V0S+T+R	normal	salt	recovery	increased
ES22_IMP_S_C61	V-S+T+S	reduced	salt	stress	increased
ES22_IMP_S_C62	V0S0T+S	normal	background	stress	increased
ES22_IMP_S_C63	V0S0T+S	normal	background	stress	increased
ES22_IMP_S_C64	V-S+T+R	reduced	salt	recovery	increased
