# Supplementary material for: Complex compositional and metabolic response of river sediment microbiomes to multiple anthropogenic stressors
Source: ISME Commun. 2025 May 17;6(1):ycaf079. doi: 10.1093/ismeco/ycaf079 (PMC13245187; doi:10.1093/ismeco/ycaf079)
Supplement: Supplementary_material_ycaf079 [file supplementary_material_ycaf079.zip › SI2_Assembly_stats.tsv]

file	num_seqs	sum_len	avg_len	N50	N50_num	GC(%)	% reads mapped
ES22_IMP_S_C01_min1000_fcs_clean.fasta	718242	1200111428	1670.9	1601	9232	58.33	24.04
ES22_IMP_S_C02_min1000_fcs_clean.fasta	646936	1063266600	1643.5	1576	8424	59.50	24.58
ES22_IMP_S_C03_min1000_fcs_clean.fasta	536320	845009362	1575.6	1511	6659	61.14	20.50
ES22_IMP_S_C04_min1000_fcs_clean.fasta	258007	397691808	1541.4	1480	4918	61.44	21.63
ES22_IMP_S_C05_min1000_fcs_clean.fasta	513978	848808087	1651.4	1588	7639	60.18	20.31
ES22_IMP_S_C06_min1000_fcs_clean.fasta	426721	666937634	1562.9	1498	5994	61.86	17.38
ES22_IMP_S_C07_min1000_fcs_clean.fasta	1209347	1991955176	1647.1	1588	9807	59.58	26.80
ES22_IMP_S_C08_min1000_fcs_clean.fasta	599741	957343723	1596.3	1532	7239	61.30	19.93
ES22_IMP_S_C09_min1000_fcs_clean.fasta	510487	808589436	1584.0	1518	6706	60.45	19.99
ES22_IMP_S_C10_min1000_fcs_clean.fasta	703972	1118428018	1588.7	1521	7608	60.48	21.49
ES22_IMP_S_C11_min1000_fcs_clean.fasta	543458	871623167	1603.8	1538	7036	60.67	21.55
ES22_IMP_S_C12_min1000_fcs_clean.fasta	567748	893741578	1574.2	1507	6830	60.33	19.82
ES22_IMP_S_C13_min1000_fcs_clean.fasta	918315	1467238137	1597.8	1532	8213	60.12	22.49
ES22_IMP_S_C14_min1000_fcs_clean.fasta	717302	1148666180	1601.4	1533	7968	60.16	22.22
ES22_IMP_S_C15_min1000_fcs_clean.fasta	568140	915567110	1611.5	1547	7251	60.30	22.03
ES22_IMP_S_C16_min1000_fcs_clean.fasta	562293	887470802	1578.3	1511	6922	60.51	19.34
ES22_IMP_S_C17_min1000_fcs_clean.fasta	394964	626401432	1586.0	1521	6183	61.34	18.37
ES22_IMP_S_C18_min1000_fcs_clean.fasta	331114	523588480	1581.3	1521	5657	63.18	15.83
ES22_IMP_S_C19_min1000_fcs_clean.fasta	454270	738482823	1625.6	1568	6626	57.74	18.08
ES22_IMP_S_C20_min1000_fcs_clean.fasta	681603	1077580990	1581.0	1513	7441	60.17	20.88
ES22_IMP_S_C21_min1000_fcs_clean.fasta	491056	772496667	1573.1	1507	6463	61.18	18.10
ES22_IMP_S_C22_min1000_fcs_clean.fasta	503982	792665936	1572.8	1508	6516	60.71	18.37
ES22_IMP_S_C23_min1000_fcs_clean.fasta	648263	1040895896	1605.7	1538	7538	60.74	20.79
ES22_IMP_S_C24_min1000_fcs_clean.fasta	654999	1037448848	1583.9	1520	7247	61.05	19.98
ES22_IMP_S_C25_min1000_fcs_clean.fasta	495677	805856745	1625.8	1561	7111	59.01	20.00
ES22_IMP_S_C26_min1000_fcs_clean.fasta	462191	733066994	1586.1	1519	6582	60.96	17.74
ES22_IMP_S_C27_min1000_fcs_clean.fasta	407948	650806901	1595.3	1533	6328	60.82	19.48
ES22_IMP_S_C28_min1000_fcs_clean.fasta	845798	1364503190	1613.3	1547	8547	59.99	21.94
ES22_IMP_S_C29_min1000_fcs_clean.fasta	310787	474023684	1525.2	1465	4918	62.23	14.40
ES22_IMP_S_C30_min1000_fcs_clean.fasta	548162	870922384	1588.8	1522	7029	61.46	19.39
ES22_IMP_S_C31_min1000_fcs_clean.fasta	756747	1215931937	1606.8	1540	8082	60.10	23.22
ES22_IMP_S_C32_min1000_fcs_clean.fasta	456357	739391558	1620.2	1554	6989	60.21	21.33
ES22_IMP_S_C33_min1000_fcs_clean.fasta	540469	857090859	1585.8	1519	6894	60.90	18.77
ES22_IMP_S_C34_min1000_fcs_clean.fasta	465157	728765882	1566.7	1498	6350	61.23	17.82
ES22_IMP_S_C35_min1000_fcs_clean.fasta	697575	1240142663	1777.8	1712	10522	61.38	24.80
ES22_IMP_S_C36_min1000_fcs_clean.fasta	681160	1096940720	1610.4	1543	7882	60.12	23.29
ES22_IMP_S_C37_min1000_fcs_clean.fasta	415824	651772885	1567.4	1506	6085	56.21	20.18
ES22_IMP_S_C38_min1000_fcs_clean.fasta	329320	516039491	1567.0	1499	5773	62.69	14.15
ES22_IMP_S_C39_min1000_fcs_clean.fasta	1156159	1934342354	1673.1	1613	10174	58.65	26.02
ES22_IMP_S_C40_min1000_fcs_clean.fasta	465744	737958220	1584.5	1521	6433	60.66	18.41
ES22_IMP_S_C41_min1000_fcs_clean.fasta	940336	1542050784	1639.9	1582	8844	58.25	24.74
ES22_IMP_S_C42_min1000_fcs_clean.fasta	859442	1383151097	1609.4	1545	8241	59.75	24.35
ES22_IMP_S_C43_min1000_fcs_clean.fasta	408606	633393810	1550.1	1486	5816	61.81	16.49
ES22_IMP_S_C44_min1000_fcs_clean.fasta	547555	870233154	1589.3	1520	7114	60.39	21.25
ES22_IMP_S_C45_min1000_fcs_clean.fasta	520652	823134822	1581.0	1512	6798	60.94	20.67
ES22_IMP_S_C46_min1000_fcs_clean.fasta	277253	428787949	1546.6	1489	4876	61.67	14.14
ES22_IMP_S_C47_min1000_fcs_clean.fasta	391788	618503007	1578.7	1509	6169	60.03	19.13
ES22_IMP_S_C48_min1000_fcs_clean.fasta	629726	1012443745	1607.8	1539	7584	59.63	22.07
ES22_IMP_S_C49_min1000_fcs_clean.fasta	885451	1430401314	1615.4	1551	8302	59.22	24.55
ES22_IMP_S_C50_min1000_fcs_clean.fasta	1180851	1937531771	1640.8	1581	9623	60.24	25.79
ES22_IMP_S_C51_min1000_fcs_clean.fasta	939605	1519639537	1617.3	1552	8646	60.09	24.28
ES22_IMP_S_C52_min1000_fcs_clean.fasta	332030	527242854	1587.9	1521	5922	61.40	16.56
ES22_IMP_S_C53_min1000_fcs_clean.fasta	643033	1038688552	1615.3	1554	7377	58.00	20.78
ES22_IMP_S_C54_min1000_fcs_clean.fasta	514287	817456187	1589.5	1521	6927	60.27	20.32
ES22_IMP_S_C55_min1000_fcs_clean.fasta	638927	1019917035	1596.3	1528	7538	61.75	20.59
ES22_IMP_S_C56_min1000_fcs_clean.fasta	1148927	1890082177	1645.1	1583	9738	60.32	26.13
ES22_IMP_S_C57_min1000_fcs_clean.fasta	517648	814083730	1572.7	1507	6630	59.82	19.12
ES22_IMP_S_C58_min1000_fcs_clean.fasta	366964	593813266	1618.2	1549	6560	59.64	19.26
ES22_IMP_S_C59_min1000_fcs_clean.fasta	411489	649324804	1578.0	1516	6078	60.80	18.09
ES22_IMP_S_C60_min1000_fcs_clean.fasta	701827	1124569747	1602.3	1537	7705	60.25	22.54
ES22_IMP_S_C61_min1000_fcs_clean.fasta	570401	910565965	1596.4	1534	7060	60.34	21.07
ES22_IMP_S_C62_min1000_fcs_clean.fasta	381096	611340916	1604.2	1546	6136	61.82	19.39
ES22_IMP_S_C63_min1000_fcs_clean.fasta	648681	1039217473	1602.0	1536	7642	61.33	20.29
ES22_IMP_S_C64_min1000_fcs_clean.fasta	575392	916024735	1592.0	1521	7276	60.64	20.23
