# Supplementary material for: Complex compositional and metabolic response of river sediment microbiomes to multiple anthropogenic stressors
Source: ISME Commun. 2025 May 17;6(1):ycaf079. doi: 10.1093/ismeco/ycaf079 (PMC13245187; doi:10.1093/ismeco/ycaf079)
Supplement: Supplementary_material_ycaf079 [file supplementary_material_ycaf079.zip › SI3_GROW_SuppFile.xlsx]

## Sheet: Sequencing
SampleName	Sample	Date	Project	contributing PI	MetaG Number_of_reads	MetaG Size_bp	Number_of_Bins_Medium_and_High_Quality	Country	GROW_version	has_MetaT	MetaT_bp	has_FTICR	Latitude	Longitude	MetaG_JGI_accession	MetaT sequencing location	MetaT_accession	MetaG mapping	Removed from mapping analysis
augustacreek_2019_sw_WHONDRS-S19S_0067	S19S_0067	2019-08-12	WHONDRS	James Stegen	NA	NA	NA	USA	v1	Y	18022158946	Y	42.3921	-85.3541	NA	JGI	3300042578	NA	NA
cachelapoudre_2019_sw_WHONDRS-S19S_0077	S19S_0077	2019-08-18	WHONDRS	James Stegen	NA	NA	NA	USA	v1	Y	10052424850	Y	40.664	-105.223	NA	UC Denver	TBD	NA	NA
cartcreek_2019_sw_WHONDRS-S19S_0073	S19S_0073	2019-08-12	WHONDRS	James Stegen	NA	NA	NA	USA	v1	Y	10700839990	Y	42.7688	-70.9165	NA	UC Denver	TBD	NA	NA
kingscreed_2019_sw_WHONDRS-S19S_0040	S19S_0040	2019-08-05	WHONDRS	James Stegen	NA	NA	NA	USA	v1	Y	8300571472	Y	39.0879	-96.5847	NA	UC Denver	TBD	NA	NA
sawmillbrook_2019_sw_WHONDRS-S19S_0072	S19S_0072	2019-08-12	WHONDRS	James Stegen	NA	NA	NA	USA	v1	Y	8766472308	Y	42.5236	-71.1848	NA	UC Denver	TBD	NA	NA
providencecreek_2019_sw_WHONDRS-S19S_0007	S19S_0007	2019-07-29	WHONDRS	James Stegen	324902932	49060342732	14	USA	v1	Y	8530812648	Y	37.0525	-119.196	3300043393	UC Denver	TBD	83.4654	No
altamaha_2019_sw_WHONDRS-S19S_0010	S19S_0010	2019-07-31	WHONDRS	James Stegen	250282804	37792703404	80	USA	v1	Y	14003601684	Y	31.6679	-81.8401	3300043395	JGI	3300041982	85.5335	No
teakettle_2019_sw_WHONDRS-S19S_0008	S19S_0008	2019-07-29	WHONDRS	James Stegen	233972266	35329812166	1	USA	v1	Y	7580638806	Y	36.9611	-119.028	3300043441	UC Denver	TBD	65.0412	No
yakimariver_2019_sw_WHONDRS-S19S_0060	S19S_0060	2019-08-19	WHONDRS	James Stegen	229758236	34693493636	34	USA	v1	N	NA	Y	46.2532	-119.477	3300043447	NA	NA	69.2542	No
stroublescreek_2019_sw_WHONDRS-S19S_0089	S19S_0089	2019-08-26	WHONDRS	James Stegen	221306914	33417344014	57	USA	v1	Y	37230804922	Y	37.2101	-80.4454	3300043425	JGI	3300041988	79.207	No
teakettle2_2019_sw_WHONDRS-S19S_0032	S19S_0032	2019-08-26	WHONDRS	James Stegen	211104136	31876724536	8	USA	v1	Y	8883608142	Y	36.9554	-119.023	3300043405	UC Denver	TBD	74.6817	No
blueriver_2019_sw_WHONDRS-S19S_0024	S19S_0024	2019-08-18	WHONDRS	James Stegen	210080280	31722122280	82	USA	v1	Y	8400441664	Y	34.4421	-96.6227	3300043443	UC Denver	TBD	84.3171	No
guil_2019_sw_WHONDRS-S19S_0049	S19S_0049	2019-08-13	WHONDRS	James Stegen	202544480	30584216480	34	USA (Puerto Rico)	v1	Y	9285878786	Y	18.1744	-66.8004	3300043413	UC Denver	TBD	86.2972	No
comocreek_2019_sw_WHONDRS-S19S_0026	S19S_0026	2019-08-05	WHONDRS	James Stegen	201864702	30481570002	19	USA	v1	Y	8994388084	Y	40.0349	-105.543	3300042989	UC Denver	TBD	83.5022	No
sharkriverslough_2019_sw_WHONDRS-S19S_0042	S19S_0042	2019-08-05	WHONDRS	James Stegen	200041998	30206341698	109	USA	v1	Y	9029522462	Y	25.4098	-80.9643	3300044681	UC Denver	TBD	92.2898	No
NASQAN2011_188	NASQAN2011_188	2011-02-09	NASQAN	Byron Crump	199401784	30109669384	3	USA	v1	N	NA	N	30.7585	-91.3959	3300045578	NA	NA	37.5579	No
whiteclaycreek2_2019_sw_WHONDRS-S19S_0038	S19S_0038	2019-08-12	WHONDRS	James Stegen	199284612	30091976412	30	USA	v1	Y	10005948560	Y	39.8594	-75.7839	3300044540	UC Denver	TBD	77.1811	No
marthacreek_2019_sw_WHONDRS-S19S_0030	S19S_0030	2019-08-13	WHONDRS	James Stegen	197725612	29856567412	7	USA	v1	Y	7406534900	Y	45.7923	-121.929	3300043403	UC Denver	TBD	77.8757	No
sycamorecreek_2019_sw_WHONDRS-S19S_0028	S19S_0028	2019-08-06	WHONDRS	James Stegen	193590886	29232223786	16	USA	v1	Y	12334769012	Y	33.7507	-111.508	3300043445	JGI	3300041983	90.8544	No
lewisrun_2019_sw_WHONDRS-S19S_0014	S19S_0014	2019-08-19	WHONDRS	James Stegen	192437590	29058076090	39	USA	v1	N	NA	Y	39.0941	-77.9808	3300043399	NA	NA	76.4128	No
riogrande_2019_sw_WHONDRS-S19S_0066	S19S_0066	2019-08-18	WHONDRS	James Stegen	190523662	28769072962	100	USA	v1	Y	9634328198	Y	35.1985	-106.643	3300043449	UC Denver	TBD	80.1741	No
NASQAN2011_332	NASQAN2011_332	2011-08-17	NASQAN	Byron Crump	188271024	28428924624	30	USA	v1	N	NA	N	38.1309	-87.9414	3300045581	NA	NA	73.1378	No
NASQAN2015_010	NASQAN2015_010	2015-02-03	NASQAN	Byron Crump	188021772	28391287572	14	USA	v1	N	NA	N	61.9337	-162.883	3300047277	NA	NA	77.3531	No
oksrukuyikcreek_2019_sw_WHONDRS-S19S_0050	S19S_0050	2019-08-13	WHONDRS	James Stegen	187055322	28245353622	16	USA	v1	Y	9505598282	Y	68.6695	-149.142	3300043414	UC Denver	TBD	63.4879	No
poseycreek_2019_sw_WHONDRS-S19S_0013	S19S_0013	2019-08-19	WHONDRS	James Stegen	185090406	27948651306	4	USA	v1	Y	8686811352	Y	38.8952	-78.1476	3300043398	UC Denver	TBD	76.3918	No
farmington_2019_sw_WHONDRS-S19S_0053	S19S_0053	2019-08-25	WHONDRS	James Stegen	183041168	27639216368	64	USA	v1	Y	13673281030	Y	41.8696	-72.7967	3300046786	UC Denver	TBD	70.1833	No
eastriver_2019_sw_WHONDRS-S19S_0100	S19S_0100	2019-08-20	WHONDRS	James Stegen	177268274	26767509374	51	USA	v1	N	NA	Y	38.9235	-106.951	3300043429	NA	NA	78.9926	No
NASQAN2015_114	NASQAN2015_114	2015-02-17	NASQAN	Byron Crump	175370218	26480902918	5	USA	v1	N	NA	N	38.9296	-77.1169	3300047393	NA	NA	71.7098	No
marshallgulch_2019_sw_WHONDRS-S19S_0035	S19S_0035	2019-08-12	WHONDRS	James Stegen	173688248	26226925448	11	USA	v1	Y	7452985218	Y	32.4273	-110.758	3300043406	UC Denver	TBD	75.6807	No
crookedriver_2019_sw_WHONDRS-S19S_0041	S19S_0041	2019-08-05	WHONDRS	James Stegen	173378712	26180185512	42	USA	v1	N	NA	Y	44.3	-120.858	3300043409	NA	NA	77.0157	No
pringlecreek_2019_sw_WHONDRS-S19S_0025	S19S_0025	2019-08-06	WHONDRS	James Stegen	173277820	26164950820	86	USA	v1	Y	7758527376	Y	33.3785	-97.7827	3300043444	UC Denver	TBD	87.8873	No
king_2019_sw_WHONDRS-S19S_0016	S19S_0016	2019-08-12	WHONDRS	James Stegen	172104556	25987787956	15	USA	v1	Y	10570796676	Y	39.1044	-96.6025	3300043400	UC Denver	TBD	74.3465	No
cariboucreek_2019_sw_WHONDRS-S19S_0051	S19S_0051	2019-08-14	WHONDRS	James Stegen	171991374	25970697474	2	USA	v1	Y	10404070026	Y	65.1531	-147.503	3300044804	UC Denver	TBD	65.1522	No
arikareeriver_2019_sw_WHONDRS-S19S_0023	S19S_0023	2019-08-06	WHONDRS	James Stegen	171977790	25968646290	40	USA	v1	Y	8415911312	Y	39.7584	-102.449	3300042988	UC Denver	TBD	84.6691	No
redbuttecreek_2019_sw_WHONDRS-S19S_0029	S19S_0029	2019-08-05	WHONDRS	James Stegen	171201950	25851494450	10	USA	v1	Y	8405023306	Y	40.7832	-111.801	3300043402	UC Denver	TBD	84.591	No
NASQAN2016_083	NASQAN2016_083	2016-08-03	NASQAN	Byron Crump	168926710	25507933210	83	USA	v1	N	NA	N	39.6579	-76.1742	3300047457	NA	NA	85.5287	No
NASQAN2011_096	NASQAN2011_096	2011-05-17	NASQAN	Byron Crump	166878722	25198687022	0	USA	v1	N	NA	N	39.7034	-90.6454	3300046764	NA	NA	0	Yes
pamunkeyriver_2019_sw_WHONDRS-S19S_0054	S19S_0054	2019-08-05	WHONDRS	James Stegen	166644062	25163253362	72	USA	v1	Y	9800400716	Y	37.5726	-77.0237	3300043446	UC Denver	TBD	80.6141	No
redbuttecreek_2019_sw_WHONDRS-S19S_0086	S19S_0086	2019-08-19	WHONDRS	James Stegen	166243524	25102772124	29	USA	v1	Y	8347398686	Y	40.7797	-111.806	3300043423	UC Denver	TBD	76.0128	No
tombigeeriver_2019_sw_WHONDRS-S19S_0020	S19S_0020	2019-08-19	WHONDRS	James Stegen	164688994	24868038094	63	USA	v1	Y	7389937584	Y	31.8529	-88.1576	3300042987	UC Denver	TBD	88.201	No
umpqua_2019_sw_WHONDRS-S19S_0079	S19S_0079	2019-09-06	WHONDRS	James Stegen	164265712	24804122512	80	USA	v1	Y	9926605308	Y	43.6369	-123.572	3300043419	UC Denver	TBD	85.7506	No
morescreek_2019_sw_WHONDRS-S19S_0085	S19S_0085	2019-08-19	WHONDRS	James Stegen	162640842	24558767142	13	USA	v1	Y	6623210320	Y	43.648	-115.99	3300043422	UC Denver	TBD	68.6136	No
NASQAN2011_031	NASQAN2011_031	2011-03-31	NASQAN	Byron Crump	160839532	24286769332	1	USA	v1	N	NA	N	37.0378	-88.5295	3300045424	NA	NA	35.3511	No
whiteclaycreek1_2019_sw_WHONDRS-S19S_0037	S19S_0037	2019-08-12	WHONDRS	James Stegen	158821178	23981997878	31	USA	v1	Y	7834678488	Y	39.8578	-75.783	3300043408	UC Denver	TBD	72.4444	No
cobbmillcreek_2019_sw_WHONDRS-S19S_0090	S19S_0090	2019-08-17	WHONDRS	James Stegen	158536624	23939030224	29	USA	v1	Y	10950138574	Y	37.2914	-75.9306	3300043432	UC Denver	TBD	85.1517	No
eastforkpoplarcreek_2019_sw_WHONDRS-S19S_0039	S19S_0039	2019-08-05	WHONDRS	James Stegen	158262398	23897622098	48	USA	v1	Y	10160701514	Y	35.9662	-84.3592	3300044825	UC Denver	TBD	76.4975	No
middleoconee_2019_sw_WHONDRS-S19S_0011	S19S_0011	2019-08-05	WHONDRS	James Stegen	157051460	23714770460	8	USA	v1	Y	21713430352	Y	33.9557	-83.4377	3300043396	JGI	3300042578	46.9105	No
columbiariver1_2019_sw_WHONDRS-S19S_0075	S19S_0075	2019-08-06	WHONDRS	James Stegen	157016836	23709542236	58	USA	v1	N	NA	Y	46.6947	-119.466	3300044700	NA	NA	84.4839	No
southforkpolouse_2019_sw_WHONDRS-S19S_0055	S19S_0055	2019-08-05	WHONDRS	James Stegen	156847906	23684033806	41	USA	v1	N	NA	Y	46.7324	-117.181	3300046787	NA	NA	81.5961	No
NASQAN2015_208	NASQAN2015_208	2015-11-30	NASQAN	Byron Crump	156214376	23588370776	24	USA	v1	N	NA	N	37.676	-121.266	3300047289	NA	NA	58.849	No
littlewindriver_2019_sw_WHONDRS-S19S_0009	S19S_0009	2019-07-30	WHONDRS	James Stegen	155289302	23448684602	36	USA	v1	Y	13789174738	Y	42.9877	-108.398	3300043394	JGI	3300041981	71.9863	No
icacos_2019_sw_WHONDRS-S19S_0094	S19S_0094	2019-08-19	WHONDRS	James Stegen	155180920	23432318920	90	USA (Puerto Rico)	v1	Y	8221020746	Y	18.2754	-65.7853	3300043427	UC Denver	TBD	82.2512	No
NASQAN2011_435	NASQAN2011_435	2011-10-18	NASQAN	Byron Crump	153915504	23241241104	0	USA	v1	N	NA	N	41.0153	-96.1578	3300045584	NA	NA	1.96243	Yes
muddycreek_2019_sw_WHONDRS-S19S_0082	S19S_0082	2019-08-19	WHONDRS	James Stegen	152895654	23087243754	76	USA	v1	Y	1748602952	Y	38.8749	-76.5465	3300043420	JGI	3300041987	91.4132	No
lecontecreek_2019_sw_WHONDRS-S19S_0018	S19S_0018	2019-08-05	WHONDRS	James Stegen	152810500	23074385500	4	USA	v1	N	NA	Y	35.6923	-83.5049	3300043431	NA	NA	65.1287	No
littlewolfcreek_2019_sw_WHONDRS-S19S_0078	S19S_0078	2019-09-06	WHONDRS	James Stegen	152460336	23021510736	39	USA	v1	Y	26195007370	Y	43.4314	-123.586	3300043418	JGI	3300041986	86.1503	No
mcraecreek_2019_sw_WHONDRS-S19S_0031	S19S_0031	2019-08-19	WHONDRS	James Stegen	151860850	22930988350	6	USA	v1	N	NA	Y	44.2603	-122.165	3300043404	NA	NA	74.9006	No
lowercolorado_2019_sw_WHONDRS-S19S_0063	S19S_0063	2019-08-12	WHONDRS	James Stegen	149706432	22605671232	74	USA	v1	Y	11724772500	Y	30.2503	-97.7094	3300043448	UC Denver	TBD	86.0401	No
logan1_2019_sw_WHONDRS-S19S_0097	S19S_0097	2019-08-18	WHONDRS	James Stegen	148812872	22470743672	9	USA	v1	Y	8281676238	Y	41.7208	-111.886	3300043428	UC Denver	TBD	64.7941	No
greatmiami_2019_sw_WHONDRS-S19S_0099	S19S_0099	2019-08-19	WHONDRS	James Stegen	148276494	22389750594	58	USA	v1	Y	31270968406	Y	39.2386	-84.7119	3300043548	JGI	3300041990	77.4546	No
nfkcasparcreek_2019_sw_WHONDRS-S19S_0069	S19S_0069	2019-08-12	WHONDRS	James Stegen	147849382	22325256682	2	USA	v1	N	NA	Y	39.3622	-123.735	3300043417	NA	NA	33.7311	No
kuparukriver_2019_sw_WHONDRS-S19S_0047	S19S_0047	2019-08-13	WHONDRS	James Stegen	147433182	22262410482	14	USA	v1	N	NA	Y	68.6428	-149.403	3300043412	NA	NA	61.4945	No
NASQAN2011_256	NASQAN2011_256	2011-05-23	NASQAN	Byron Crump	146532922	22126471222	18	USA	v1	N	NA	N	41.1781	-91.1821	3300045533	NA	NA	70.0425	No
NASQAN2011_060	NASQAN2011_060	2011-08-08	NASQAN	Byron Crump	145628276	21989869676	26	USA	v1	N	NA	N	41.2589	-95.9225	3300045433	NA	NA	62.4953	No
flintriver_2019_sw_WHONDRS-S19S_0015	S19S_0015	2019-08-05	WHONDRS	James Stegen	145461294	21964655394	62	USA	v1	N	NA	Y	31.1844	-84.439	3300043430	NA	NA	91.8212	No
hopbrook_2019_sw_WHONDRS-S19S_0012	S19S_0012	2019-08-13	WHONDRS	James Stegen	144875604	21876216204	22	USA	v1	N	NA	Y	42.4718	-72.3303	3300043397	NA	NA	73.4297	No
NASQAN2011_333	NASQAN2011_333	2011-10-26	NASQAN	Byron Crump	144776532	21861256332	1	USA	v1	N	NA	N	38.1309	-87.9414	3300045537	NA	NA	32.8321	No
NASQAN2015_109	NASQAN2015_109	2015-04-29	NASQAN	Byron Crump	144352782	21797270082	27	USA	v1	N	NA	N	32.7187	-114.719	3300047283	NA	NA	67.1273	No
NASQAN2015_174	NASQAN2015_174	2015-02-10	NASQAN	Byron Crump	144047202	21751127502	11	USA	v1	N	NA	N	31.4272	-81.6054	3300047288	NA	NA	62.8702	No
logan2_2019_sw_WHONDRS-S19S_0098	S19S_0098	2019-08-18	WHONDRS	James Stegen	143283286	21635776186	20	USA	v1	Y	10121099650	Y	41.9502	-111.581	3300043452	UC Denver	TBD	78.7618	No
NASQAN2016_159	NASQAN2016_159	2016-05-12	NASQAN	Byron Crump	143135054	21613393154	2	USA	v1	N	NA	N	41.7217	-73.9411	3300047293	NA	NA	13.5976	No
NASQAN2015_042	NASQAN2015_042	2015-07-27	NASQAN	Byron Crump	141929584	21431367184	12	USA	v1	N	NA	N	38.456	-121.501	3300047391	NA	NA	53.2207	No
hugercreek_2019_sw_WHONDRS-S19S_0044	S19S_0044	2019-08-06	WHONDRS	James Stegen	141580536	21378660936	59	USA	v1	Y	9350960994	Y	33.131	-79.8111	3300043410	UC Denver	TBD	75.2213	No
NASQAN2015_047	NASQAN2015_047	2015-02-18	NASQAN	Byron Crump	141235080	21326497080	11	USA	v1	N	NA	N	37.676	-121.266	3300047280	NA	NA	41.6692	No
NASQAN2010_127	NASQAN2010_127	2010-11-08	NASQAN	Byron Crump	140343144	21191814744	8	USA	v1	N	NA	N	38.9512	-90.3712	3300045540	NA	NA	53.7343	No
columbiariver2_2019_sw_WHONDRS-S19S_0076	S19S_0076	2019-08-06	WHONDRS	James Stegen	139849586	21117287486	59	USA	v1	Y	25657564244	Y	46.6792	-119.463	3300043450	JGI	3300041998	80.9023	No
columbia_2019_sw_WHONDRS-S19S_0074	S19S_0074	2019-08-05	WHONDRS	James Stegen	139440114	21055457214	46	USA	v1	Y	41483616940	Y	46.3762	-119.273	3300044805	JGI	3300041985	80.726	No
gunnisonriver_2019_sw_WHONDRS-S19S_0062	S19S_0062	2019-08-13	WHONDRS	James Stegen	137658900	20786493900	45	USA	v1	Y	5310122474	Y	38.5446	-106.95	3300043416	UC Denver	TBD	76.3056	No
NASQAN2016_024	NASQAN2016_024	2016-06-22	NASQAN	Byron Crump	136465860	20606344860	11	USA	v1	N	NA	N	38.456	-121.501	3300047292	NA	NA	49.4926	No
NASQAN2011_028	NASQAN2011_028	2011-02-11	NASQAN	Byron Crump	135636332	20481086132	1	USA	v1	N	NA	N	37.0378	-88.5295	3300045440	NA	NA	39.8302	No
NASQAN2014_188	NASQAN2014_188	2014-11-05	NASQAN	Byron Crump	134815978	20357212678	28	USA	v1	N	NA	N	38.9296	-77.1169	3300047272	NA	NA	69.672	No
columbia_2019_sw_WHONDRS-S19S_0036	S19S_0036	2019-08-05	WHONDRS	James Stegen	134406094	20295320194	48	USA	v1	Y	10929757802	Y	46.3725	-119.272	3300043407	UC Denver	TBD	80.7836	No
NASQAN2014_035	NASQAN2014_035	2014-08-12	NASQAN	Byron Crump	134271920	20275059920	35	USA	v1	N	NA	N	29.3497	-95.5824	3300045526	NA	NA	79.9216	No
NASQAN2011_330	NASQAN2011_330	2011-05-24	NASQAN	Byron Crump	134215342	20266516642	7	USA	v1	N	NA	N	38.1309	-87.9414	3300045536	NA	NA	47.0462	No
NASQAN2011_250	NASQAN2011_250	2011-01-31	NASQAN	Byron Crump	133984746	20231696646	15	USA	v1	N	NA	N	41.1781	-91.1821	3300045532	NA	NA	58.1275	No
NASQAN2010_155	NASQAN2010_155	2010-10-19	NASQAN	Byron Crump	133909038	20220264738	31	USA	v1	N	NA	N	41.2589	-95.9225	3300045538	NA	NA	66.9447	No
NASQAN2012_130	NASQAN2012_130	2012-02-08	NASQAN	Byron Crump	132793810	20051865310	3	USA	v1	N	NA	N	38.9512	-90.3712	3300045539	NA	NA	45.6068	No
NASQAN2016_016	NASQAN2016_016	2016-01-27	NASQAN	Byron Crump	132513840	20009589840	0	USA	v1	N	NA	N	38.456	-121.501	3300047291	NA	NA	43.172	No
nebranchanacostia_2019_sw_WHONDRS-S19S_0081	S19S_0081	2019-08-19	WHONDRS	James Stegen	131817196	19904396596	48	USA	v1	Y	7720126264	Y	38.96	-76.9261	3300043451	UC Denver	TBD	76.8208	No
NASQAN2011_265	NASQAN2011_265	2011-02-04	NASQAN	Byron Crump	131362614	19835754714	22	USA	v1	N	NA	N	40.7278	-91.9596	3300045586	NA	NA	60.5839	No
dobsoncreek_2019_sw_WHONDRS-S19S_0087	S19S_0087	2019-08-21	WHONDRS	James Stegen	131195730	19810555230	52	USA	v1	Y	8981372186	Y	43.1233	-116.774	3300043424	UC Denver	TBD	76.6578	No
NASQAN2011_209	NASQAN2011_209	2011-02-08	NASQAN	Byron Crump	131005794	19781874894	2	USA	v1	N	NA	N	29.698	-91.3729	3300045528	NA	NA	32.8774	No
NASQAN2010_233	NASQAN2010_233	2010-12-02	NASQAN	Byron Crump	130335724	19680694324	8	USA	v1	N	NA	N	40.7278	-91.9596	3300045585	NA	NA	61.5126	No
sangamon_2019_sw_WHONDRS-S19S_0083	S19S_0083	2019-08-19	WHONDRS	James Stegen	129545136	19561315536	60	USA	v1	Y	8705030710	Y	40.3108	-88.3227	3300046779	UC Denver	TBD	81.6079	No
NASQAN2015_081	NASQAN2015_081	2015-02-19	NASQAN	Byron Crump	128625098	19422389798	9	USA	v1	N	NA	N	39.6579	-76.1742	3300047281	NA	NA	60.1085	No
NASQAN2011_225	NASQAN2011_225	2011-05-12	NASQAN	Byron Crump	128048688	19335351888	0	USA	v1	N	NA	N	30.6907	-91.7362	3300045530	NA	NA	28.9407	No
NASQAN2011_051	NASQAN2011_051	2011-02-14	NASQAN	Byron Crump	127770988	19293419188	18	USA	v1	N	NA	N	41.2589	-95.9225	3300045425	NA	NA	64.6332	No
watershed3_2019_sw_WHONDRS-S19S_0084	S19S_0084	2019-08-19	WHONDRS	James Stegen	126968090	19172181590	31	USA	v1	N	NA	Y	43.9547	-71.7228	3300043421	NA	NA	85.4234	No
NASQAN2015_031	NASQAN2015_031	2015-10-01	NASQAN	Byron Crump	125963060	19020422060	21	USA	v1	N	NA	N	45.0062	-74.7949	3300047390	NA	NA	70.5492	No
NASQAN2011_099	NASQAN2011_099	2011-08-24	NASQAN	Byron Crump	124329298	18773723998	10	USA	v1	N	NA	N	39.7034	-90.6454	3300045457	NA	NA	59.3497	No
NASQAN2015_052	NASQAN2015_052	2015-05-15	NASQAN	Byron Crump	124030690	18728634190	28	USA	v1	N	NA	N	37.676	-121.266	3300047392	NA	NA	66.8926	No
mcdi_2019_sw_WHONDRS-S19S_0017	S19S_0017	2019-08-26	WHONDRS	James Stegen	123679618	18675622318	19	USA	v1	Y	8910379536	Y	38.9467	-96.4436	3300046777	UC Denver	TBD	60.0776	No
weststlouiscreek_2019_sw_WHONDRS-S19S_0027	S19S_0027	2019-08-13	WHONDRS	James Stegen	123566938	18658607638	1	USA	v1	N	NA	Y	39.8906	-105.911	3300043401	NA	NA	71.2232	No
NASQAN2011_433	NASQAN2011_433	2011-07-20	NASQAN	Byron Crump	122313460	18469332460	15	USA	v1	N	NA	N	41.0153	-96.1578	3300045541	NA	NA	55.5562	No
NASQAN2011_262	NASQAN2011_262	2011-08-15	NASQAN	Byron Crump	121875220	18403158220	34	USA	v1	N	NA	N	41.1781	-91.1821	3300045534	NA	NA	70.0674	No
NASQAN2015_015	NASQAN2015_015	2015-08-18	NASQAN	Byron Crump	120328768	18169643968	4	USA	v1	N	NA	N	61.9337	-162.883	3300047279	NA	NA	42.3218	No
NASQAN2014_141	NASQAN2014_141	2014-05-14	NASQAN	Byron Crump	119754960	18082998960	19	USA	v1	N	NA	N	45.0062	-74.7949	3300047389	NA	NA	74.4191	No
NASQAN2011_231	NASQAN2011_231	2011-02-09	NASQAN	Byron Crump	118349562	17870783862	5	USA	v1	N	NA	N	30.4457	-91.1916	3300045531	NA	NA	47.9155	No
lajara_2019_sw_WHONDRS-S19S_0034	S19S_0034	2019-08-05	WHONDRS	James Stegen	118344688	17870047888	7	USA	v1	Y	11245440516	Y	35.8677	-106.523	3300046778	UC Denver	TBD	76.9589	No
NASQAN2011_451	NASQAN2011_451	2011-11-16	NASQAN	Byron Crump	116766696	17631771096	5	USA	v1	N	NA	N	38.4898	-87.55	3300045542	NA	NA	42.2902	No
NASQAN2011_236	NASQAN2011_236	2011-05-09	NASQAN	Byron Crump	114911848	17351689048	5	USA	v1	N	NA	N	30.4457	-91.1916	3300045728	NA	NA	42.5244	No
NASQAN2011_275	NASQAN2011_275	2011-08-17	NASQAN	Byron Crump	114298264	17259037864	37	USA	v1	N	NA	N	40.7278	-91.9596	3300045587	NA	NA	77.2174	No
NASQAN2011_177	NASQAN2011_177	2011-08-15	NASQAN	Byron Crump	113899290	17198792790	28	USA	v1	N	NA	N	38.4898	-87.55	3300045580	NA	NA	71.7236	No
blackearthcreek_2019_sw_WHONDRS-S19S_0061	S19S_0061	2019-08-12	WHONDRS	James Stegen	112929274	17052320374	21	USA	v1	Y	11658832914	Y	43.1095	-89.6407	3300043415	JGI	3300041984	56.6285	No
NASQAN2012_115	NASQAN2012_115	2012-05-09	NASQAN	Byron Crump	112548510	16994825010	5	USA	v1	N	NA	N	32.3397	-90.9125	3300045525	NA	NA	50.6118	No
NASQAN2011_219	NASQAN2011_219	2011-02-10	NASQAN	Byron Crump	110612452	16702480252	0	USA	v1	N	NA	N	30.6907	-91.7362	3300045529	NA	NA	13.5821	No
NASQAN2014_144	NASQAN2014_144	2014-07-14	NASQAN	Byron Crump	108955786	16452323686	48	USA	v1	N	NA	N	45.0062	-74.7949	3300047273	NA	NA	76.8801	No
NASQAN2014_085	NASQAN2014_085	2014-05-21	NASQAN	Byron Crump	107660860	16256789860	7	USA	v1	N	NA	N	31.0866	-87.9772	3300045577	NA	NA	50.9238	No
NASQAN2015_101	NASQAN2015_101	2015-08-18	NASQAN	Byron Crump	107417608	16220058808	22	USA	v1	N	NA	N	29.9494	-85.0155	3300047282	NA	NA	70.8716	No
NASQAN2011_286	NASQAN2011_286	2011-08-16	NASQAN	Byron Crump	106588382	16094845682	31	USA	v1	N	NA	N	41.7806	-90.2521	3300045579	NA	NA	66.1052	No
NASQAN2011_057	NASQAN2011_057	2011-05-23	NASQAN	Byron Crump	103959138	15697829838	3	USA	v1	N	NA	N	41.2589	-95.9225	3300045432	NA	NA	31.9743	No
NASQAN2011_458	NASQAN2011_458	2011-12-05	NASQAN	Byron Crump	102958946	15546800846	11	USA	v1	N	NA	N	41.1781	-91.1821	3300045588	NA	NA	72.2512	No
NASQAN2014_190	NASQAN2014_190	2014-10-28	NASQAN	Byron Crump	102446332	15469396132	68	USA	v1	N	NA	N	29.3497	-95.5824	3300047275	NA	NA	80.7631	No
NASQAN2015_150	NASQAN2015_150	2015-08-07	NASQAN	Byron Crump	101008992	15252357792	14	USA	v1	N	NA	N	41.7217	-73.9411	3300047286	NA	NA	52.5882	No
blackwarrior_2019_sw_WHONDRS-S19S_0021	S19S_0021	2019-08-20	WHONDRS	James Stegen	98893064	14932852664	63	USA	v1	Y	10134241180	Y	32.5407	-87.7983	3300043442	JGI	3300042579	86.109	No
Yukon_2004-1	Yukon_2004-1	2004-04-07	Yukon	Byron Crump	98759698	14912714398	15	USA	v1	N	NA	N	61.9333	-162.867	3300047301	NA	NA	81.1983	No
NASQAN2011_429	NASQAN2011_429	2011-05-11	NASQAN	Byron Crump	96993876	14646075276	0	USA	v1	N	NA	N	41.0153	-96.1578	3300046776	NA	NA	35.5284	No
NASQAN2014_193	NASQAN2014_193	2014-10-22	NASQAN	Byron Crump	96653184	14594630784	53	USA	v1	N	NA	N	31.4272	-81.6054	3300047276	NA	NA	79.6378	No
NASQAN2015_172	NASQAN2015_172	2015-05-20	NASQAN	Byron Crump	94465602	14264305902	28	USA	v1	N	NA	N	31.4272	-81.6054	3300047287	NA	NA	75.8674	No
NASQAN2015_111	NASQAN2015_111	2015-08-19	NASQAN	Byron Crump	93110278	14059651978	73	USA	v1	N	NA	N	32.7187	-114.719	3300047284	NA	NA	79.5691	No
NASQAN2012_132	NASQAN2012_132	2012-05-02	NASQAN	Byron Crump	92877628	14024521828	0	USA	v1	N	NA	N	38.9512	-90.3712	3300046775	NA	NA	0	Yes
NASQAN2016_179	NASQAN2016_179	2016-04-20	NASQAN	Byron Crump	91987418	13890100118	0	USA	v1	N	NA	N	25.8768	-97.4544	3300047296	NA	NA	26.3603	No
NASQAN2011_282	NASQAN2011_282	2011-05-19	NASQAN	Byron Crump	91767560	13856901560	0	USA	v1	N	NA	N	41.7806	-90.2521	3300045535	NA	NA	38.5353	No
NASQAN2015_227	NASQAN2015_227	2015-12-23	NASQAN	Byron Crump	91038200	13746768200	25	USA	v1	N	NA	N	29.9494	-85.0155	3300047290	NA	NA	64.7368	No
NASQAN2010_190	NASQAN2010_190	2010-08-04	NASQAN	Byron Crump	90453106	13658419006	24	USA	v1	N	NA	N	37.2031	-89.0417	3300045583	NA	NA	70.4184	No
NASQAN2015_013	NASQAN2015_013	2015-06-09	NASQAN	Byron Crump	87636190	13233064690	7	USA	v1	N	NA	N	61.9337	-162.883	3300047278	NA	NA	53.5273	No
NASQAN2015_206	NASQAN2015_206	2015-12-09	NASQAN	Byron Crump	86829500	13111254500	5	USA	v1	N	NA	N	38.456	-121.501	3300047285	NA	NA	43.6165	No
deadrun_2019_sw_WHONDRS-S19S_0006	S19S_0006	2019-07-29	WHONDRS	James Stegen	85834628	12961028828	54	USA	v1	Y	7591080154	Y	39.3114	-76.7172	3300043392	UC Denver	TBD	84.8156	No
Yukon_2004-3	Yukon_2004-3	2004-06-15	Yukon	Byron Crump	85075012	12846326812	3	USA	v1	N	NA	N	61.9333	-162.867	3300047302	NA	NA	62.3283	No
NASQAN2010_172	NASQAN2010_172	2010-12-06	NASQAN	Byron Crump	85003950	12835596450	0	USA	v1	N	NA	N	37.2165	-89.4676	3300046774	NA	NA	0	Yes
NASQAN2011_198	NASQAN2011_198	2011-08-22	NASQAN	Byron Crump	83893812	12667965612	0	USA	v1	N	NA	N	30.7585	-91.3959	3300046767	NA	NA	12.781	No
NASQAN2014_185	NASQAN2014_185	2014-10-28	NASQAN	Byron Crump	83468900	12603803900	77	USA	v1	N	NA	N	32.7187	-114.719	3300047274	NA	NA	76.9345	No
NASQAN2011_240	NASQAN2011_240	2011-02-08	NASQAN	Byron Crump	80787310	12198883810	0	USA	v1	N	NA	N	29.6928	-91.2119	3300046803	NA	NA	3.93687	Yes
NASQAN2011_239	NASQAN2011_239	2011-08-22	NASQAN	Byron Crump	79100808	11944222008	2	USA	v1	N	NA	N	30.4457	-91.1916	3300046770	NA	NA	8.34731	Yes
NASQAN2010_121	NASQAN2010_121	2010-10-04	NASQAN	Byron Crump	73909218	11160291918	0	USA	v1	N	NA	N	41.7806	-90.2521	3300045422	NA	NA	14.4695	No
NASQAN2012_124	NASQAN2012_124	2012-05-14	NASQAN	Byron Crump	72730466	10982300366	0	USA	v1	N	NA	N	37.2165	-89.4676	3300046773	NA	NA	0	Yes
NASQAN2016_060	NASQAN2016_060	2016-07-12	NASQAN	Byron Crump	72439574	10938375674	4	USA	v1	N	NA	N	29.8572	-89.9779	3300047456	NA	NA	47.136	No
NASQAN2015_002	NASQAN2015_002	2015-02-12	NASQAN	Byron Crump	64902106	9800218006	0	USA	v1	N	NA	N	29.9494	-85.0155	3300047663	NA	NA	0	Yes
NASQAN2015_151	NASQAN2015_151	2015-10-23	NASQAN	Byron Crump	63659436	9612574836	0	USA	v1	N	NA	N	41.7217	-73.9411	3300047394	NA	NA	0	Yes
NASQAN2016_057	NASQAN2016_057	2016-05-03	NASQAN	Byron Crump	62660716	9461768116	0	USA	v1	N	NA	N	29.8572	-89.9779	3300047395	NA	NA	0	Yes
NASQAN2011_401	NASQAN2011_401	2011-10-27	NASQAN	Byron Crump	62554192	9445682992	5	USA	v1	N	NA	N	38.7098	-91.4385	3300046043	NA	NA	38.7012	No
NASQAN2011_090	NASQAN2011_090	2011-02-22	NASQAN	Byron Crump	61792418	9330655118	0	USA	v1	N	NA	N	39.7034	-90.6454	3300046763	NA	NA	0	Yes
NASQAN2014_024	NASQAN2014_024	2014-01-22	NASQAN	Byron Crump	61665366	9311470266	3	USA	v1	N	NA	N	29.3497	-95.5824	3300046031	NA	NA	35.2791	No
NASQAN2016_178	NASQAN2016_178	2016-02-17	NASQAN	Byron Crump	60023078	9063484778	21	USA	v1	N	NA	N	25.8768	-97.4544	3300047295	NA	NA	86.8138	No
NASQAN2016_164	NASQAN2016_164	2016-01-14	NASQAN	Byron Crump	59952076	9052763476	18	USA	v1	N	NA	N	45.0062	-74.7949	3300047294	NA	NA	74.0063	No
NASQAN2011_217	NASQAN2011_217	2011-08-24	NASQAN	Byron Crump	57488140	8680709140	0	USA	v1	N	NA	N	29.698	-91.3729	3300046768	NA	NA	15.1978	No
NASQAN2011_172	NASQAN2011_172	2011-05-18	NASQAN	Byron Crump	56414374	8518570474	0	USA	v1	N	NA	N	38.4898	-87.55	3300046765	NA	NA	0	Yes
NASQAN2014_089	NASQAN2014_089	2014-08-27	NASQAN	Byron Crump	55309052	8351666852	8	USA	v1	N	NA	N	31.0866	-87.9772	3300045527	NA	NA	60.4076	No
NASQAN2011_277	NASQAN2011_277	2011-03-07	NASQAN	Byron Crump	53486686	8076489586	0	USA	v1	N	NA	N	41.7806	-90.2521	3300046771	NA	NA	0	Yes
NASQAN2011_229	NASQAN2011_229	2011-08-25	NASQAN	Byron Crump	43763328	6608262528	0	USA	v1	N	NA	N	30.6907	-91.7362	3300046769	NA	NA	0	Yes
NASQAN2011_034	NASQAN2011_034	2011-02-08	NASQAN	Byron Crump	41147108	6213213308	0	USA	v1	N	NA	N	38.1309	-87.9414	3300046762	NA	NA	0	Yes
NASQAN2012_107	NASQAN2012_107	2012-07-18	NASQAN	Byron Crump	39255976	5927652376	0	USA	v1	N	NA	N	32.4442	-90.9142	3300045524	NA	NA	20.4006	No
NASQAN2011_194	NASQAN2011_194	2011-05-09	NASQAN	Byron Crump	27688102	4180903402	0	USA	v1	N	NA	N	30.7585	-91.3959	3300046766	NA	NA	0	Yes

## Sheet: GeospatialData
SampleName	Date	Time	Country	GROW_version	Latitude	Longitude	MetaG_JGI_accession	comid	id	fdate	resolution	gnis_id	gnis_name	lengthkm	reachcode	flowdir	wbareacomi	ftype	fcode	shape_length	streamleve	streamorde	streamcalc	fromnode	tonode	hydroseq	levelpathi	pathlength	terminalpa	arbolatesu	divergence	startflag	terminalfl	dnlevel	uplevelpat	uphydroseq	dnlevelpat	dnminorhyd	dndraincou	dnhydroseq	frommeas	tomeas	rtndiv	vpuin	vpuout	areasqkm	totdasqkm	divdasqkm	tidal
Yukon_2004-3	2004-06-15	N/A	USA	v1	61.9333	-162.867	3300047302	NA	NA	NA	NA	NA	NA	NA	NA	NA	NA	NA	NA	NA	NA	NA	NA	NA	NA	NA	NA	NA	NA	NA	NA	NA	NA	NA	NA	NA	NA	NA	NA	NA	NA	NA	NA	NA	NA	NA	NA	NA	NA
Yukon_2004-1	2004-04-07	N/A	USA	v1	61.9333	-162.867	3300047301	NA	NA	NA	NA	NA	NA	NA	NA	NA	NA	NA	NA	NA	NA	NA	NA	NA	NA	NA	NA	NA	NA	NA	NA	NA	NA	NA	NA	NA	NA	NA	NA	NA	NA	NA	NA	NA	NA	NA	NA	NA	NA
yakimariver_2019_sw_WHONDRS-S19S_0060	2019-08-19	14:30:00	USA	v1	46.2532	-119.477	3300043447	947030106	nhdflowline_network.2373699	2001-02-07T05:00:00Z	Medium	1528343	Yakima River	1.819	17000000000000	With Digitized	120049639	ArtificialPath	55800	0.0225464	2	7	7	50140806	50140805	50004907	50004354	579.877	50001315	10494.9	0	0	0	2	50004354	50004931	50004354	0	1	50004894	57.8997	100	0	0	0	6.2613	14059.7	14059.7	0
whiteclaycreek2_2019_sw_WHONDRS-S19S_0038	2019-08-12	16:04:00	USA	v1	39.8594	-75.7839	3300044540	4650944	nhdflowline_network.97991	1999-08-11T04:00:00Z	Medium	1192400	East Branch White Clay Creek	3.085	2040000000000	With Digitized	0	StreamRiver	46006	0.0295835	4	2	2	200016070	200016074	200067807	200030647	115.888	200005438	6.868	0	0	0	4	200030647	200123014	200030647	0	1	200045295	0	100	0	0	0	3.4659	8.667	8.667	0
whiteclaycreek1_2019_sw_WHONDRS-S19S_0037	2019-08-12	13:32:00	USA	v1	39.8578	-75.783	3300043408	4650944	nhdflowline_network.97991	1999-08-11T04:00:00Z	Medium	1192400	East Branch White Clay Creek	3.085	2040000000000	With Digitized	0	StreamRiver	46006	0.0295835	4	2	2	200016070	200016074	200067807	200030647	115.888	200005438	6.868	0	0	0	4	200030647	200123014	200030647	0	1	200045295	0	100	0	0	0	3.4659	8.667	8.667	0
weststlouiscreek_2019_sw_WHONDRS-S19S_0027	2019-08-13	11:47:00	USA	v1	39.8906	-105.911	3300043401	1239639	nhdflowline_network.2034382	1999-06-01T04:00:00Z	Medium	NA	NA	4.479	14000000000000	With Digitized	0	StreamRiver	46006	0.0492272	7	1	1	760056511	760001950	760084665	760054973	2107.05	720000024	4.479	0	1	0	7	0	0	760054973	0	1	760054973	0	100	0	0	0	7.8138	7.8138	7.8138	0
watershed3_2019_sw_WHONDRS-S19S_0084	2019-08-19	13:36:00	USA	v1	43.9547	-71.7228	NA	NA	NA	NA	NA	NA	NA	NA	NA	NA	NA	NA	NA	NA	NA	NA	NA	NA	NA	NA	NA	NA	NA	NA	NA	NA	NA	NA	NA	NA	NA	NA	NA	NA	NA	NA	NA	NA	NA	NA	NA	NA	NA
umpqua_2019_sw_WHONDRS-S19S_0079	2019-09-06	11:45:00	USA	v1	43.6369	-123.572	3300043419	24526798	nhdflowline_network.2519857	2001-02-28T05:00:00Z	Medium	1151643	Umpqua River	0.803	17100000000000	With Digitized	120049676	ArtificialPath	55800	0.00863891	1	6	6	50136686	50136685	50008345	50007357	74.488	50007357	6546.95	0	0	0	1	50007357	50008381	50007357	0	1	50008310	0	100	0	0	0	0.6741	10277.6	10277.6	0
tombigeeriver_2019_sw_WHONDRS-S19S_0020	2019-08-19	12:40:00	USA	v1	31.8529	-88.1576	3300042987	18548462	nhdflowline_network.503840	2008-11-19T05:00:00Z	Medium	692339	Tombigbee River	0.952	3160000000000	With Digitized	120049953	ArtificialPath	55800	0.00874051	2	7	7	290058995	290058994	290002897	290002124	206.019	290001768	47973.3	0	0	0	2	290002124	290002900	290002124	290002894	2	290002893	0	100	0	0	0	0.3852	46729.3	46729.3	0
teakettle2_2019_sw_WHONDRS-S19S_0032	2019-08-26	12:35:00	USA	v1	36.9554	-119.023	3300043405	22050327	nhdflowline_network.2612053	1999-11-08T05:00:00Z	Medium	NA	NA	2.811	18000000000000	With Digitized	0	StreamRiver	46003	0.0297683	7	1	1	10134850	10074481	10098449	10098449	213.958	10004268	2.811	0	1	0	6	0	0	10074008	0	1	10074008	0	100	0	0	0	3.0492	3.0492	3.0492	0
teakettle_2019_sw_WHONDRS-S19S_0008	2019-07-29	15:21:00	USA	v1	36.9611	-119.028	3300043441	22050323	nhdflowline_network.2612052	1999-11-08T05:00:00Z	Medium	268114	Teakettle Creek	3.194	18000000000000	With Digitized	0	StreamRiver	46006	0.0321657	6	1	1	10134848	10074481	10098451	10074008	213.958	10004268	3.194	0	1	0	6	0	0	10074008	0	1	10074008	0	100	0	0	0	3.8304	3.8304	3.8304	0
sycamorecreek_2019_sw_WHONDRS-S19S_0028	2019-08-06	09:59:00	USA	v1	33.7507	-111.508	3300043445	20440650	nhdflowline_network.2207087	1999-11-29T05:00:00Z	Medium	35029	Sycamore Creek	1.253	15100000000000	With Digitized	0	StreamRiver	46006	0.0125596	8	4	4	720018909	720018720	720009971	720006621	494.921	720000024	283.497	0	0	0	8	720006621	720010148	720006621	0	1	720009786	0	68.5272	0	0	0	0.8658	272.793	272.793	0
stroublescreek_2019_sw_WHONDRS-S19S_0089	2019-08-26	15:00:00	USA	v1	37.2101	-80.4454	3300043425	6883680	nhdflowline_network.690206	1999-09-13T04:00:00Z	Medium	1487668	Stroubles Creek	3.176	5050000000000	With Digitized	0	StreamRiver	46006	0.031551	4	1	1	430042673	430042679	430072995	430036945	3090.38	350002977	6.476	0	0	0	4	430036945	430096455	430036945	0	1	430060698	0	49.0936	0	0	0	7.3737	15.3387	15.3387	0
southforkpolouse_2019_sw_WHONDRS-S19S_0055	2019-08-05	14:00:00	USA	v1	46.7324	-117.181	3300046787	23459939	nhdflowline_network.2444619	2005-08-27T04:00:00Z	Medium	390985	South Fork Palouse River	2.056	17100000000000	With Digitized	0	StreamRiver	46006	0.0221546	4	4	4	50047739	50047738	50025687	50019743	784.32	50001315	258.656	0	0	0	4	50019743	50026235	50019743	0	1	50025171	0	100	0	0	0	22.3569	330.191	330.191	0
sharkriverslough_2019_sw_WHONDRS-S19S_0042	2019-08-05	09:30:00	USA	v1	25.4098	-80.9643	3300044681	90060	nhdflowline_network.369154	2008-12-11T05:00:00Z	Medium	NA	NA	0.702	3090000000000	With Digitized	120049568	ArtificialPath	55800	0.00684762	3	1	1	270001435	270001436	270018823	270017868	20.296	270008418	12.434	0	0	0	3	270017868	270019949	270017868	270017867	2	270017868	0	93.0676	0	0	0	1.2267	6.8472	5.0634	1
sawmillbrook_2019_sw_WHONDRS-S19S_0072	2019-08-12	12:00:00	USA	v1	42.5236	-71.1848	NA	NA	NA	NA	NA	NA	NA	NA	NA	NA	NA	NA	NA	NA	NA	NA	NA	NA	NA	NA	NA	NA	NA	NA	NA	NA	NA	NA	NA	NA	NA	NA	NA	NA	NA	NA	NA	NA	NA	NA	NA	NA	NA
sangamon_2019_sw_WHONDRS-S19S_0083	2019-08-19	10:35:00	USA	v1	40.3108	-88.3227	3300046779	13571661	nhdflowline_network.1019980	1999-10-13T04:00:00Z	Medium	421688	Sangamon River	8.322	7130000000000	With Digitized	0	StreamRiver	46006	0.0849678	3	5	5	510085241	510085102	510019803	510003338	2378.82	350002977	576.045	0	0	0	3	510003338	510020059	510003338	0	1	510019556	0	100	0	0	0	12.3165	621.599	621.599	0
riogrande_2019_sw_WHONDRS-S19S_0066	2019-08-18	13:10:00	USA	v1	35.1985	-106.643	3300043449	17819084	nhdflowline_network.1988701	2008-07-01T04:00:00Z	Medium	1385432	Rio Grande	4.301	13000000000000	With Digitized	120049426	ArtificialPath	55800	0.0443287	1	7	7	680017652	680017651	680002002	680000035	2510.36	680000035	22340.7	0	0	0	1	680000035	680002005	680000035	680001999	2	680001998	30.1545	54.1281	0	0	0	8.9019	36625.4	36625.4	0
redbuttecreek_2019_sw_WHONDRS-S19S_0086	2019-08-19	11:00:00	USA	v1	40.7797	-111.806	NA	NA	NA	NA	NA	NA	NA	NA	NA	NA	NA	NA	NA	NA	NA	NA	NA	NA	NA	NA	NA	NA	NA	NA	NA	NA	NA	NA	NA	NA	NA	NA	NA	NA	NA	NA	NA	NA	NA	NA	NA	NA	NA
redbuttecreek_2019_sw_WHONDRS-S19S_0029	2019-08-05	10:52:00	USA	v1	40.7832	-111.801	NA	NA	NA	NA	NA	NA	NA	NA	NA	NA	NA	NA	NA	NA	NA	NA	NA	NA	NA	NA	NA	NA	NA	NA	NA	NA	NA	NA	NA	NA	NA	NA	NA	NA	NA	NA	NA	NA	NA	NA	NA	NA	NA
providencecreek_2019_sw_WHONDRS-S19S_0007	2019-07-29	10:55:00	USA	v1	37.0525	-119.196	NA	NA	NA	NA	NA	NA	NA	NA	NA	NA	NA	NA	NA	NA	NA	NA	NA	NA	NA	NA	NA	NA	NA	NA	NA	NA	NA	NA	NA	NA	NA	NA	NA	NA	NA	NA	NA	NA	NA	NA	NA	NA	NA
pringlecreek_2019_sw_WHONDRS-S19S_0025	2019-08-06	10:15:00	USA	v1	33.3785	-97.7827	3300043444	1306285	nhdflowline_network.1919477	1999-06-27T04:00:00Z	Medium	1382574	Pringle Creek	6.547	12000000000000	With Digitized	0	StreamRiver	46003	0.0669755	3	3	3	630006188	630005955	630018824	630018824	935.764	630002519	48.282	0	0	0	2	630018824	630020118	630007620	0	1	630008913	0	100	0	0	0	13.9095	60.0885	60.0885	0
poseycreek_2019_sw_WHONDRS-S19S_0013	2019-08-19	10:05:00	USA	v1	38.8952	-78.1476	NA	NA	NA	NA	NA	NA	NA	NA	NA	NA	NA	NA	NA	NA	NA	NA	NA	NA	NA	NA	NA	NA	NA	NA	NA	NA	NA	NA	NA	NA	NA	NA	NA	NA	NA	NA	NA	NA	NA	NA	NA	NA	NA
pamunkeyriver_2019_sw_WHONDRS-S19S_0054	2019-08-05	11:00:00	USA	v1	37.5726	-77.0237	3300043446	8508050	nhdflowline_network.172791	2008-07-22T04:00:00Z	Medium	1472037	Pamunkey River	3.067	2080000000000	With Digitized	120049861	ArtificialPath	55800	0.0326169	1	5	5	200056084	200054857	200007388	200006022	102.494	200006022	3101.39	0	0	0	1	200006022	200007404	200006022	0	1	200007372	0.85117	77.7605	0	0	0	3.5253	3580.29	3579.66	1
oksrukuyikcreek_2019_sw_WHONDRS-S19S_0050	2019-08-13	11:15:00	USA	v1	68.6695	-149.142	3300043414	NA	NA	NA	NA	NA	NA	NA	NA	NA	NA	NA	NA	NA	NA	NA	NA	NA	NA	NA	NA	NA	NA	NA	NA	NA	NA	NA	NA	NA	NA	NA	NA	NA	NA	NA	NA	NA	NA	NA	NA	NA	NA
nfkcasparcreek_2019_sw_WHONDRS-S19S_0069	2019-08-12	09:30:00	USA	v1	39.3622	-123.735	3300043417	2663987	nhdflowline_network.2558005	1999-07-15T04:00:00Z	Medium	220677	Caspar Creek	3.879	18000000000000	With Digitized	0	StreamRiver	46006	0.0395039	1	1	1	10093330	10006158	10139590	10070434	8.798	10070434	3.879	0	1	0	1	0	0	10070434	0	1	10089413	0	100	0	0	0	5.3622	5.3622	5.3622	0
nebranchanacostia_2019_sw_WHONDRS-S19S_0081	2019-08-19	10:30:00	USA	v1	38.96	-76.9261	3300043451	22337975	nhdflowline_network.159288	2008-07-22T04:00:00Z	Medium	597822	Northeast Branch Anacostia River	2.598	2070000000000	With Digitized	0	StreamRiver	46006	0.0261296	2	4	4	200086617	200086634	200021097	200005310	192.777	200004858	155.697	0	0	0	2	200005310	200021597	200005310	0	1	200020625	2.9601	100	0	0	0	6.5385	194.336	194.336	1
NASQAN2016_179	2016-04-20	N/A	USA	v1	25.8768	-97.4544	NA	NA	NA	NA	NA	NA	NA	NA	NA	NA	NA	NA	NA	NA	NA	NA	NA	NA	NA	NA	NA	NA	NA	NA	NA	NA	NA	NA	NA	NA	NA	NA	NA	NA	NA	NA	NA	NA	NA	NA	NA	NA	NA
NASQAN2016_178	2016-02-17	N/A	USA	v1	25.8768	-97.4544	NA	NA	NA	NA	NA	NA	NA	NA	NA	NA	NA	NA	NA	NA	NA	NA	NA	NA	NA	NA	NA	NA	NA	NA	NA	NA	NA	NA	NA	NA	NA	NA	NA	NA	NA	NA	NA	NA	NA	NA	NA	NA	NA
NASQAN2016_164	2016-01-14	N/A	USA	v1	45.0062	-74.7949	3300047294	NA	NA	NA	NA	NA	NA	NA	NA	NA	NA	NA	NA	NA	NA	NA	NA	NA	NA	NA	NA	NA	NA	NA	NA	NA	NA	NA	NA	NA	NA	NA	NA	NA	NA	NA	NA	NA	NA	NA	NA	NA	NA
NASQAN2016_159	2016-05-12	N/A	USA	v1	41.7217	-73.9411	3300047293	6212690	nhdflowline_network.77951	2008-07-22T04:00:00Z	Medium	970226	Hudson River	4.742	2020000000000	With Digitized	120049692	ArtificialPath	55800	0.0427439	1	7	7	200030184	200030193	200006187	200005762	124.875	200005762	18637.2	0	0	0	1	200005762	200006194	200005762	0	1	200006179	0	58.6139	0	0	0	25.4241	30668.4	30668.4	1
NASQAN2016_083	2016-08-03	N/A	USA	v1	39.6579	-76.1742	3300047457	4726595	nhdflowline_network.138978	2008-07-22T04:00:00Z	Medium	591690	Susquehanna River	0.306	2050000000000	With Digitized	11686928	ArtificialPath	55800	0.00356703	1	7	7	200022936	200023186	200004661	200004599	15.862	200004599	50487	0	0	0	1	200004599	200004663	200004599	0	1	200004658	73.557	100	0	0	0	0.4275	70161.1	70154.1	0
NASQAN2016_060	2016-07-12	N/A	USA	v1	29.8572	-89.9779	3300047456	22798749	nhdflowline_network.1200436	2009-09-21T04:00:00Z	Medium	1629903	Mississippi River	23.445	8090000000000	With Digitized	120049892	ArtificialPath	55800	0.227545	1	10	10	350100769	350100781	350003104	350002977	142.344	350002977	2137006	0	0	0	1	350002977	350003106	350002977	0	1	350003102	76.8112	100	0	0	0	22.8951	2.88139e+06	2.27164e+06	1
NASQAN2016_057	2016-05-03	N/A	USA	v1	29.8572	-89.9779	3300047395	22798749	nhdflowline_network.1200436	2009-09-21T04:00:00Z	Medium	1629903	Mississippi River	23.445	8090000000000	With Digitized	120049892	ArtificialPath	55800	0.227545	1	10	10	350100769	350100781	350003104	350002977	142.344	350002977	2137006	0	0	0	1	350002977	350003106	350002977	0	1	350003102	76.8112	100	0	0	0	22.8951	2.88139e+06	2.27164e+06	1
NASQAN2016_024	2016-06-22	N/A	USA	v1	38.456	-121.501	3300047292	15048349	nhdflowline_network.2601833	2008-03-18T04:00:00Z	Medium	1654949	Sacramento River	9.983	18000000000000	With Digitized	120049838	ArtificialPath	55800	0.0998109	1	7	7	10045726	10045625	10002373	10002293	67.619	10002293	44742.7	0	0	0	1	10002293	10002374	10002293	0	1	10002372	0	50.4583	0	0	0	51.2406	59572.5	59572.5	1
NASQAN2016_016	2016-01-27	N/A	USA	v1	38.456	-121.501	3300047291	15048349	nhdflowline_network.2601833	2008-03-18T04:00:00Z	Medium	1654949	Sacramento River	9.983	18000000000000	With Digitized	120049838	ArtificialPath	55800	0.0998109	1	7	7	10045726	10045625	10002373	10002293	67.619	10002293	44742.7	0	0	0	1	10002293	10002374	10002293	0	1	10002372	0	50.4583	0	0	0	51.2406	59572.5	59572.5	1
NASQAN2015_227	2015-12-23	N/A	USA	v1	29.9494	-85.0155	3300047290	2298964	nhdflowline_network.419874	2008-12-12T05:00:00Z	Medium	305219	Apalachicola River	1.972	3130000000000	With Digitized	120049976	ArtificialPath	55800	0.0180001	1	8	8	290012047	290012054	290001950	290001792	30.525	290001792	37345.4	0	0	0	1	290001792	290001957	290001792	0	1	290001945	0	100	0	0	0	1.1817	49771.4	49740.5	1
NASQAN2015_208	2015-11-30	11:30:00	USA	v1	37.676	-121.266	3300047289	1897416	nhdflowline_network.2618059	2008-03-19T04:00:00Z	Medium	273488	San Joaquin River	0.88	18000000000000	With Digitized	17690983	ArtificialPath	55800	0.00881713	1	7	7	10004039	10003886	10003528	10002285	113.163	10002285	22245.5	0	0	0	1	10002285	10003535	10002285	0	1	10003522	86.1584	96.1359	0	0	0	0.5391	35855.1	30890.4	1
NASQAN2015_206	2015-12-09	10:00:00	USA	v1	38.456	-121.501	3300047285	15048349	nhdflowline_network.2601833	2008-03-18T04:00:00Z	Medium	1654949	Sacramento River	9.983	18000000000000	With Digitized	120049838	ArtificialPath	55800	0.0998109	1	7	7	10045726	10045625	10002373	10002293	67.619	10002293	44742.7	0	0	0	1	10002293	10002374	10002293	0	1	10002372	0	50.4583	0	0	0	51.2406	59572.5	59572.5	1
NASQAN2015_174	2015-02-10	13:00:00	USA	v1	31.4272	-81.6054	3300047288	14353056	nhdflowline_network.349236	2008-11-07T05:00:00Z	Medium	354294	Altamaha River	3.503	3070000000000	With Digitized	120049946	ArtificialPath	55800	0.0344234	1	7	7	270026307	270026232	270003749	270003673	34.131	270003673	28756.5	0	0	0	1	270003673	270003751	270003673	0	1	270003747	57.0398	100	0	0	0	8.8074	36556.8	36556.8	1
NASQAN2015_172	2015-05-20	09:00:00	USA	v1	31.4272	-81.6054	3300047287	14353056	nhdflowline_network.349236	2008-11-07T05:00:00Z	Medium	354294	Altamaha River	3.503	3070000000000	With Digitized	120049946	ArtificialPath	55800	0.0344234	1	7	7	270026307	270026232	270003749	270003673	34.131	270003673	28756.5	0	0	0	1	270003673	270003751	270003673	0	1	270003747	57.0398	100	0	0	0	8.8074	36556.8	36556.8	1
NASQAN2015_151	2015-10-23	13:30:00	USA	v1	41.7217	-73.9411	3300047394	6212690	nhdflowline_network.77951	2008-07-22T04:00:00Z	Medium	970226	Hudson River	4.742	2020000000000	With Digitized	120049692	ArtificialPath	55800	0.0427439	1	7	7	200030184	200030193	200006187	200005762	124.875	200005762	18637.2	0	0	0	1	200005762	200006194	200005762	0	1	200006179	0	58.6139	0	0	0	25.4241	30668.4	30668.4	1
NASQAN2015_150	2015-08-07	10:00:00	USA	v1	41.7217	-73.9411	3300047286	6212690	nhdflowline_network.77951	2008-07-22T04:00:00Z	Medium	970226	Hudson River	4.742	2020000000000	With Digitized	120049692	ArtificialPath	55800	0.0427439	1	7	7	200030184	200030193	200006187	200005762	124.875	200005762	18637.2	0	0	0	1	200005762	200006194	200005762	0	1	200006179	0	58.6139	0	0	0	25.4241	30668.4	30668.4	1
NASQAN2015_114	2015-02-17	12:00:00	USA	v1	38.9296	-77.1169	3300047393	22340529	nhdflowline_network.160737	2008-07-22T04:00:00Z	Medium	597915	Potomac River	0.735	2070000000000	With Digitized	120049842	ArtificialPath	55800	0.00700441	1	7	7	200087264	200087267	200005340	200004858	190.785	200004858	22125.5	0	0	0	1	200004858	200005344	200004858	0	1	200005337	0	100	0	0	0	0.6714	29967	29967	1
NASQAN2015_111	2015-08-19	09:50:00	USA	v1	32.7187	-114.719	3300047284	21412711	nhdflowline_network.2167241	2008-01-28T05:00:00Z	Medium	45730	Colorado River	1.806	15000000000000	With Digitized	22604129	ArtificialPath	55800	0.0167892	4	9	9	720050727	720050768	720000036	720000024	37.404	720000024	404450	0	0	0	4	720000024	720000037	720000024	0	1	720000035	94.9137	100	0	0	0	30.5172	572830	556300	0
NASQAN2015_109	2015-04-29	11:35:00	USA	v1	32.7187	-114.719	3300047283	21412711	nhdflowline_network.2167241	2008-01-28T05:00:00Z	Medium	45730	Colorado River	1.806	15000000000000	With Digitized	22604129	ArtificialPath	55800	0.0167892	4	9	9	720050727	720050768	720000036	720000024	37.404	720000024	404450	0	0	0	4	720000024	720000037	720000024	0	1	720000035	94.9137	100	0	0	0	30.5172	572830	556300	0
NASQAN2015_101	2015-08-18	11:40:00	USA	v1	29.9494	-85.0155	3300047282	2298964	nhdflowline_network.419874	2008-12-12T05:00:00Z	Medium	305219	Apalachicola River	1.972	3130000000000	With Digitized	120049976	ArtificialPath	55800	0.0180001	1	8	8	290012047	290012054	290001950	290001792	30.525	290001792	37345.4	0	0	0	1	290001792	290001957	290001792	0	1	290001945	0	100	0	0	0	1.1817	49771.4	49740.5	1
NASQAN2015_081	2015-02-19	07:30:00	USA	v1	39.6579	-76.1742	3300047281	4726595	nhdflowline_network.138978	2008-07-22T04:00:00Z	Medium	591690	Susquehanna River	0.306	2050000000000	With Digitized	11686928	ArtificialPath	55800	0.00356703	1	7	7	200022936	200023186	200004661	200004599	15.862	200004599	50487	0	0	0	1	200004599	200004663	200004599	0	1	200004658	73.557	100	0	0	0	0.4275	70161.1	70154.1	0
NASQAN2015_052	2015-05-15	10:00:00	USA	v1	37.676	-121.266	3300047392	1897416	nhdflowline_network.2618059	2008-03-19T04:00:00Z	Medium	273488	San Joaquin River	0.88	18000000000000	With Digitized	17690983	ArtificialPath	55800	0.00881713	1	7	7	10004039	10003886	10003528	10002285	113.163	10002285	22245.5	0	0	0	1	10002285	10003535	10002285	0	1	10003522	86.1584	96.1359	0	0	0	0.5391	35855.1	30890.4	1
NASQAN2015_047	2015-02-18	10:30:00	USA	v1	37.676	-121.266	3300047280	1897416	nhdflowline_network.2618059	2008-03-19T04:00:00Z	Medium	273488	San Joaquin River	0.88	18000000000000	With Digitized	17690983	ArtificialPath	55800	0.00881713	1	7	7	10004039	10003886	10003528	10002285	113.163	10002285	22245.5	0	0	0	1	10002285	10003535	10002285	0	1	10003522	86.1584	96.1359	0	0	0	0.5391	35855.1	30890.4	1
NASQAN2015_042	2015-07-27	10:30:00	USA	v1	38.456	-121.501	3300047391	15048349	nhdflowline_network.2601833	2008-03-18T04:00:00Z	Medium	1654949	Sacramento River	9.983	18000000000000	With Digitized	120049838	ArtificialPath	55800	0.0998109	1	7	7	10045726	10045625	10002373	10002293	67.619	10002293	44742.7	0	0	0	1	10002293	10002374	10002293	0	1	10002372	0	50.4583	0	0	0	51.2406	59572.5	59572.5	1
NASQAN2015_031	2015-10-01	10:30:00	USA	v1	45.0062	-74.7949	3300047390	NA	NA	NA	NA	NA	NA	NA	NA	NA	NA	NA	NA	NA	NA	NA	NA	NA	NA	NA	NA	NA	NA	NA	NA	NA	NA	NA	NA	NA	NA	NA	NA	NA	NA	NA	NA	NA	NA	NA	NA	NA	NA
NASQAN2015_015	2015-08-18	13:00:00	USA	v1	61.9337	-162.883	3300047279	NA	NA	NA	NA	NA	NA	NA	NA	NA	NA	NA	NA	NA	NA	NA	NA	NA	NA	NA	NA	NA	NA	NA	NA	NA	NA	NA	NA	NA	NA	NA	NA	NA	NA	NA	NA	NA	NA	NA	NA	NA	NA
NASQAN2015_013	2015-06-09	12:00:00	USA	v1	61.9337	-162.883	3300047278	NA	NA	NA	NA	NA	NA	NA	NA	NA	NA	NA	NA	NA	NA	NA	NA	NA	NA	NA	NA	NA	NA	NA	NA	NA	NA	NA	NA	NA	NA	NA	NA	NA	NA	NA	NA	NA	NA	NA	NA	NA	NA
NASQAN2015_010	2015-02-03	16:10:00	USA	v1	61.9337	-162.883	3300047277	NA	NA	NA	NA	NA	NA	NA	NA	NA	NA	NA	NA	NA	NA	NA	NA	NA	NA	NA	NA	NA	NA	NA	NA	NA	NA	NA	NA	NA	NA	NA	NA	NA	NA	NA	NA	NA	NA	NA	NA	NA	NA
NASQAN2015_002	2015-02-12	12:45:00	USA	v1	29.9494	-85.0155	3300047663	2298964	nhdflowline_network.419874	2008-12-12T05:00:00Z	Medium	305219	Apalachicola River	1.972	3130000000000	With Digitized	120049976	ArtificialPath	55800	0.0180001	1	8	8	290012047	290012054	290001950	290001792	30.525	290001792	37345.4	0	0	0	1	290001792	290001957	290001792	0	1	290001945	0	100	0	0	0	1.1817	49771.4	49740.5	1
NASQAN2014_193	2014-10-22	16:30:00	USA	v1	31.4272	-81.6054	3300047276	14353056	nhdflowline_network.349236	2008-11-07T05:00:00Z	Medium	354294	Altamaha River	3.503	3070000000000	With Digitized	120049946	ArtificialPath	55800	0.0344234	1	7	7	270026307	270026232	270003749	270003673	34.131	270003673	28756.5	0	0	0	1	270003673	270003751	270003673	0	1	270003747	57.0398	100	0	0	0	8.8074	36556.8	36556.8	1
NASQAN2014_190	2014-10-28	11:00:00	USA	v1	29.3497	-95.5824	3300047275	3124642	nhdflowline_network.1944331	2008-06-13T04:00:00Z	Medium	1384148	Brazos River	3.705	12100000000000	With Digitized	120049964	ArtificialPath	55800	0.0354929	1	7	7	630016839	630016840	630001788	630001729	93.284	630001729	47495	0	0	0	1	630001729	630001789	630001729	0	1	630001787	41.6634	100	1	0	0	2.5344	103578	103325	1
NASQAN2014_188	2014-11-05	10:30:00	USA	v1	38.9296	-77.1169	3300047272	22340529	nhdflowline_network.160737	2008-07-22T04:00:00Z	Medium	597915	Potomac River	0.735	2070000000000	With Digitized	120049842	ArtificialPath	55800	0.00700441	1	7	7	200087264	200087267	200005340	200004858	190.785	200004858	22125.5	0	0	0	1	200004858	200005344	200004858	0	1	200005337	0	100	0	0	0	0.6714	29967	29967	1
NASQAN2014_185	2014-10-28	10:15:00	USA	v1	32.7187	-114.719	3300047274	21412711	nhdflowline_network.2167241	2008-01-28T05:00:00Z	Medium	45730	Colorado River	1.806	15000000000000	With Digitized	22604129	ArtificialPath	55800	0.0167892	4	9	9	720050727	720050768	720000036	720000024	37.404	720000024	404450	0	0	0	4	720000024	720000037	720000024	0	1	720000035	94.9137	100	0	0	0	30.5172	572830	556300	0
NASQAN2014_144	2014-07-14	16:00:00	USA	v1	45.0062	-74.7949	3300047273	NA	NA	NA	NA	NA	NA	NA	NA	NA	NA	NA	NA	NA	NA	NA	NA	NA	NA	NA	NA	NA	NA	NA	NA	NA	NA	NA	NA	NA	NA	NA	NA	NA	NA	NA	NA	NA	NA	NA	NA	NA	NA
NASQAN2014_141	2014-05-14	09:30:00	USA	v1	45.0062	-74.7949	3300047389	NA	NA	NA	NA	NA	NA	NA	NA	NA	NA	NA	NA	NA	NA	NA	NA	NA	NA	NA	NA	NA	NA	NA	NA	NA	NA	NA	NA	NA	NA	NA	NA	NA	NA	NA	NA	NA	NA	NA	NA	NA	NA
NASQAN2014_089	2014-08-27	13:15:00	USA	v1	31.0866	-87.9772	3300045527	18519961	nhdflowline_network.507777	2008-12-15T05:00:00Z	Medium	163332	Mobile River	2.833	3160000000000	With Digitized	120049956	ArtificialPath	55800	0.0265507	1	8	8	290055424	290055497	290002057	290001768	66.855	290001768	108891	0	0	0	1	290001768	290002059	290001768	0	1	290002055	12.1749	100	0	0	0	5.0139	110891	110891	1
NASQAN2014_085	2014-05-21	14:30:00	USA	v1	31.0866	-87.9772	3300045577	18519961	nhdflowline_network.507777	2008-12-15T05:00:00Z	Medium	163332	Mobile River	2.833	3160000000000	With Digitized	120049956	ArtificialPath	55800	0.0265507	1	8	8	290055424	290055497	290002057	290001768	66.855	290001768	108891	0	0	0	1	290001768	290002059	290001768	0	1	290002055	12.1749	100	0	0	0	5.0139	110891	110891	1
NASQAN2014_035	2014-08-12	09:30:00	USA	v1	29.3497	-95.5824	3300045526	3124642	nhdflowline_network.1944331	2008-06-13T04:00:00Z	Medium	1384148	Brazos River	3.705	12100000000000	With Digitized	120049964	ArtificialPath	55800	0.0354929	1	7	7	630016839	630016840	630001788	630001729	93.284	630001729	47495	0	0	0	1	630001729	630001789	630001729	0	1	630001787	41.6634	100	1	0	0	2.5344	103578	103325	1
NASQAN2014_024	2014-01-22	13:00:00	USA	v1	29.3497	-95.5824	3300046031	3124642	nhdflowline_network.1944331	2008-06-13T04:00:00Z	Medium	1384148	Brazos River	3.705	12100000000000	With Digitized	120049964	ArtificialPath	55800	0.0354929	1	7	7	630016839	630016840	630001788	630001729	93.284	630001729	47495	0	0	0	1	630001729	630001789	630001729	0	1	630001787	41.6634	100	1	0	0	2.5344	103578	103325	1
NASQAN2012_132	2012-05-02	11:00:00	USA	v1	38.9512	-90.3712	3300046775	880512	nhdflowline_network.1004522	2009-04-28T04:00:00Z	Medium	1629903	Mississippi River	0.818	7110000000000	With Digitized	120049763	ArtificialPath	55800	0.00940061	1	9	9	510000397	510000408	510000247	350002977	1907.25	350002977	301585	1	0	0	1	350002977	510000248	350002977	0	1	510000245	0	100	0	0	0	0.4599	444074	444074	0
NASQAN2012_130	2012-02-08	11:00:00	USA	v1	38.9512	-90.3712	3300045539	880512	nhdflowline_network.1004522	2009-04-28T04:00:00Z	Medium	1629903	Mississippi River	0.818	7110000000000	With Digitized	120049763	ArtificialPath	55800	0.00940061	1	9	9	510000397	510000408	510000247	350002977	1907.25	350002977	301585	1	0	0	1	350002977	510000248	350002977	0	1	510000245	0	100	0	0	0	0.4599	444074	444074	0
NASQAN2012_124	2012-05-14	11:00:00	USA	v1	37.2165	-89.4676	3300046773	5092616	nhdflowline_network.1041341	2009-09-30T04:00:00Z	Medium	1629903	Mississippi River	1.615	7140000000000	With Digitized	120049579	ArtificialPath	55800	0.0145538	1	10	10	510042593	510042596	510000043	350002977	1632.82	350002977	1.28129e+06	0	0	0	1	350002977	510000044	350002977	0	1	510000042	63.8708	100	0	0	0	2.9826	1.76976e+06	1.76973e+06	0
NASQAN2012_115	2012-05-09	11:30:00	USA	v1	32.3397	-90.9125	3300045525	17948698	nhdflowline_network.1110670	2009-05-30T04:00:00Z	Medium	1629903	Mississippi River	9.941	8030000000000	With Digitized	120049878	ArtificialPath	55800	0.104438	1	10	10	350055049	350074541	350003487	350002977	727.511	350002977	2081144	0	0	0	1	350002977	350003492	350002977	0	1	350003483	0	100	0	0	0	26.0055	2.82535e+06	2.82532e+06	0
NASQAN2012_107	2012-07-18	10:30:00	USA	v1	32.4442	-90.9142	3300045524	17948636	nhdflowline_network.1129984	2009-05-19T04:00:00Z	Medium	695222	Yazoo River	2.663	8030000000000	With Digitized	120049482	ArtificialPath	55800	0.0280104	2	7	7	350055018	350055028	350006015	350005918	743.073	350002977	33992.9	0	0	0	2	350005918	350006031	350005918	0	1	350006002	0	100	1	0	0	3.4101	34742.6	34742.6	0
NASQAN2011_458	2011-12-05	00:00:00	USA	v1	41.1781	-91.1821	3300045588	11919825	nhdflowline_network.964689	2009-04-27T04:00:00Z	Medium	457834	Iowa River	5.13	7080000000000	With Digitized	120049702	ArtificialPath	55800	0.0533921	2	7	7	510061274	510061273	510002839	510002770	2287.83	350002977	23670.8	0	0	0	2	510002770	510002845	510002770	510002834	2	510002833	0	100	0	0	0	5.8302	32341	32341	0
NASQAN2011_451	2011-11-16	09:30:00	USA	v1	38.4898	-87.55	3300045542	18471310	nhdflowline_network.773343	2009-03-09T04:00:00Z	Medium	445955	White River	28.684	5120000000000	With Digitized	120049780	ArtificialPath	55800	0.298746	4	7	7	430094137	430094138	430003177	430003147	1906.16	350002977	12842.1	0	0	0	4	430003147	430003193	430003147	0	1	430003162	0	100	0	0	0	75.3273	29069	29069	0
NASQAN2011_435	2011-10-18	09:30:00	USA	v1	41.0153	-96.1578	3300045584	17416032	nhdflowline_network.1542336	2009-06-30T04:00:00Z	Medium	835915	Platte River	0.261	10200000000000	With Digitized	120049752	ArtificialPath	55800	0.00280788	3	8	8	550089516	550089513	550000733	550000622	2846.47	350002977	120709	0	0	0	3	550000622	550000736	550000622	550000731	2	550000732	0	100	1	0	0	0.0729	210860	210847	0
NASQAN2011_433	2011-07-20	11:05:00	USA	v1	41.0153	-96.1578	3300045541	17416032	nhdflowline_network.1542336	2009-06-30T04:00:00Z	Medium	835915	Platte River	0.261	10200000000000	With Digitized	120049752	ArtificialPath	55800	0.00280788	3	8	8	550089516	550089513	550000733	550000622	2846.47	350002977	120709	0	0	0	3	550000622	550000736	550000622	550000731	2	550000732	0	100	1	0	0	0.0729	210860	210847	0
NASQAN2011_429	2011-05-11	11:00:00	USA	v1	41.0153	-96.1578	3300046776	17416032	nhdflowline_network.1542336	2009-06-30T04:00:00Z	Medium	835915	Platte River	0.261	10200000000000	With Digitized	120049752	ArtificialPath	55800	0.00280788	3	8	8	550089516	550089513	550000733	550000622	2846.47	350002977	120709	0	0	0	3	550000622	550000736	550000622	550000731	2	550000732	0	100	1	0	0	0.0729	210860	210847	0
NASQAN2011_401	2011-10-27	13:10:00	USA	v1	38.7098	-91.4385	3300046043	6013072	nhdflowline_network.1698385	2009-07-15T04:00:00Z	Medium	756398	Missouri River	1.951	10300000000000	With Digitized	120049770	ArtificialPath	55800	0.0225516	2	9	9	550043677	550043673	550000121	550000017	2030.79	350002977	936571	0	0	0	2	550000017	550000122	550000017	0	1	550000120	0	100	0	0	0	1.3743	1.27792e+06	1.27789e+06	0
NASQAN2011_333	2011-10-26	13:30:00	USA	v1	38.1309	-87.9414	3300045537	10382125	nhdflowline_network.768006	2009-03-09T04:00:00Z	Medium	NA	NA	1.305	5120000000000	With Digitized	120049783	ArtificialPath	55800	0.0125942	3	8	8	430065568	430065569	430001372	430001211	1858.06	350002977	40208.8	0	0	0	3	430001211	430001376	430001211	430001367	2	430001368	0	100	0	0	0	2.3814	75585.5	75585.5	0
NASQAN2011_332	2011-08-17	13:30:00	USA	v1	38.1309	-87.9414	3300045581	10382125	nhdflowline_network.768006	2009-03-09T04:00:00Z	Medium	NA	NA	1.305	5120000000000	With Digitized	120049783	ArtificialPath	55800	0.0125942	3	8	8	430065568	430065569	430001372	430001211	1858.06	350002977	40208.8	0	0	0	3	430001211	430001376	430001211	430001367	2	430001368	0	100	0	0	0	2.3814	75585.5	75585.5	0
NASQAN2011_330	2011-05-24	13:30:00	USA	v1	38.1309	-87.9414	3300045536	10382125	nhdflowline_network.768006	2009-03-09T04:00:00Z	Medium	NA	NA	1.305	5120000000000	With Digitized	120049783	ArtificialPath	55800	0.0125942	3	8	8	430065568	430065569	430001372	430001211	1858.06	350002977	40208.8	0	0	0	3	430001211	430001376	430001211	430001367	2	430001368	0	100	0	0	0	2.3814	75585.5	75585.5	0
NASQAN2011_286	2011-08-16	13:30:00	USA	v1	41.7806	-90.2521	3300045579	14809371	nhdflowline_network.942608	2009-04-27T04:00:00Z	Medium	1629903	Mississippi River	2.304	7080000000000	With Digitized	120049698	ArtificialPath	55800	0.0254986	1	8	8	510107087	510106278	510001538	350002977	2390.9	350002977	136336	0	0	0	1	350002977	510001539	350002977	0	1	510001537	0	100	1	0	0	4.3038	220066	220066	0
NASQAN2011_282	2011-05-19	13:30:00	USA	v1	41.7806	-90.2521	3300045535	14809371	nhdflowline_network.942608	2009-04-27T04:00:00Z	Medium	1629903	Mississippi River	2.304	7080000000000	With Digitized	120049698	ArtificialPath	55800	0.0254986	1	8	8	510107087	510106278	510001538	350002977	2390.9	350002977	136336	0	0	0	1	350002977	510001539	350002977	0	1	510001537	0	100	1	0	0	4.3038	220066	220066	0
NASQAN2011_277	2011-03-07	13:30:00	USA	v1	41.7806	-90.2521	3300046771	14809371	nhdflowline_network.942608	2009-04-27T04:00:00Z	Medium	1629903	Mississippi River	2.304	7080000000000	With Digitized	120049698	ArtificialPath	55800	0.0254986	1	8	8	510107087	510106278	510001538	350002977	2390.9	350002977	136336	0	0	0	1	350002977	510001539	350002977	0	1	510001537	0	100	1	0	0	4.3038	220066	220066	0
NASQAN2011_275	2011-08-17	13:30:00	USA	v1	40.7278	-91.9596	3300045587	4998271	nhdflowline_network.987561	2009-04-28T04:00:00Z	Medium	465582	Des Moines River	2.244	7100000000000	With Digitized	120049753	ArtificialPath	55800	0.0233631	2	7	7	510034812	510034805	510002552	510002338	2227.14	350002977	23034.1	0	0	0	2	510002338	510002556	510002338	0	1	510002547	59.5312	100	0	0	0	4.1517	36310.6	36310.6	0
NASQAN2011_265	2011-02-04	13:30:00	USA	v1	40.7278	-91.9596	3300045586	4998271	nhdflowline_network.987561	2009-04-28T04:00:00Z	Medium	465582	Des Moines River	2.244	7100000000000	With Digitized	120049753	ArtificialPath	55800	0.0233631	2	7	7	510034812	510034805	510002552	510002338	2227.14	350002977	23034.1	0	0	0	2	510002338	510002556	510002338	0	1	510002547	59.5312	100	0	0	0	4.1517	36310.6	36310.6	0
NASQAN2011_262	2011-08-15	13:30:00	USA	v1	41.1781	-91.1821	3300045534	11919825	nhdflowline_network.964689	2009-04-27T04:00:00Z	Medium	457834	Iowa River	5.13	7080000000000	With Digitized	120049702	ArtificialPath	55800	0.0533921	2	7	7	510061274	510061273	510002839	510002770	2287.83	350002977	23670.8	0	0	0	2	510002770	510002845	510002770	510002834	2	510002833	0	100	0	0	0	5.8302	32341	32341	0
NASQAN2011_256	2011-05-23	10:30:00	USA	v1	41.1781	-91.1821	3300045533	11919825	nhdflowline_network.964689	2009-04-27T04:00:00Z	Medium	457834	Iowa River	5.13	7080000000000	With Digitized	120049702	ArtificialPath	55800	0.0533921	2	7	7	510061274	510061273	510002839	510002770	2287.83	350002977	23670.8	0	0	0	2	510002770	510002845	510002770	510002834	2	510002833	0	100	0	0	0	5.8302	32341	32341	0
NASQAN2011_250	2011-01-31	09:45:00	USA	v1	41.1781	-91.1821	3300045532	11919825	nhdflowline_network.964689	2009-04-27T04:00:00Z	Medium	457834	Iowa River	5.13	7080000000000	With Digitized	120049702	ArtificialPath	55800	0.0533921	2	7	7	510061274	510061273	510002839	510002770	2287.83	350002977	23670.8	0	0	0	2	510002770	510002845	510002770	510002834	2	510002833	0	100	0	0	0	5.8302	32341	32341	0
NASQAN2011_240	2011-02-08	08:00:00	USA	v1	29.6928	-91.2119	3300046803	15182073	nhdflowline_network.1187009	2009-11-23T05:00:00Z	Medium	1627574	Lower Atchafalaya River	4.956	8080000000000	With Digitized	120049981	ArtificialPath	55800	0.0466047	1	8	8	350034067	350034068	350002578	350002528	27.807	350002528	2.30582e+06	0	0	0	1	350002528	350002580	350002528	350002576	2	350002575	0	81.3255	1	0	0	2.9295	3.13049e+06	857290	1
NASQAN2011_239	2011-08-22	13:00:00	USA	v1	30.4457	-91.1916	3300046770	19088319	nhdflowline_network.1178829	2009-05-30T04:00:00Z	Medium	1629903	Mississippi River	8.048	8070000000000	With Digitized	120049893	ArtificialPath	55800	0.072594	1	10	10	350067644	350063772	350003241	350002977	392.184	350002977	2.1367e+06	0	0	0	1	350002977	350003243	350002977	350003239	2	350003238	0	100	0	0	0	8.3763	2.88068e+06	2.27124e+06	1
NASQAN2011_236	2011-05-09	14:00:00	USA	v1	30.4457	-91.1916	3300045728	19088319	nhdflowline_network.1178829	2009-05-30T04:00:00Z	Medium	1629903	Mississippi River	8.048	8070000000000	With Digitized	120049893	ArtificialPath	55800	0.072594	1	10	10	350067644	350063772	350003241	350002977	392.184	350002977	2.1367e+06	0	0	0	1	350002977	350003243	350002977	350003239	2	350003238	0	100	0	0	0	8.3763	2.88068e+06	2.27124e+06	1
NASQAN2011_231	2011-02-09	13:00:00	USA	v1	30.4457	-91.1916	3300045531	19088319	nhdflowline_network.1178829	2009-05-30T04:00:00Z	Medium	1629903	Mississippi River	8.048	8070000000000	With Digitized	120049893	ArtificialPath	55800	0.072594	1	10	10	350067644	350063772	350003241	350002977	392.184	350002977	2.1367e+06	0	0	0	1	350002977	350003243	350002977	350003239	2	350003238	0	100	0	0	0	8.3763	2.88068e+06	2.27124e+06	1
NASQAN2011_229	2011-08-25	11:00:00	USA	v1	30.6907	-91.7362	3300046769	938080187	nhdflowline_network.1187026	2009-11-23T05:00:00Z	Medium	559801	Atchafalaya River	9.783	8080000000000	With Digitized	120049891	ArtificialPath	55800	0.0910958	1	8	8	350105740	350032087	350003310	350002528	167.448	350002528	2.29728e+06	0	0	0	1	350002528	350003312	350002528	0	1	350003309	69.7644	97.214	0	0	0	9.6966	3.11934e+06	849004	1
NASQAN2011_225	2011-05-12	09:00:00	USA	v1	30.6907	-91.7362	3300045530	938080187	nhdflowline_network.1187026	2009-11-23T05:00:00Z	Medium	559801	Atchafalaya River	9.783	8080000000000	With Digitized	120049891	ArtificialPath	55800	0.0910958	1	8	8	350105740	350032087	350003310	350002528	167.448	350002528	2.29728e+06	0	0	0	1	350002528	350003312	350002528	0	1	350003309	69.7644	97.214	0	0	0	9.6966	3.11934e+06	849004	1
NASQAN2011_219	2011-02-10	10:00:00	USA	v1	30.6907	-91.7362	3300045529	938080187	nhdflowline_network.1187026	2009-11-23T05:00:00Z	Medium	559801	Atchafalaya River	9.783	8080000000000	With Digitized	120049891	ArtificialPath	55800	0.0910958	1	8	8	350105740	350032087	350003310	350002528	167.448	350002528	2.29728e+06	0	0	0	1	350002528	350003312	350002528	0	1	350003309	69.7644	97.214	0	0	0	9.6966	3.11934e+06	849004	1
NASQAN2011_217	2011-08-24	09:00:00	USA	v1	29.698	-91.3729	3300046768	15182085	nhdflowline_network.1189973	2009-11-23T05:00:00Z	Medium	NA	NA	3.517	8080000000000	With Digitized	120048757	ArtificialPath	55800	0.0322054	2	6	0	350034071	350034074	350010214	350010104	42.456	350008942	3928.09	2	0	0	2	350009958	350010225	350010104	0	1	350010179	0	100	1	0	0	2.0232	6296.67	2.0232	1
NASQAN2011_209	2011-02-08	10:30:00	USA	v1	29.698	-91.3729	3300045528	15182085	nhdflowline_network.1189973	2009-11-23T05:00:00Z	Medium	NA	NA	3.517	8080000000000	With Digitized	120048757	ArtificialPath	55800	0.0322054	2	6	0	350034071	350034074	350010214	350010104	42.456	350008942	3928.09	2	0	0	2	350009958	350010225	350010104	0	1	350010179	0	100	1	0	0	2.0232	6296.67	2.0232	1
NASQAN2011_198	2011-08-22	10:00:00	USA	v1	30.7585	-91.3959	3300046767	19085457	nhdflowline_network.1178847	2009-05-30T04:00:00Z	Medium	1629903	Mississippi River	0.33	8070000000000	With Digitized	120049893	ArtificialPath	55800	0.0034383	1	10	10	350067557	350067568	350003298	350002977	452.572	350002977	2135190	0	0	0	1	350002977	350003300	350002977	0	1	350003296	0	15.9206	0	0	0	0.1764	2.87906e+06	2.26966e+06	0
NASQAN2011_194	2011-05-09	11:00:00	USA	v1	30.7585	-91.3959	3300046766	19085457	nhdflowline_network.1178847	2009-05-30T04:00:00Z	Medium	1629903	Mississippi River	0.33	8070000000000	With Digitized	120049893	ArtificialPath	55800	0.0034383	1	10	10	350067557	350067568	350003298	350002977	452.572	350002977	2135190	0	0	0	1	350002977	350003300	350002977	0	1	350003296	0	15.9206	0	0	0	0.1764	2.87906e+06	2.26966e+06	0
NASQAN2011_188	2011-02-09	09:00:00	USA	v1	30.7585	-91.3959	3300045578	19085457	nhdflowline_network.1178847	2009-05-30T04:00:00Z	Medium	1629903	Mississippi River	0.33	8070000000000	With Digitized	120049893	ArtificialPath	55800	0.0034383	1	10	10	350067557	350067568	350003298	350002977	452.572	350002977	2135190	0	0	0	1	350002977	350003300	350002977	0	1	350003296	0	15.9206	0	0	0	0.1764	2.87906e+06	2.26966e+06	0
NASQAN2011_177	2011-08-15	12:05:00	USA	v1	38.4898	-87.55	3300045580	18471310	nhdflowline_network.773343	2009-03-09T04:00:00Z	Medium	445955	White River	28.684	5120000000000	With Digitized	120049780	ArtificialPath	55800	0.298746	4	7	7	430094137	430094138	430003177	430003147	1906.16	350002977	12842.1	0	0	0	4	430003147	430003193	430003147	0	1	430003162	0	100	0	0	0	75.3273	29069	29069	0
NASQAN2011_172	2011-05-18	14:15:00	USA	v1	38.4898	-87.55	3300046765	18471310	nhdflowline_network.773343	2009-03-09T04:00:00Z	Medium	445955	White River	28.684	5120000000000	With Digitized	120049780	ArtificialPath	55800	0.298746	4	7	7	430094137	430094138	430003177	430003147	1906.16	350002977	12842.1	0	0	0	4	430003147	430003193	430003147	0	1	430003162	0	100	0	0	0	75.3273	29069	29069	0
NASQAN2011_099	2011-08-24	11:00:00	USA	v1	39.7034	-90.6454	3300045457	3598294	nhdflowline_network.1028877	2009-05-10T04:00:00Z	Medium	410769	Illinois River	2.918	7130000000000	With Digitized	120049766	ArtificialPath	55800	0.0280882	2	8	8	510019167	510019183	510003186	510000257	2012.9	350002977	45957.3	0	0	0	2	510000257	510003193	510000257	0	1	510003180	4.70309	100	0	0	0	3.7566	68921.7	68921.7	0
NASQAN2011_096	2011-05-17	10:45:00	USA	v1	39.7034	-90.6454	3300046764	3598294	nhdflowline_network.1028877	2009-05-10T04:00:00Z	Medium	410769	Illinois River	2.918	7130000000000	With Digitized	120049766	ArtificialPath	55800	0.0280882	2	8	8	510019167	510019183	510003186	510000257	2012.9	350002977	45957.3	0	0	0	2	510000257	510003193	510000257	0	1	510003180	4.70309	100	0	0	0	3.7566	68921.7	68921.7	0
NASQAN2011_090	2011-02-22	11:50:00	USA	v1	39.7034	-90.6454	3300046763	3598294	nhdflowline_network.1028877	2009-05-10T04:00:00Z	Medium	410769	Illinois River	2.918	7130000000000	With Digitized	120049766	ArtificialPath	55800	0.0280882	2	8	8	510019167	510019183	510003186	510000257	2012.9	350002977	45957.3	0	0	0	2	510000257	510003193	510000257	0	1	510003180	4.70309	100	0	0	0	3.7566	68921.7	68921.7	0
NASQAN2011_060	2011-08-08	11:00:00	USA	v1	41.2589	-95.9225	3300045433	17219468	nhdflowline_network.1565765	2005-08-30T04:00:00Z	Medium	756398	Missouri River	10.085	10200000000000	With Digitized	120049747	ArtificialPath	55800	0.102609	2	9	9	550076476	550076480	550011521	550000017	2849.82	350002977	566960	0	0	0	2	550000017	550011560	550000017	0	1	550011509	48.493	87.7213	1	0	0	64.3563	780965	780932	0
NASQAN2011_057	2011-05-23	10:00:00	USA	v1	41.2589	-95.9225	3300045432	17219468	nhdflowline_network.1565765	2005-08-30T04:00:00Z	Medium	756398	Missouri River	10.085	10200000000000	With Digitized	120049747	ArtificialPath	55800	0.102609	2	9	9	550076476	550076480	550011521	550000017	2849.82	350002977	566960	0	0	0	2	550000017	550011560	550000017	0	1	550011509	48.493	87.7213	1	0	0	64.3563	780965	780932	0
NASQAN2011_051	2011-02-14	10:30:00	USA	v1	41.2589	-95.9225	3300045425	17219468	nhdflowline_network.1565765	2005-08-30T04:00:00Z	Medium	756398	Missouri River	10.085	10200000000000	With Digitized	120049747	ArtificialPath	55800	0.102609	2	9	9	550076476	550076480	550011521	550000017	2849.82	350002977	566960	0	0	0	2	550000017	550011560	550000017	0	1	550011509	48.493	87.7213	1	0	0	64.3563	780965	780932	0
NASQAN2011_034	2011-02-08	11:20:00	USA	v1	38.1309	-87.9414	3300046762	10382125	nhdflowline_network.768006	2009-03-09T04:00:00Z	Medium	NA	NA	1.305	5120000000000	With Digitized	120049783	ArtificialPath	55800	0.0125942	3	8	8	430065568	430065569	430001372	430001211	1858.06	350002977	40208.8	0	0	0	3	430001211	430001376	430001211	430001367	2	430001368	0	100	0	0	0	2.3814	75585.5	75585.5	0
NASQAN2011_031	2011-03-31	11:30:00	USA	v1	37.0378	-88.5295	3300045424	1861950	nhdflowline_network.865596	2009-03-15T04:00:00Z	Medium	517033	Tennessee River	1.786	6040000000000	With Digitized	120049866	ArtificialPath	55800	0.0176389	3	8	8	470000122	470000109	470000022	470000012	1643.62	350002977	96222.8	0	0	0	3	470000012	470000023	470000012	0	1	470000021	0	100	0	0	0	1.3509	103941	103941	0
NASQAN2011_028	2011-02-11	12:00:00	USA	v1	37.0378	-88.5295	3300045440	1861950	nhdflowline_network.865596	2009-03-15T04:00:00Z	Medium	517033	Tennessee River	1.786	6040000000000	With Digitized	120049866	ArtificialPath	55800	0.0176389	3	8	8	470000122	470000109	470000022	470000012	1643.62	350002977	96222.8	0	0	0	3	470000012	470000023	470000012	0	1	470000021	0	100	0	0	0	1.3509	103941	103941	0
NASQAN2010_233	2010-12-02	11:45:00	USA	v1	40.7278	-91.9596	3300045585	4998271	nhdflowline_network.987561	2009-04-28T04:00:00Z	Medium	465582	Des Moines River	2.244	7100000000000	With Digitized	120049753	ArtificialPath	55800	0.0233631	2	7	7	510034812	510034805	510002552	510002338	2227.14	350002977	23034.1	0	0	0	2	510002338	510002556	510002338	0	1	510002547	59.5312	100	0	0	0	4.1517	36310.6	36310.6	0
NASQAN2010_190	2010-08-04	11:45:00	USA	v1	37.2031	-89.0417	3300045583	1841403	nhdflowline_network.806825	2009-03-09T04:00:00Z	Medium	425264	Ohio River	1.204	5140000000000	With Digitized	120049870	ArtificialPath	55800	0.0124822	2	9	9	430008415	430008421	430000018	430000004	1591.7	350002977	409004	0	0	0	2	430000004	430000019	430000004	0	1	430000017	0	36.5638	0	0	0	2.2104	524097	524097	0
NASQAN2010_172	2010-12-06	11:45:00	USA	v1	37.2165	-89.4676	3300046774	5092616	nhdflowline_network.1041341	2009-09-30T04:00:00Z	Medium	1629903	Mississippi River	1.615	7140000000000	With Digitized	120049579	ArtificialPath	55800	0.0145538	1	10	10	510042593	510042596	510000043	350002977	1632.82	350002977	1.28129e+06	0	0	0	1	350002977	510000044	350002977	0	1	510000042	63.8708	100	0	0	0	2.9826	1.76976e+06	1.76973e+06	0
NASQAN2010_155	2010-10-19	11:45:00	USA	v1	41.2589	-95.9225	3300045538	17219468	nhdflowline_network.1565765	2005-08-30T04:00:00Z	Medium	756398	Missouri River	10.085	10200000000000	With Digitized	120049747	ArtificialPath	55800	0.102609	2	9	9	550076476	550076480	550011521	550000017	2849.82	350002977	566960	0	0	0	2	550000017	550011560	550000017	0	1	550011509	48.493	87.7213	1	0	0	64.3563	780965	780932	0
NASQAN2010_127	2010-11-08	11:45:00	USA	v1	38.9512	-90.3712	3300045540	880512	nhdflowline_network.1004522	2009-04-28T04:00:00Z	Medium	1629903	Mississippi River	0.818	7110000000000	With Digitized	120049763	ArtificialPath	55800	0.00940061	1	9	9	510000397	510000408	510000247	350002977	1907.25	350002977	301585	1	0	0	1	350002977	510000248	350002977	0	1	510000245	0	100	0	0	0	0.4599	444074	444074	0
NASQAN2010_121	2010-10-04	11:45:00	USA	v1	41.7806	-90.2521	3300045422	14809371	nhdflowline_network.942608	2009-04-27T04:00:00Z	Medium	1629903	Mississippi River	2.304	7080000000000	With Digitized	120049698	ArtificialPath	55800	0.0254986	1	8	8	510107087	510106278	510001538	350002977	2390.9	350002977	136336	0	0	0	1	350002977	510001539	350002977	0	1	510001537	0	100	1	0	0	4.3038	220066	220066	0
muddycreek_2019_sw_WHONDRS-S19S_0082	2019-08-19	17:00:00	USA	v1	38.8749	-76.5465	NA	NA	NA	NA	NA	NA	NA	NA	NA	NA	NA	NA	NA	NA	NA	NA	NA	NA	NA	NA	NA	NA	NA	NA	NA	NA	NA	NA	NA	NA	NA	NA	NA	NA	NA	NA	NA	NA	NA	NA	NA	NA	NA
morescreek_2019_sw_WHONDRS-S19S_0085	2019-08-19	12:30:00	USA	v1	43.648	-115.99	3300043422	23382303	nhdflowline_network.2420364	2001-03-08T05:00:00Z	Medium	400004	Mores Creek	0.962	17100000000000	With Digitized	0	StreamRiver	46006	0.0110819	4	5	5	50041024	50041023	50018075	50016901	1269.01	50001315	815.883	0	0	0	4	50016901	50018293	50016901	0	1	50017870	0	100	0	0	0	1.1142	1028.37	1028.37	0
middleoconee_2019_sw_WHONDRS-S19S_0011	2019-08-05	09:15:00	USA	v1	33.9557	-83.4377	3300043396	1049671	nhdflowline_network.337761	2000-12-04T05:00:00Z	Medium	328761	Middle Oconee River	1.048	3070000000000	With Digitized	0	StreamRiver	46006	0.00998695	2	5	5	270002782	270002786	270007288	270004072	569.533	270003673	899.456	0	0	0	2	270004072	270007343	270004072	0	1	270007240	0	100	0	0	0	0.6696	1010.37	1010.37	0
mcraecreek_2019_sw_WHONDRS-S19S_0031	2019-08-19	14:14:00	USA	v1	44.2603	-122.165	3300043404	23773423	nhdflowline_network.2502368	2001-02-13T05:00:00Z	Medium	1124021	McRae Creek	4.487	17100000000000	With Digitized	0	StreamRiver	46006	0.050529	6	1	1	50192718	50076937	50181993	50123462	542.476	50001315	4.487	0	1	0	6	0	0	50123462	0	1	50123462	0	100	0	0	0	8.2719	8.2719	8.2719	0
mcdi_2019_sw_WHONDRS-S19S_0017	2019-08-26	09:15:00	USA	v1	38.9467	-96.4436	3300046777	3649284	nhdflowline_network.1628851	1999-07-28T04:00:00Z	Medium	NA	NA	1.511	10300000000000	With Digitized	0	StreamRiver	46003	0.0158561	5	3	3	550017404	550017410	550074181	550067374	2706.91	350002977	26.432	0	0	0	5	550067374	550083680	550067374	0	1	550067374	0	100	0	0	0	1.5741	23.6493	23.6493	0
marthacreek_2019_sw_WHONDRS-S19S_0030	2019-08-13	10:45:00	USA	v1	45.7923	-121.929	3300043403	24505800	nhdflowline_network.2478690	2001-02-28T05:00:00Z	Medium	1522756	Martha Creek	3.167	17100000000000	With Digitized	0	StreamRiver	46006	0.0379038	4	2	2	50135207	50135130	50110110	50110110	262.434	50001315	6.336	0	0	0	3	50110110	50145636	50059777	0	1	50059777	0	100	0	0	0	4.7232	8.3754	8.3754	0
marshallgulch_2019_sw_WHONDRS-S19S_0035	2019-08-12	14:09:00	USA	v1	32.4273	-110.758	NA	NA	NA	NA	NA	NA	NA	NA	NA	NA	NA	NA	NA	NA	NA	NA	NA	NA	NA	NA	NA	NA	NA	NA	NA	NA	NA	NA	NA	NA	NA	NA	NA	NA	NA	NA	NA	NA	NA	NA	NA	NA	NA
lowercolorado_2019_sw_WHONDRS-S19S_0063	2019-08-12	10:00:00	USA	v1	30.2503	-97.7094	3300043448	5781919	nhdflowline_network.1955961	2008-06-13T04:00:00Z	Medium	1384149	Colorado River	2.046	12100000000000	With Digitized	120049978	ArtificialPath	55800	0.0207446	1	6	6	630035021	630035020	630002471	630001920	465.642	630001920	33684.8	0	0	0	1	630001920	630002473	630001920	0	1	630002469	65.1052	98.8289	0	0	0	3.9897	89881.3	89881.3	0
logan2_2019_sw_WHONDRS-S19S_0098	2019-08-18	14:04:00	USA	v1	41.9502	-111.581	3300043452	664126	nhdflowline_network.2225593	2008-05-09T04:00:00Z	Medium	1451110	Logan River	0.592	16000000000000	With Digitized	0	StreamRiver	46006	0.00556758	5	3	3	800000059	800000060	800010163	800000405	191.119	800000216	52.178	0	0	0	5	800000405	800010499	800000405	0	1	800009840	0	100	0	0	0	1.9143	67.8897	67.8897	0
logan1_2019_sw_WHONDRS-S19S_0097	2019-08-18	17:00:00	USA	v1	41.7208	-111.886	3300043428	664488	nhdflowline_network.2225509	2008-05-09T04:00:00Z	Medium	1451110	Logan River	4.68	16000000000000	With Digitized	0	StreamRiver	46006	0.0501586	5	5	5	800000164	800000347	800004614	800000405	133.976	800000216	946.182	0	0	0	5	800000405	800004679	800000405	0	1	800004555	0	100	1	0	0	4.1184	1442.3	1442.3	0
littlewolfcreek_2019_sw_WHONDRS-S19S_0078	2019-09-06	14:00:00	USA	v1	43.4314	-123.586	3300043418	24526862	nhdflowline_network.2519889	2001-02-28T05:00:00Z	Medium	1123318	Little Wolf Creek	4.057	17100000000000	With Digitized	0	StreamRiver	46006	0.0431417	3	2	2	50136716	50136712	50091631	50091631	142.979	50007357	15.644	0	0	0	2	50091631	50109698	50055467	0	1	50059724	0	100	0	0	0	7.7094	23.6556	23.6556	0
littlewindriver_2019_sw_WHONDRS-S19S_0009	2019-07-30	15:00:00	USA	v1	42.9877	-108.398	3300043394	12890609	nhdflowline_network.1320791	1999-10-27T04:00:00Z	Medium	1590901	Little Wind River	4.068	10100000000000	With Digitized	0	StreamRiver	46006	0.0438705	5	6	6	590111092	590111257	590019629	590019020	5427.06	350002977	2964.85	0	0	0	5	590019020	590019700	590019020	0	1	590019559	0	34.2598	0	0	0	7.1046	4913.41	4913.41	0
lewisrun_2019_sw_WHONDRS-S19S_0014	2019-08-19	12:51:00	USA	v1	39.0941	-77.9808	3300043399	8444872	nhdflowline_network.156343	2008-07-22T04:00:00Z	Medium	1469343	Lewis Run	2.026	2070000000000	With Digitized	0	StreamRiver	46006	0.0201707	3	2	2	200048726	200048840	200054663	200043905	327.765	200004858	9.923	0	0	0	3	200043905	200063832	200043905	0	1	200048447	2.34164	100	0	0	0	4.8411	12.5973	12.5973	0
lecontecreek_2019_sw_WHONDRS-S19S_0018	2019-08-05	11:25:00	USA	v1	35.6923	-83.5049	Not Assigned yet	22144520	nhdflowline_network.817805	1999-11-23T05:00:00Z	Medium	1652453	Le Conte Creek	1.497	6010000000000	With Digitized	0	StreamRiver	46006	0.0146281	6	2	2	470031061	470030998	470023691	470018629	2752.17	350002977	10.696	0	0	0	5	470018629	470028520	470018629	0	1	470020713	0	100	0	0	0	0.8631	9.5553	9.5553	0
lajara_2019_sw_WHONDRS-S19S_0034	2019-08-05	10:30:00	USA	v1	35.8677	-106.523	3300046778	17827558	nhdflowline_network.1985693	2009-08-24T04:00:00Z	Medium	918220	La Jara Creek	3.838	13000000000000	With Digitized	0	StreamRiver	46006	0.0396181	5	1	1	680018162	680017808	680030285	680016746	2634.95	680000035	5.869	0	0	0	5	680016746	680044534	680016746	0	1	680024586	0	65.3337	0	0	0	1.8153	4.9698	4.9698	0
kuparukriver_2019_sw_WHONDRS-S19S_0047	2019-08-13	14:00:00	USA	v1	68.6428	-149.403	3300043412	NA	NA	NA	NA	NA	NA	NA	NA	NA	NA	NA	NA	NA	NA	NA	NA	NA	NA	NA	NA	NA	NA	NA	NA	NA	NA	NA	NA	NA	NA	NA	NA	NA	NA	NA	NA	NA	NA	NA	NA	NA	NA
kingscreed_2019_sw_WHONDRS-S19S_0040	2019-08-05	08:42:00	USA	v1	39.0879	-96.5847	NA	18841358	nhdflowline_network.1626983	1999-07-10T04:00:00Z	Medium	NA	NA	1.817	10300000000000	With Digitized	0	StreamRiver	46003	0.0169451	6	1	1	550188160	550102464	550140762	550140762	2719.19	350002977	1.817	0	1	0	5	0	0	550069617	0	1	550105222	0	100	0	0	0	1.6371	1.6371	1.6371	0
king_2019_sw_WHONDRS-S19S_0016	2019-08-12	09:29:00	USA	v1	39.1044	-96.6025	3300043400	18841314	nhdflowline_network.1626976	1999-07-10T04:00:00Z	Medium	480855	Kings Creek	0.585	10300000000000	With Digitized	0	StreamRiver	46003	0.00629105	5	2	2	550102456	550102451	550077256	550069617	2715.8	350002977	13.65	0	0	0	5	550069617	550088121	550069617	0	1	550069617	0	100	0	0	0	0.1746	13.2795	13.2795	0
icacos_2019_sw_WHONDRS-S19S_0094	2019-08-19	10:39:00	USA (Puerto Rico)	v1	18.2754	-65.7853	3300043427	NA	NA	NA	NA	NA	NA	NA	NA	NA	NA	NA	NA	NA	NA	NA	NA	NA	NA	NA	NA	NA	NA	NA	NA	NA	NA	NA	NA	NA	NA	NA	NA	NA	NA	NA	NA	NA	NA	NA	NA	NA	NA
hugercreek_2019_sw_WHONDRS-S19S_0044	2019-08-06	09:30:00	USA	v1	33.131	-79.8111	3300043410	9643259	nhdflowline_network.301091	2008-12-10T05:00:00Z	Medium	1229833	Huger Creek	2.021	3050000000000	With Digitized	0	StreamRiver	46006	0.0203924	2	3	3	250053080	250052945	250024918	250018357	65.135	250002682	88.674	0	0	0	2	250018357	250025598	250018357	0	1	250024291	0	100	0	0	0	1.8765	193.237	193.237	1
hopbrook_2019_sw_WHONDRS-S19S_0012	2019-08-13	09:40:00	USA	v1	42.4718	-72.3303	3300043397	7690025	nhdflowline_network.49455	1999-09-06T04:00:00Z	Medium	609427	Hop Brook	1.605	1080000000000	With Digitized	0	StreamRiver	46006	0.0181124	5	2	2	150037907	150038324	150023117	150019641	196.122	150002258	15.476	0	0	0	5	150019641	150025487	150019641	0	1	150021187	0	100	0	0	0	2.2725	14.3442	14.3442	0
gunnisonriver_2019_sw_WHONDRS-S19S_0062	2019-08-13	12:45:00	USA	v1	38.5446	-106.95	3300043416	3252637	nhdflowline_network.2041871	1999-06-23T04:00:00Z	Medium	201748	Gunnison River	1.387	14000000000000	With Digitized	0	StreamRiver	46006	0.0129789	5	5	5	760017703	760017705	760009273	760003236	1957.16	720000024	1585.97	0	0	0	5	760003236	760009355	760003236	0	1	760009186	0	100	0	0	0	2.4075	2618.32	2618.32	0
guil_2019_sw_WHONDRS-S19S_0049	2019-08-13	07:50:00	USA (Puerto Rico)	v1	18.1744	-66.8004	3300043413	NA	NA	NA	NA	NA	NA	NA	NA	NA	NA	NA	NA	NA	NA	NA	NA	NA	NA	NA	NA	NA	NA	NA	NA	NA	NA	NA	NA	NA	NA	NA	NA	NA	NA	NA	NA	NA	NA	NA	NA	NA	NA
greatmiami_2019_sw_WHONDRS-S19S_0099	2019-08-19	11:25:00	USA	v1	39.2386	-84.7119	3300043548	3886082	nhdflowline_network.721237	2009-02-13T05:00:00Z	Medium	1077579	Great Miami River	2.146	5080000000000	With Digitized	3933384	ArtificialPath	55800	0.0221461	3	7	7	430025909	430025862	430003012	430002513	2367.89	350002977	7318.83	0	0	0	3	430002513	430003047	430002513	430002998	2	430002999	0	63.67	1	0	0	2.4282	9924.81	9924.81	0
flintriver_2019_sw_WHONDRS-S19S_0015	2019-08-05	09:48:00	USA	v1	31.1844	-84.439	3300043430	3424530	nhdflowline_network.416914	2008-11-12T05:00:00Z	Medium	358207	Flint River	27.874	3130000000000	With Digitized	120049507	ArtificialPath	55800	0.269734	2	7	7	290021158	290021159	290003593	290003232	253.654	290001792	11612.2	0	0	0	2	290003232	290003602	290003232	0	1	290003584	0	100	0	0	0	219.628	15123.8	15123.8	0
farmington_2019_sw_WHONDRS-S19S_0053	2019-08-25	16:50:00	USA	v1	41.8696	-72.7967	3300046786	6109731	nhdflowline_network.52278	2008-07-21T04:00:00Z	Medium	207042	Farmington River	2.798	1080000000000	With Digitized	7710638	ArtificialPath	55800	0.0294963	2	5	5	150025039	150024947	150004550	150004064	119.174	150002258	760.632	0	0	0	2	150004064	150004585	150004064	0	1	150004519	61.9793	100	0	0	0	5.6331	1285.51	1285.51	0
eastriver_2019_sw_WHONDRS-S19S_0100	2019-08-20	11:30:00	USA	v1	38.9235	-106.951	3300043429	1332754	nhdflowline_network.2041250	1999-06-23T04:00:00Z	Medium	188856	East River	8.951	14000000000000	With Digitized	0	StreamRiver	46006	0.0932888	6	2	2	760003954	760003961	760020474	760011139	2014.31	720000024	43.376	0	0	0	6	760011139	760021429	760011139	0	1	760019618	0	100	0	0	0	17.0991	86.7375	86.7375	0
eastforkpoplarcreek_2019_sw_WHONDRS-S19S_0039	2019-08-05	09:45:00	USA	v1	35.9662	-84.3592	3300044825	22125640	nhdflowline_network.830015	1999-11-04T05:00:00Z	Medium	1283359	East Fork Poplar Creek	4.416	6010000000000	With Digitized	0	StreamRiver	46006	0.0450881	6	3	3	470029219	470029178	470012595	470010714	2566.05	350002977	41.973	0	0	0	5	470010714	470013229	470010714	0	1	470012046	0	100	0	0	0	5.1669	50.5476	50.5476	0
dobsoncreek_2019_sw_WHONDRS-S19S_0087	2019-08-21	11:00:00	USA	v1	43.1233	-116.774	3300043424	23302298	nhdflowline_network.2407953	2001-03-08T05:00:00Z	Medium	372430	Dobson Creek	0.339	17100000000000	With Digitized	0	StreamRiver	46006	0.00375239	4	2	2	50034964	50034396	50104295	50104295	1250.56	50001315	11.202	0	0	0	3	50104295	50133847	50022586	0	1	50069446	0	100	0	0	0	0.2394	14.2614	14.2614	0
deadrun_2019_sw_WHONDRS-S19S_0006	2019-07-29	09:45:00	USA	v1	39.3114	-76.7172	3300043392	11689186	nhdflowline_network.142190	1999-08-18T04:00:00Z	Medium	597317	Dead Run	4.78	2060000000000	With Digitized	0	StreamRiver	46006	0.0508917	3	2	2	200080550	200080554	200052144	200052144	31.499	200009667	17.5	0	0	0	2	200052144	200060004	200024046	0	1	200028471	0	100	0	0	0	7.0722	20.5866	20.5866	0
crookedriver_2019_sw_WHONDRS-S19S_0041	2019-08-05	16:00:00	USA	v1	44.3	-120.858	3300043409	23713956	nhdflowline_network.2489757	2001-02-28T05:00:00Z	Medium	1140473	Crooked River	7.529	17100000000000	With Digitized	0	StreamRiver	46006	0.0810612	3	6	6	50071490	50071489	50011793	50009745	576.897	50001315	4002.24	0	0	0	3	50009745	50011879	50009745	0	1	50011711	0	100	0	0	0	36.5292	6719.36	6719.36	0
comocreek_2019_sw_WHONDRS-S19S_0026	2019-08-05	10:32:00	USA	v1	40.0349	-105.543	3300042989	2889452	nhdflowline_network.1522587	1999-05-28T04:00:00Z	Medium	NA	NA	7.641	10200000000000	With Digitized	0	StreamRiver	46006	0.0806965	6	1	1	550131596	550009031	550197317	550084345	3870.24	350002977	7.641	0	1	0	6	0	0	550084345	0	1	550124503	20.5885	100	0	0	0	14.1399	14.1399	14.1399	0
columbiariver2_2019_sw_WHONDRS-S19S_0076	2019-08-06	12:40:00	USA	v1	46.6792	-119.463	NA	NA	NA	NA	NA	NA	NA	NA	NA	NA	NA	NA	NA	NA	NA	NA	NA	NA	NA	NA	NA	NA	NA	NA	NA	NA	NA	NA	NA	NA	NA	NA	NA	NA	NA	NA	NA	NA	NA	NA	NA	NA	NA
columbiariver1_2019_sw_WHONDRS-S19S_0075	2019-08-06	10:20:00	USA	v1	46.6947	-119.466	NA	NA	NA	NA	NA	NA	NA	NA	NA	NA	NA	NA	NA	NA	NA	NA	NA	NA	NA	NA	NA	NA	NA	NA	NA	NA	NA	NA	NA	NA	NA	NA	NA	NA	NA	NA	NA	NA	NA	NA	NA	NA	NA
columbia_2019_sw_WHONDRS-S19S_0074	2019-08-05	08:27:00	USA	v1	46.3762	-119.273	NA	NA	NA	NA	NA	NA	NA	NA	NA	NA	NA	NA	NA	NA	NA	NA	NA	NA	NA	NA	NA	NA	NA	NA	NA	NA	NA	NA	NA	NA	NA	NA	NA	NA	NA	NA	NA	NA	NA	NA	NA	NA	NA
columbia_2019_sw_WHONDRS-S19S_0036	2019-08-05	10:45:00	USA	v1	46.3725	-119.272	NA	NA	NA	NA	NA	NA	NA	NA	NA	NA	NA	NA	NA	NA	NA	NA	NA	NA	NA	NA	NA	NA	NA	NA	NA	NA	NA	NA	NA	NA	NA	NA	NA	NA	NA	NA	NA	NA	NA	NA	NA	NA	NA
cobbmillcreek_2019_sw_WHONDRS-S19S_0090	2019-08-17	14:30:00	USA	v1	37.2914	-75.9306	3300043432	12058092	nhdflowline_network.108120	1999-10-13T04:00:00Z	Medium	1465025	Cobb Mill Creek	2.891	2040000000000	With Digitized	0	StreamRiver	46006	0.0285192	1	1	1	200126078	200082594	200004275	200004275	0	200004275	2.891	0	1	1	0	0	0	150000002	0	1	200002622	0	100	0	0	0	5.1984	5.1984	5.1984	0
cartcreek_2019_sw_WHONDRS-S19S_0073	2019-08-12	08:05:00	USA	v1	42.7688	-70.9165	NA	5860599	nhdflowline_network.54085	1999-09-02T04:00:00Z	Medium	NA	NA	3.634	1090000000000	With Digitized	0	StreamRiver	46006	0.0366673	2	1	1	150057063	150020294	150059637	150059637	9.97	150011212	3.634	0	1	0	1	0	0	150011212	0	1	150012301	0	100	0	0	0	4.3677	4.3677	4.3677	0
cariboucreek_2019_sw_WHONDRS-S19S_0051	2019-08-14	11:02:00	USA	v1	65.1531	-147.503	3300044804	NA	NA	NA	NA	NA	NA	NA	NA	NA	NA	NA	NA	NA	NA	NA	NA	NA	NA	NA	NA	NA	NA	NA	NA	NA	NA	NA	NA	NA	NA	NA	NA	NA	NA	NA	NA	NA	NA	NA	NA	NA	NA
cachelapoudre_2019_sw_WHONDRS-S19S_0077	2019-08-18	13:00:00	USA	v1	40.664	-105.223	NA	2900705	nhdflowline_network.1523524	2005-08-30T04:00:00Z	Medium	205018	Cache la Poudre River	1.639	10200000000000	With Digitized	0	StreamRiver	46006	0.0176134	4	6	6	550009965	550009738	550021274	550017196	3837.88	350002977	2126.39	0	0	0	4	550017196	550021393	550017196	0	1	550021155	25.6157	69.0712	0	0	0	1.7091	2733.76	2733.76	0
blueriver_2019_sw_WHONDRS-S19S_0024	2019-08-18	12:40:00	USA	v1	34.4421	-96.6227	3300043443	698676	nhdflowline_network.1886016	1999-06-17T04:00:00Z	Medium	1090292	Blue River	6.929	11100000000000	With Digitized	0	StreamRiver	46006	0.0706296	2	4	4	390018894	390018895	390027853	390015261	1371.07	350002528	291.258	0	0	0	2	390015261	390028315	390015261	0	1	390027423	0	100	0	0	0	12.3372	329.081	329.081	0
blackwarrior_2019_sw_WHONDRS-S19S_0021	2019-08-20	12:13:00	USA	v1	32.5407	-87.7983	3300043442	18211220	nhdflowline_network.500667	2008-12-12T05:00:00Z	Medium	159191	Black Warrior River	4.681	3160000000000	With Digitized	21677972	ArtificialPath	55800	0.043775	3	6	6	290052166	290052169	290003858	290003754	363.116	290001768	14567.2	0	0	0	3	290003754	290003870	290003754	0	1	290003847	0	100	0	0	0	6.0354	16182.8	16182.8	0
blackearthcreek_2019_sw_WHONDRS-S19S_0061	2019-08-12	09:00:00	USA	v1	43.1095	-89.6407	3300043415	13633173	nhdflowline_network.939331	1999-10-29T04:00:00Z	Medium	NA	NA	0.719	7070000000000	With Digitized	0	StreamRiver	46006	0.00754304	5	1	1	510090120	510090113	510098633	510098633	2746.13	350002977	2.144	1	0	0	4	510098633	510134228	510026579	0	1	510038373	0	100	0	0	0	0.4932	1.1952	1.1952	0
augustacreek_2019_sw_WHONDRS-S19S_0067	2019-08-12	11:00:00	USA	v1	42.3921	-85.3541	NA	3473077	nhdflowline_network.564186	1999-07-25T04:00:00Z	Medium	620343	Augusta Creek	10.809	4050000000000	With Digitized	0	StreamRiver	46006	0.10774	2	3	3	90005637	90005835	90027635	90026172	136.273	90004727	38.015	0	0	0	2	90026172	90029370	90026172	0	1	90026172	0.39968	100	0	0	0	30.3498	98.169	98.169	0
arikareeriver_2019_sw_WHONDRS-S19S_0023	2019-08-06	11:38:00	USA	v1	39.7584	-102.449	3300042988	11722717	nhdflowline_network.1580955	1999-09-30T04:00:00Z	Medium	835484	Arikaree River	4.807	10300000000000	With Digitized	0	StreamRiver	46006	0.0504114	4	4	4	550067845	550067927	550019788	550005927	3511.9	350002977	1263.13	0	0	0	4	550005927	550019876	550005927	0	1	550019699	0	100	0	0	0	10.9881	2890.59	2890.59	0
altamaha_2019_sw_WHONDRS-S19S_0010	2019-07-31	10:14:00	USA	v1	31.6679	-81.8401	3300043395	14347322	nhdflowline_network.351127	2008-11-07T05:00:00Z	Medium	354294	Altamaha River	5.37	3070000000000	With Digitized	120049946	ArtificialPath	55800	0.0536281	1	7	7	270025311	270025310	270003942	270003673	88.445	270003673	28092	0	0	0	1	270003673	270003944	270003673	0	1	270003940	0	100	1	0	0	12.3264	35278.2	35278.2	0
[truncated: 242 more columns]
