# Supplementary material for: Complex compositional and metabolic response of river sediment microbiomes to multiple anthropogenic stressors
Source: ISME Commun. 2025 May 17;6(1):ycaf079. doi: 10.1093/ismeco/ycaf079 (PMC13245187; doi:10.1093/ismeco/ycaf079)
Supplement: Supplementary_material_ycaf079 [file supplementary_material_ycaf079.zip › SI4_DE_stressor_signif_genes_95_ident.tsv]

Gene	FunTaxDB_annotation	stressor	log2FoldChange	padj	annotation_group_filter
ES22_IMP_S_C61_127_1090642_lcl_1	UniRef100_A0A1B2Z6L8 Uncharacterized protein n=1 Tax=uncultured bacterium TaxID=77133 RepID=A0A1B2Z6L8_9BACT	temperature_increase_stressor_phase	5.2585050043884	4.93508318299118e-05	Unknown function
ES22_IMP_S_C56_127_11793406_lcl_1	UniRef100_UPI0011B534D6 cold-shock protein n=1 Tax=Vulcaniibacterium thermophilum TaxID=1169913 RepID=UPI0011B534D6	temperature_increase_stressor_phase	7.35662472320975	0.0146515975697393	Heat/cold-shock proteins
ES22_IMP_S_C58_127_5389123_lcl_1	NA	temperature_increase_stressor_phase	9.90326385855279	1.57530617233467e-06	Unknown function
ES22_IMP_S_C56_127_785447_lcl_11	UniRef100_UPI000E5B6447 4-(cytidine 5'-diphospho)-2-C-methyl-D-erythritol kinase n=1 Tax=Aquabacterium tepidiphilum TaxID=2315841 RepID=UPI000E5B6447	temperature_increase_stressor_phase	8.20913290041252	0.00012571970931598	Others
ES22_IMP_S_C50_127_2072943_lcl_3	UniRef100_A0A554X8P1 CRISPR-associated exonuclease Cas4 n=1 Tax=Tepidimonas charontis TaxID=2267262 RepID=A0A554X8P1_9BURK	temperature_increase_stressor_phase	7.18391042860956	0.00977491936917319	Others
ES22_IMP_S_C49_127_12252275_lcl_3	UniRef100_UPI00112B2434 cold-shock protein n=1 Tax=Pseudorivibacter rhizosphaerae TaxID=2570323 RepID=UPI00112B2434	temperature_increase_stressor_phase	9.30620096464008	3.42012332610923e-07	Heat/cold-shock proteins
ES22_IMP_S_C51_127_5952071_lcl_3	NA	temperature_increase_stressor_phase	10.2043228423813	3.0140775590864e-07	Unknown function
ES22_IMP_S_C13_127_12471041_lcl_2	UniRef100_A0A317RFL7 IS4 family transposase n=2 Tax=Burkholderiales TaxID=80840 RepID=A0A317RFL7_9BURK	temperature_increase_stressor_phase	7.71374889888401	0.0351701857030483	Others
ES22_IMP_S_C50_127_5880506_lcl_3	UniRef100_A0A1F3Q9U6 Uncharacterized protein n=1 Tax=Bacteroidetes bacterium RIFCSPLOWO2_12_FULL_35_15 TaxID=1797364 RepID=A0A1F3Q9U6_9BACT	temperature_increase_stressor_phase	8.00872019207773	0.00378011527539868	Unknown function
ES22_IMP_S_C51_127_273291_lcl_2	UniRef100_A0A7Y7NWB4 Uncharacterized protein n=1 Tax=Bacteroidetes bacterium TaxID=1898104 RepID=A0A7Y7NWB4_9BACT	temperature_increase_stressor_phase	8.62392799566392	0.00056018975857138	Unknown function
ES22_IMP_S_C02_127_3146651_lcl_4	UniRef100_A0A6L4ZDY7 50S ribosomal protein L24 n=1 Tax=Prolixibacteraceae bacterium TaxID=2053594 RepID=A0A6L4ZDY7_9BACT	velocity_reduction_stressor_phase	2.14745491703759	0.0283183412006039	Ribosomal proteins
ES22_IMP_S_C03_127_29281_lcl_1	UniRef100_A0A4R5B2R1 Chaperone protein DnaK n=1 Tax=Flavobacterium caseinilyticum TaxID=2541732 RepID=A0A4R5B2R1_9FLAO	velocity_reduction_stressor_phase	2.91776899247939	0.0383408749390311	Chaperones
ES22_IMP_S_C03_127_7050883_lcl_1	UniRef100_A0A3D3HH98 Uncharacterized protein n=1 Tax=Bacteroidales bacterium TaxID=2030927 RepID=A0A3D3HH98_9BACT	velocity_reduction_stressor_phase	1.70681435934175	0.0443559366417662	Unknown function
ES22_IMP_S_C04_127_3149550_lcl_1	UniRef100_A0A6N1XJ07 Pyruvate dehydrogenase E1 component n=1 Tax=Dechloromonas sp. TaxID=1917218 RepID=A0A6N1XJ07_9RHOO	velocity_reduction_stressor_phase	-2.17273431942816	0.021269447786307	Others
ES22_IMP_S_C07_127_4025777_lcl_2	UniRef100_A0A6L4ZDX4 30S ribosomal protein S11 n=1 Tax=Prolixibacteraceae bacterium TaxID=2053594 RepID=A0A6L4ZDX4_9BACT	velocity_reduction_stressor_phase	2.18229012856714	0.0168332704619287	Ribosomal proteins
ES22_IMP_S_C14_127_10426544_lcl_2	UniRef100_A0A6L4ZDY2 30S ribosomal protein S14 n=1 Tax=Prolixibacteraceae bacterium TaxID=2053594 RepID=A0A6L4ZDY2_9BACT	velocity_reduction_stressor_phase	2.11000260243404	0.0322855962864461	Ribosomal proteins
ES22_IMP_S_C20_127_154306_lcl_2	UniRef100_A0A6L4ZDM8 Transcription termination/antitermination protein NusG n=1 Tax=Prolixibacteraceae bacterium TaxID=2053594 RepID=A0A6L4ZDM8_9BACT	velocity_reduction_stressor_phase	1.85485197910857	0.00782479744160365	Others
ES22_IMP_S_C24_127_4086311_lcl_2	UniRef100_A0A6L4ZFI7 DNA-directed RNA polymerase subunit alpha n=1 Tax=Prolixibacteraceae bacterium TaxID=2053594 RepID=A0A6L4ZFI7_9BACT	velocity_reduction_stressor_phase	2.15988247646698	0.0437294451350159	DNA-directed RNA polymerase subunits
ES22_IMP_S_C29_127_2563020_lcl_1	UniRef100_A0A6L4ZDM3 50S ribosomal protein L10 n=1 Tax=Prolixibacteraceae bacterium TaxID=2053594 RepID=A0A6L4ZDM3_9BACT	velocity_reduction_stressor_phase	1.78569433778057	0.0437294451350159	Ribosomal proteins
ES22_IMP_S_C46_127_4816651_lcl_2	UniRef100_A0A6L4ZE99 30S ribosomal protein S17 n=1 Tax=Prolixibacteraceae bacterium TaxID=2053594 RepID=A0A6L4ZE99_9BACT	velocity_reduction_stressor_phase	2.07386140012337	0.0184355469179446	Ribosomal proteins
ES22_IMP_S_C50_127_14684165_lcl_2	UniRef100_A0A662C1F1 DNA-directed RNA polymerase subunit alpha n=1 Tax=Bacteroidetes bacterium TaxID=1898104 RepID=A0A662C1F1_9BACT	velocity_reduction_stressor_phase	2.03320128646279	0.0468674517791955	DNA-directed RNA polymerase subunits
ES22_IMP_S_C01_127_8747988_lcl_3	UniRef100_A0A5K7S692 30S ribosomal protein S14 n=1 Tax=Aquipluma nitroreducens TaxID=2010828 RepID=A0A5K7S692_9BACT	velocity_reduction_stressor_phase	1.95706905969488	0.0464482285191884	Ribosomal proteins
ES22_IMP_S_C10_127_11045411_lcl_2	NA	velocity_reduction_stressor_phase	3.47855305378442	0.0396195238620975	Unknown function
ES22_IMP_S_C11_127_3200724_lcl_1	UniRef100_A0A7C8ETB1 50S ribosomal protein L7/L12 n=1 Tax=Desulfuromonadales bacterium TaxID=2099678 RepID=A0A7C8ETB1_DESBX	velocity_reduction_stressor_phase	2.49908414276273	0.0464444038592704	Ribosomal proteins
ES22_IMP_S_C17_127_5052109_lcl_1	UniRef100_A0A5K7SCG1 50S ribosomal protein L7/L12 n=1 Tax=Aquipluma nitroreducens TaxID=2010828 RepID=A0A5K7SCG1_9BACT	velocity_reduction_stressor_phase	2.21836080012371	0.0464482285191884	Ribosomal proteins
ES22_IMP_S_C25_127_2390935_lcl_1	UniRef100_A0A8I2A703 Co-chaperonin GroES n=2 Tax=unclassified Verrucomicrobia TaxID=417295 RepID=A0A8I2A703_9BACT	velocity_reduction_stressor_phase	3.45192640955914	0.0137695371752407	Chaperones
ES22_IMP_S_C31_127_5369153_lcl_2	UniRef100_A0A2E6X3E4 Uncharacterized protein n=1 Tax=Magnetovibrio sp. TaxID=2024836 RepID=A0A2E6X3E4_9PROT	velocity_reduction_stressor_phase	7.31612744386003	0.0142333579138342	Unknown function
ES22_IMP_S_C47_127_443614_lcl_2	UniRef100_UPI001A0C6E4C Heat-shock protein n=1 Tax=Cytophagales bacterium WSM2-2 TaxID=2774202 RepID=UPI001A0C6E4C	velocity_reduction_stressor_phase	2.82261280115556	0.00357053417365773	Heat/cold-shock proteins
ES22_IMP_S_C48_127_9140448_lcl_1	UniRef100_A0A2W7MXG7 Chaperone protein DnaK n=1 Tax=Breznakibacter xylanolyticus TaxID=990 RepID=A0A2W7MXG7_9BACT	velocity_reduction_stressor_phase	1.97585982386313	0.0466111997429231	Chaperones
ES22_IMP_S_C07_127_12420685_lcl_6	UniRef100_A0A5K7S6A2 50S ribosomal protein L2 n=1 Tax=Aquipluma nitroreducens TaxID=2010828 RepID=A0A5K7S6A2_9BACT	velocity_reduction_stressor_phase	2.26477918445124	0.0234365351958243	Ribosomal proteins
ES22_IMP_S_C20_127_154306_lcl_4	UniRef100_UPI002001B6D9 50S ribosomal protein L1 n=1 Tax=Maribellus sp. YY47 TaxID=2929486 RepID=UPI002001B6D9	velocity_reduction_stressor_phase	3.86537545714925	0.0063880050561491	Ribosomal proteins
ES22_IMP_S_C30_127_1086436_lcl_5	UniRef100_A0A3C2D686 Translation initiation factor IF-1 n=1 Tax=Prolixibacteraceae bacterium TaxID=2053594 RepID=A0A3C2D686_9BACT	velocity_reduction_stressor_phase	2.00887821302332	0.0305383071276481	Others
ES22_IMP_S_C39_127_12037094_lcl_3	UniRef100_A0A351HPH9 30S ribosomal protein S4 n=2 Tax=Bacteroidetes TaxID=976 RepID=A0A351HPH9_9BACT	velocity_reduction_stressor_phase	2.68167674822569	0.0283183412006039	Ribosomal proteins
ES22_IMP_S_C54_127_5195968_lcl_1	NA	velocity_reduction_stressor_phase	-1.97803525170192	0.011004117835329	Unknown function
ES22_IMP_S_C61_127_969552_lcl_3	NA	velocity_reduction_stressor_phase	4.67344652582173	0.0431482460245298	Unknown function
ES22_IMP_S_C22_127_681054_lcl_1	UniRef100_A0A399SR08 30S ribosomal protein S19 n=1 Tax=Maribellus luteus TaxID=2305463 RepID=A0A399SR08_9BACT	velocity_reduction_stressor_phase	1.81954747714259	0.033096142123191	Ribosomal proteins
ES22_IMP_S_C33_127_7906499_lcl_1	UniRef100_A0A3A4QJE3 Chaperonin GroEL n=1 Tax=Anaerolineaceae bacterium TaxID=2024896 RepID=A0A3A4QJE3_9CHLR	velocity_reduction_stressor_phase	3.30207140781489	0.0383408749390311	Chaperones
ES22_IMP_S_C39_127_12037094_lcl_4	UniRef100_A0A351HPH8 30S ribosomal protein S11 n=2 Tax=Bacteroidetes TaxID=976 RepID=A0A351HPH8_9BACT	velocity_reduction_stressor_phase	2.57620196781464	0.0159852038824956	Ribosomal proteins
ES22_IMP_S_C60_127_6053322_lcl_1	UniRef100_A0A6L4ZDM8 Transcription termination/antitermination protein NusG n=1 Tax=Prolixibacteraceae bacterium TaxID=2053594 RepID=A0A6L4ZDM8_9BACT	velocity_reduction_stressor_phase	2.14382728202837	0.00278074691140978	Others
ES22_IMP_S_C03_127_6500141_lcl_1	UniRef100_A0A7U3YPF5 ATP synthase subunit c n=1 Tax=Desulfobulbus propionicus (strain ATCC 33891 / DSM 2032 / VKM B-1956 / 1pr3) TaxID=577650 RepID=A0A7U3YPF5_DESPD	velocity_reduction_stressor_phase	4.41884236448813	0.0169780218116613	ATP synthase subunits
ES22_IMP_S_C30_127_1485008_lcl_2	UniRef100_A0A351HPG9 50S ribosomal protein L6 n=2 Tax=Bacteroidetes TaxID=976 RepID=A0A351HPG9_9BACT	velocity_reduction_stressor_phase	2.25428657823828	0.0063880050561491	Ribosomal proteins
ES22_IMP_S_C49_127_7247983_lcl_2	UniRef100_A0A6L4ZDX4 30S ribosomal protein S11 n=1 Tax=Prolixibacteraceae bacterium TaxID=2053594 RepID=A0A6L4ZDX4_9BACT	velocity_reduction_stressor_phase	2.23147825819473	0.0063880050561491	Ribosomal proteins
ES22_IMP_S_C50_127_7732192_lcl_1	UniRef100_A0A3D5YZE2 Molecular chaperone DnaK (Fragment) n=1 Tax=Prolixibacteraceae bacterium TaxID=2053594 RepID=A0A3D5YZE2_9BACT	velocity_reduction_stressor_phase	3.37842571888788	0.0160207775730968	Chaperones
ES22_IMP_S_C53_127_4572770_lcl_2	UniRef100_A0A6L4ZEH1 50S ribosomal protein L11 n=1 Tax=Prolixibacteraceae bacterium TaxID=2053594 RepID=A0A6L4ZEH1_9BACT	velocity_reduction_stressor_phase	1.88874827397131	0.0304883435672447	Ribosomal proteins
ES22_IMP_S_C19_127_6491738_lcl_1	UniRef100_A0A2G6GK36 Chaperonin GroEL n=1 Tax=Chloroflexi bacterium TaxID=2026724 RepID=A0A2G6GK36_9CHLR	velocity_reduction_stressor_phase	2.65307481989038	0.0468674517791955	Chaperones
ES22_IMP_S_C17_127_3023237_lcl_2	UniRef100_A0A3C2D2Z5 Transcription termination/antitermination protein NusG n=1 Tax=Prolixibacteraceae bacterium TaxID=2053594 RepID=A0A3C2D2Z5_9BACT	velocity_reduction_stressor_phase	1.907341857517	0.021269447786307	Others
ES22_IMP_S_C23_127_6954587_lcl_19	UniRef100_F3Y7G6 Photosystem II protein D1 n=1 Tax=Fistulifera solaris TaxID=1519565 RepID=F3Y7G6_FISSO	velocity_reduction_stressor_phase	-2.99381154714251	0.0142333579138342	Photosystem I/II
ES22_IMP_S_C24_127_6023720_lcl_2	UniRef100_A0A0E9LTC4 Small heat shock protein n=1 Tax=Geofilum rubicundum JCM 15548 TaxID=1236989 RepID=A0A0E9LTC4_9BACT	velocity_reduction_stressor_phase	4.93039398228295	0.00782479744160365	Heat/cold-shock proteins
ES22_IMP_S_C35_127_6183548_lcl_1	UniRef100_UPI001CFBDD77 pyruvate dehydrogenase (acetyl-transferring), homodimeric type n=1 Tax=Dechloromonas denitrificans TaxID=281362 RepID=UPI001CFBDD77	velocity_reduction_stressor_phase	-1.95056814868151	0.0336287876077588	Others
ES22_IMP_S_C13_127_6809327_lcl_1	UniRef100_A0A6L4ZF74 50S ribosomal protein L17 n=1 Tax=Prolixibacteraceae bacterium TaxID=2053594 RepID=A0A6L4ZF74_9BACT	velocity_reduction_stressor_phase	2.37907452197232	0.0142333579138342	Ribosomal proteins
ES22_IMP_S_C14_127_3294207_lcl_1	NA	velocity_reduction_stressor_phase	2.84332689819204	0.012140779205914	Unknown function
ES22_IMP_S_C28_127_1468317_lcl_1	UniRef100_A0A6L4ZE75 Chaperonin GroEL n=1 Tax=Prolixibacteraceae bacterium TaxID=2053594 RepID=A0A6L4ZE75_9BACT	velocity_reduction_stressor_phase	2.84433409344958	0.042196091477234	Chaperones
ES22_IMP_S_C30_127_1777525_lcl_2	UniRef100_A0A3C2D1K3 50S ribosomal protein L11 n=1 Tax=Prolixibacteraceae bacterium TaxID=2053594 RepID=A0A3C2D1K3_9BACT	velocity_reduction_stressor_phase	1.99463122710062	0.0383408749390311	Ribosomal proteins
ES22_IMP_S_C39_127_559127_lcl_1	UniRef100_A0A6B0V562 Uncharacterized protein (Fragment) n=1 Tax=Ixodes ricinus TaxID=34613 RepID=A0A6B0V562_IXORI	velocity_reduction_stressor_phase	4.00065781944197	0.00728618914273762	Unknown function
ES22_IMP_S_C49_127_2038435_lcl_3	UniRef100_A0A3E1EK43 HSP20 family protein n=1 Tax=Verrucomicrobia bacterium TaxID=2026799 RepID=A0A3E1EK43_9BACT	velocity_reduction_stressor_phase	3.14494629633751	0.0142333579138342	Heat/cold-shock proteins
ES22_IMP_S_C50_127_10975473_lcl_1	UniRef100_UPI0014306D1F co-chaperone GroES n=1 Tax=Maribellus sediminis TaxID=2696285 RepID=UPI0014306D1F	velocity_reduction_stressor_phase	2.32345918337021	0.0169780218116613	Chaperones
ES22_IMP_S_C08_127_1407012_lcl_2	UniRef100_A0A6N1XEK0 Phasin family protein n=1 Tax=Dechloromonas sp. TaxID=1917218 RepID=A0A6N1XEK0_9RHOO	velocity_reduction_stressor_phase	2.39761408699145	0.020163076480964	Others
ES22_IMP_S_C11_127_5070215_lcl_1	UniRef100_A0A4V2AI46 Chaperonin GroEL n=1 Tax=Myxococcales bacterium TaxID=2026763 RepID=A0A4V2AI46_9DELT	velocity_reduction_stressor_phase	2.27790515825349	0.0205050928998387	Chaperones
ES22_IMP_S_C47_127_3959352_lcl_2	UniRef100_A0A6L4ZDM8 Transcription termination/antitermination protein NusG n=1 Tax=Prolixibacteraceae bacterium TaxID=2053594 RepID=A0A6L4ZDM8_9BACT	velocity_reduction_stressor_phase	1.48233526454158	0.0437294451350159	Others
ES22_IMP_S_C49_127_2038435_lcl_4	UniRef100_B1ZWT7 Heat shock protein Hsp20 n=1 Tax=Opitutus terrae (strain DSM 11246 / JCM 15787 / PB90-1) TaxID=452637 RepID=B1ZWT7_OPITP	velocity_reduction_stressor_phase	3.46062918720378	0.0169780218116613	Heat/cold-shock proteins
ES22_IMP_S_C50_127_1947633_lcl_1	UniRef100_A0A1F3JW48 Chaperonin GroEL n=4 Tax=Bacteroidetes TaxID=976 RepID=A0A1F3JW48_9BACT	velocity_reduction_stressor_phase	2.43105391122054	0.0437294451350159	Chaperones
ES22_IMP_S_C03_127_5170821_lcl_3	UniRef100_A0A1F3D5H9 Chaperonin GroEL n=2 Tax=Bacteroidetes TaxID=976 RepID=A0A1F3D5H9_9BACT	velocity_reduction_stressor_phase	3.17414194893119	0.0129861364336949	Chaperones
ES22_IMP_S_C06_127_4576777_lcl_2	UniRef100_A0A6L4ZE29 Protein translocase subunit SecY n=1 Tax=Prolixibacteraceae bacterium TaxID=2053594 RepID=A0A6L4ZE29_9BACT	velocity_reduction_stressor_phase	1.95375038015927	0.0129861364336949	Protein translocases
ES22_IMP_S_C17_127_5746832_lcl_2	UniRef100_UPI001BAC5145 HAMP domain-containing histidine kinase n=1 Tax=Carboxylicivirga linearis TaxID=1628157 RepID=UPI001BAC5145	velocity_reduction_stressor_phase	2.45298529878487	0.0314172727541125	Others
ES22_IMP_S_C39_127_5298338_lcl_2	UniRef100_A0A6L4Z7G7 Chaperone protein DnaK n=1 Tax=Prolixibacteraceae bacterium TaxID=2053594 RepID=A0A6L4Z7G7_9BACT	velocity_reduction_stressor_phase	2.69462731892195	0.0437294451350159	Chaperones
ES22_IMP_S_C50_127_17099627_lcl_1	UniRef100_A0A1F3EX75 Chaperone protein DnaK n=2 Tax=Bacteroidetes TaxID=976 RepID=A0A1F3EX75_9BACT	velocity_reduction_stressor_phase	3.24162502702221	0.00859922505754911	Chaperones
ES22_IMP_S_C03_127_8453333_lcl_2	UniRef100_A0A7X6YWM9 Adenylyl-sulfate reductase subunit beta n=1 Tax=Desulfobulbaceae bacterium TaxID=2053307 RepID=A0A7X6YWM9_9DELT	velocity_reduction_stressor_phase	2.63691938446098	0.020163076480964	Others
ES22_IMP_S_C12_127_148762_lcl_2	UniRef100_UPI00040BF53F dissimilatory-type sulfite reductase subunit beta n=1 Tax=Desulfogranum mediterraneum TaxID=160661 RepID=UPI00040BF53F	velocity_reduction_stressor_phase	4.59010936209675	0.00782479744160365	Others
ES22_IMP_S_C44_127_5645575_lcl_2	UniRef100_A0A6L4ZDZ7 50S ribosomal protein L4 n=1 Tax=Prolixibacteraceae bacterium TaxID=2053594 RepID=A0A6L4ZDZ7_9BACT	velocity_reduction_stressor_phase	2.67445871942738	0.020163076480964	Ribosomal proteins
ES22_IMP_S_C49_127_9077446_lcl_3	UniRef100_A0A6L4ZH32 50S ribosomal protein L7/L12 n=1 Tax=Prolixibacteraceae bacterium TaxID=2053594 RepID=A0A6L4ZH32_9BACT	velocity_reduction_stressor_phase	1.93388249140563	0.0332645370016927	Ribosomal proteins
ES22_IMP_S_C55_127_1112266_lcl_1	UniRef100_A0A6L4ZDM4 50S ribosomal protein L1 n=1 Tax=Prolixibacteraceae bacterium TaxID=2053594 RepID=A0A6L4ZDM4_9BACT	velocity_reduction_stressor_phase	2.43339501054609	0.00278074691140978	Ribosomal proteins
ES22_IMP_S_C56_127_3092653_lcl_2	UniRef100_A0A7Y4RKJ9 Chaperonin GroEL n=1 Tax=Anaerolineales bacterium TaxID=2073117 RepID=A0A7Y4RKJ9_9CHLR	velocity_reduction_stressor_phase	2.81005148286348	0.0468674517791955	Chaperones
ES22_IMP_S_C56_127_16981610_lcl_2	UniRef100_A0A4V2SKM2 Heat shock protein Hsp20 n=1 Tax=Simplicispira metamorpha TaxID=80881 RepID=A0A4V2SKM2_9BURK	velocity_reduction_stressor_phase	4.95289108541669	0.0137695371752407	Heat/cold-shock proteins
ES22_IMP_S_C11_127_7359818_lcl_3	UniRef100_A0A3C2D7Z2 Protein translocase subunit SecY n=1 Tax=Prolixibacteraceae bacterium TaxID=2053594 RepID=A0A3C2D7Z2_9BACT	velocity_reduction_stressor_phase	2.67405145505198	0.012140779205914	Protein translocases
ES22_IMP_S_C35_127_8653096_lcl_1	UniRef100_A0A7C4PM59 Chaperonin GroEL n=1 Tax=Verrucomicrobia subdivision 3 bacterium TaxID=2052186 RepID=A0A7C4PM59_9BACT	velocity_reduction_stressor_phase	3.14989782416193	0.00278074691140978	Chaperones
ES22_IMP_S_C09_127_1275764_lcl_1	UniRef100_A0A5K7S6N3 DNA-directed RNA polymerase subunit alpha n=1 Tax=Aquipluma nitroreducens TaxID=2010828 RepID=A0A5K7S6N3_9BACT	velocity_reduction_stressor_phase	2.76608135296954	0.042196091477234	DNA-directed RNA polymerase subunits
ES22_IMP_S_C14_127_5690247_lcl_1	UniRef100_A0A3M1Z022 Hsp20/alpha crystallin family protein n=1 Tax=Bacteroidetes bacterium TaxID=1898104 RepID=A0A3M1Z022_9BACT	velocity_reduction_stressor_phase	4.04698367274179	0.00957100920510722	Heat/cold-shock proteins
ES22_IMP_S_C50_127_6510014_lcl_1	UniRef100_A0A1F4PBH8 Chaperonin GroEL n=2 Tax=unclassified Burkholderiales TaxID=80841 RepID=A0A1F4PBH8_9BURK	velocity_reduction_stressor_phase	2.27693870728104	0.0420084295396884	Chaperones
ES22_IMP_S_C09_127_5194572_lcl_2	UniRef100_A0A7X8CQP1 Hsp20/alpha crystallin family protein n=1 Tax=Bacteroidales bacterium TaxID=2030927 RepID=A0A7X8CQP1_9BACT	velocity_reduction_stressor_phase	4.10597929571578	0.0431482460245298	Heat/cold-shock proteins
ES22_IMP_S_C50_127_16412177_lcl_1	UniRef100_A0A1F3BX42 Molecular chaperone DnaK (Fragment) n=1 Tax=Bacteroidetes bacterium GWA2_31_9 TaxID=1797314 RepID=A0A1F3BX42_9BACT	velocity_reduction_stressor_phase	2.23305816358831	0.0176882382198776	Chaperones
ES22_IMP_S_C51_127_6245455_lcl_1	UniRef100_A0A1V6DKZ4 Chaperonin GroEL n=1 Tax=Verrucomicrobia bacterium ADurb.Bin122 TaxID=1852929 RepID=A0A1V6DKZ4_9BACT	velocity_reduction_stressor_phase	4.07678567434884	0.0169780218116613	Chaperones
ES22_IMP_S_C54_127_2459910_lcl_1	UniRef100_A0A6L4ZDM4 50S ribosomal protein L1 n=1 Tax=Prolixibacteraceae bacterium TaxID=2053594 RepID=A0A6L4ZDM4_9BACT	velocity_reduction_stressor_phase	2.71782235254719	0.00957100920510722	Ribosomal proteins
ES22_IMP_S_C55_127_511242_lcl_2	UniRef100_A0A662AYB7 Chaperonin GroEL n=1 Tax=Bacteroidetes bacterium TaxID=1898104 RepID=A0A662AYB7_9BACT	velocity_reduction_stressor_phase	3.42697107775308	0.00278074691140978	Chaperones
ES22_IMP_S_C58_127_1707247_lcl_2	NA	velocity_reduction_stressor_phase	6.97785059821933	0.00728769015483928	Unknown function
ES22_IMP_S_C51_127_11336858_lcl_1	UniRef100_A0A8F0WHL9 ATP synthase subunit b, chloroplastic n=1 Tax=Nitzschia supralitorea TaxID=303403 RepID=A0A8F0WHL9_9STRA	velocity_reduction_stressor_phase	-3.40087672506755	0.0472135354666015	ATP synthase subunits
ES22_IMP_S_C07_127_2503097_lcl_1	UniRef100_A0A6L4Z7G7 Chaperone protein DnaK n=1 Tax=Prolixibacteraceae bacterium TaxID=2053594 RepID=A0A6L4Z7G7_9BACT	velocity_reduction_stressor_phase	2.60332420263148	0.0420190886635815	Chaperones
ES22_IMP_S_C10_127_3036069_lcl_3	UniRef100_A0A6L4ZET1 50S ribosomal protein L5 n=1 Tax=Prolixibacteraceae bacterium TaxID=2053594 RepID=A0A6L4ZET1_9BACT	velocity_reduction_stressor_phase	2.46300436513441	0.0186125414565517	Ribosomal proteins
ES22_IMP_S_C12_127_1622504_lcl_1	UniRef100_A0A2G6GY74 50S ribosomal protein L1 n=1 Tax=Bacteroidetes bacterium TaxID=1898104 RepID=A0A2G6GY74_9BACT	velocity_reduction_stressor_phase	1.99979304404708	0.0160207775730968	Ribosomal proteins
ES22_IMP_S_C20_127_8283135_lcl_1	UniRef100_A0A0S8JUK4 50S ribosomal protein L1 n=1 Tax=Bacteroides sp. SM23_62 TaxID=1703352 RepID=A0A0S8JUK4_9BACE	velocity_reduction_stressor_phase	2.14715518301799	0.0437294451350159	Ribosomal proteins
ES22_IMP_S_C57_127_4100787_lcl_1	UniRef100_A0A6L4ZE75 Chaperonin GroEL n=1 Tax=Prolixibacteraceae bacterium TaxID=2053594 RepID=A0A6L4ZE75_9BACT	velocity_reduction_stressor_phase	3.1562197685376	0.00854246660431827	Chaperones
ES22_IMP_S_C05_127_7401108_lcl_1	UniRef100_A0A662B2J1 Molecular chaperone DnaK (Fragment) n=1 Tax=Bacteroidetes bacterium TaxID=1898104 RepID=A0A662B2J1_9BACT	velocity_reduction_stressor_phase	2.97227954648043	0.0487675790220463	Chaperones
ES22_IMP_S_C07_127_8665439_lcl_4	UniRef100_A0A3C2D7Z2 Protein translocase subunit SecY n=1 Tax=Prolixibacteraceae bacterium TaxID=2053594 RepID=A0A3C2D7Z2_9BACT	velocity_reduction_stressor_phase	2.07777625671941	0.0313063424879146	Protein translocases
ES22_IMP_S_C13_127_4611369_lcl_2	UniRef100_D7PJ34 ATP synthase subunit alpha, chloroplastic n=1 Tax=Durinskia baltica TaxID=400756 RepID=D7PJ34_9DINO	velocity_reduction_stressor_phase	-1.93581166987509	0.0469527195415531	ATP synthase subunits
ES22_IMP_S_C22_127_5940421_lcl_1	UniRef100_A0A1F3D5H9 Chaperonin GroEL n=2 Tax=Bacteroidetes TaxID=976 RepID=A0A1F3D5H9_9BACT	velocity_reduction_stressor_phase	2.88393747821055	0.012710164002204	Chaperones
ES22_IMP_S_C08_127_7649965_lcl_1	UniRef100_A0A6L4ZE29 Protein translocase subunit SecY n=1 Tax=Prolixibacteraceae bacterium TaxID=2053594 RepID=A0A6L4ZE29_9BACT	velocity_reduction_stressor_phase	1.86277005783749	0.0340614892817636	Protein translocases
ES22_IMP_S_C15_127_3990892_lcl_1	UniRef100_A0A7Y4VCT0 Chaperonin GroEL n=1 Tax=Verrucomicrobia bacterium TaxID=2026799 RepID=A0A7Y4VCT0_9BACT	velocity_reduction_stressor_phase	2.32082923948791	0.0420084295396884	Chaperones
ES22_IMP_S_C34_127_2138250_lcl_1	UniRef100_A0A1F3D5H9 Chaperonin GroEL n=2 Tax=Bacteroidetes TaxID=976 RepID=A0A1F3D5H9_9BACT	velocity_reduction_stressor_phase	2.87475812476433	0.0337188359547696	Chaperones
ES22_IMP_S_C50_127_6274473_lcl_1	UniRef100_A0A3C2CZK3 Chaperonin GroEL n=1 Tax=Prolixibacteraceae bacterium TaxID=2053594 RepID=A0A3C2CZK3_9BACT	velocity_reduction_stressor_phase	2.60455706873205	0.0314769578001531	Chaperones
ES22_IMP_S_C51_127_10373836_lcl_2	UniRef100_A0A3D1KW20 10 kDa chaperonin n=1 Tax=Prolixibacteraceae bacterium TaxID=2053594 RepID=A0A3D1KW20_9BACT	velocity_reduction_stressor_phase	2.64726634248248	0.00782479744160365	Chaperones
ES22_IMP_S_C58_127_4953857_lcl_2	UniRef100_A0A6L4ZFK9 30S ribosomal protein S3 n=1 Tax=Prolixibacteraceae bacterium TaxID=2053594 RepID=A0A6L4ZFK9_9BACT	velocity_reduction_stressor_phase	2.26073372437484	0.0305383071276481	Ribosomal proteins
ES22_IMP_S_C60_127_10376401_lcl_2	UniRef100_A0A6L4ZE29 Protein translocase subunit SecY n=1 Tax=Prolixibacteraceae bacterium TaxID=2053594 RepID=A0A6L4ZE29_9BACT	velocity_reduction_stressor_phase	2.16087946192686	0.021269447786307	Protein translocases
ES22_IMP_S_C12_127_335437_lcl_1	UniRef100_A0A3B9ZNT5 Uncharacterized protein (Fragment) n=1 Tax=Prolixibacteraceae bacterium TaxID=2053594 RepID=A0A3B9ZNT5_9BACT	velocity_reduction_stressor_phase	1.96801006596649	0.042196091477234	Unknown function
ES22_IMP_S_C31_127_1341266_lcl_1	UniRef100_UPI00129159A5 hypothetical protein n=1 Tax=Dechloromonas sp. H13 TaxID=2570193 RepID=UPI00129159A5	velocity_reduction_stressor_phase	-1.50972112988827	0.045848006132723	Unknown function
ES22_IMP_S_C56_127_16031708_lcl_2	UniRef100_A0A3D1KXF7 Uncharacterized protein n=1 Tax=Prolixibacteraceae bacterium TaxID=2053594 RepID=A0A3D1KXF7_9BACT	velocity_reduction_stressor_phase	1.78150787714258	0.0332078311406235	Unknown function
ES22_IMP_S_C08_127_2112984_lcl_1	UniRef100_A0A432IPR6 OmpA family protein n=1 Tax=Flavobacteriia bacterium TaxID=2044941 RepID=A0A432IPR6_9BACT	velocity_reduction_stressor_phase	1.45053017925637	0.0332078311406235	Others
ES22_IMP_S_C12_127_8022769_lcl_1	UniRef100_A0A1F3D5H9 Chaperonin GroEL n=2 Tax=Bacteroidetes TaxID=976 RepID=A0A1F3D5H9_9BACT	velocity_reduction_stressor_phase	3.04481056860039	0.0063880050561491	Chaperones
ES22_IMP_S_C17_127_1398335_lcl_1	UniRef100_A0A6L4ZE75 Chaperonin GroEL n=1 Tax=Prolixibacteraceae bacterium TaxID=2053594 RepID=A0A6L4ZE75_9BACT	velocity_reduction_stressor_phase	2.94460218585021	0.00278074691140978	Chaperones
ES22_IMP_S_C28_127_7794979_lcl_1	UniRef100_A0A3C2CZK3 Chaperonin GroEL n=1 Tax=Prolixibacteraceae bacterium TaxID=2053594 RepID=A0A3C2CZK3_9BACT	velocity_reduction_stressor_phase	2.57940854390094	0.0341328398143298	Chaperones
ES22_IMP_S_C31_127_7514667_lcl_1	UniRef100_A0A7Y4RKJ9 Chaperonin GroEL n=1 Tax=Anaerolineales bacterium TaxID=2073117 RepID=A0A7Y4RKJ9_9CHLR	velocity_reduction_stressor_phase	2.48017935667935	0.048694463118277	Chaperones
ES22_IMP_S_C36_127_2462224_lcl_1	UniRef100_A0A7X6YWQ4 Adenylyl-sulfate reductase subunit alpha n=1 Tax=Desulfobulbaceae bacterium TaxID=2053307 RepID=A0A7X6YWQ4_9DELT	velocity_reduction_stressor_phase	3.51985972764881	0.0479606442227874	Others
ES22_IMP_S_C40_127_7251797_lcl_1	UniRef100_A0A5C7KGV4 3-hydroxyacyl-CoA dehydrogenase family protein (Fragment) n=1 Tax=Zoogloea sp. TaxID=49181 RepID=A0A5C7KGV4_9RHOO	velocity_reduction_stressor_phase	-3.30904588256853	0.00859922505754911	Others
ES22_IMP_S_C41_127_371466_lcl_2	UniRef100_A0A6L4ZFK9 30S ribosomal protein S3 n=1 Tax=Prolixibacteraceae bacterium TaxID=2053594 RepID=A0A6L4ZFK9_9BACT	velocity_reduction_stressor_phase	1.80102939746748	0.0251254161267366	Ribosomal proteins
ES22_IMP_S_C42_127_3756438_lcl_2	UniRef100_A0A6L4ZE75 Chaperonin GroEL n=1 Tax=Prolixibacteraceae bacterium TaxID=2053594 RepID=A0A6L4ZE75_9BACT	velocity_reduction_stressor_phase	3.97572773427008	0.00357053417365773	Chaperones
ES22_IMP_S_C07_127_10835594_lcl_1	UniRef100_A0A399ZRN6 Chaperonin GroEL n=1 Tax=Anaerolineae bacterium TaxID=2052143 RepID=A0A399ZRN6_9CHLR	velocity_reduction_stressor_phase	2.70152173126398	0.0340614892817636	Chaperones
ES22_IMP_S_C22_127_6101847_lcl_2	UniRef100_A0A5K7SCE5 Small heat shock protein n=1 Tax=Aquipluma nitroreducens TaxID=2010828 RepID=A0A5K7SCE5_9BACT	velocity_reduction_stressor_phase	5.52294130631813	0.0464482285191884	Heat/cold-shock proteins
ES22_IMP_S_C28_127_1312439_lcl_2	UniRef100_A0A6L4ZDY3 30S ribosomal protein S8 n=1 Tax=Prolixibacteraceae bacterium TaxID=2053594 RepID=A0A6L4ZDY3_9BACT	velocity_reduction_stressor_phase	2.21975527473593	0.00399326984490184	Ribosomal proteins
ES22_IMP_S_C41_127_6242895_lcl_2	UniRef100_A0A7L9BJJ4 Chaperonin GroEL n=1 Tax=Flammeovirgaceae bacterium TaxID=2026740 RepID=A0A7L9BJJ4_9BACT	velocity_reduction_stressor_phase	2.59621330438435	0.0160996506382852	Chaperones
ES22_IMP_S_C50_127_14684545_lcl_2	UniRef100_A0A662AYB7 Chaperonin GroEL n=1 Tax=Bacteroidetes bacterium TaxID=1898104 RepID=A0A662AYB7_9BACT	velocity_reduction_stressor_phase	2.91377846794364	0.00278074691140978	Chaperones
ES22_IMP_S_C53_127_2519811_lcl_2	UniRef100_A0A6L4ZDM3 50S ribosomal protein L10 n=1 Tax=Prolixibacteraceae bacterium TaxID=2053594 RepID=A0A6L4ZDM3_9BACT	velocity_reduction_stressor_phase	2.22295892136338	0.0137695371752407	Ribosomal proteins
ES22_IMP_S_C61_127_7540054_lcl_1	UniRef100_A0A2W7NRB6 Chaperonin GroEL n=1 Tax=Breznakibacter xylanolyticus TaxID=990 RepID=A0A2W7NRB6_9BACT	velocity_reduction_stressor_phase	3.44329352788083	0.0207862962645524	Chaperones
ES22_IMP_S_C39_127_2027630_lcl_2	UniRef100_A0A3C2D3S3 Uncharacterized protein n=1 Tax=Prolixibacteraceae bacterium TaxID=2053594 RepID=A0A3C2D3S3_9BACT	velocity_reduction_stressor_phase	1.96824978624863	0.0434974791334795	Unknown function
ES22_IMP_S_C42_127_11949388_lcl_3	UniRef100_A0A359FQP8 Elongation factor Tu n=2 Tax=Bacteroidetes TaxID=976 RepID=A0A359FQP8_9BACT	velocity_reduction_stressor_phase	1.37081856528587	0.0470546944944899	Others
ES22_IMP_S_C13_127_3438630_lcl_2	UniRef100_UPI0019A8EE54 DNA-directed RNA polymerase subunit beta n=1 Tax=Verrucomicrobia bacterium TaxID=2026799 RepID=UPI0019A8EE54	velocity_reduction_stressor_phase	2.31147248936695	0.0437294451350159	DNA-directed RNA polymerase subunits
ES22_IMP_S_C24_127_830720_lcl_1	UniRef100_A0A6L4ZE75 Chaperonin GroEL n=1 Tax=Prolixibacteraceae bacterium TaxID=2053594 RepID=A0A6L4ZE75_9BACT	velocity_reduction_stressor_phase	3.34572397777938	0.0223193140912088	Chaperones
ES22_IMP_S_C24_127_2126874_lcl_2	UniRef100_A0A1T5JVC2 Chaperonin GroEL n=1 Tax=Ohtaekwangia koreensis TaxID=688867 RepID=A0A1T5JVC2_9BACT	velocity_reduction_stressor_phase	2.60649542910585	0.0205050928998387	Chaperones
ES22_IMP_S_C34_127_2799358_lcl_1	UniRef100_A0A2N9NMK0 Chaperonin GroEL n=1 Tax=Verrucomicrobia bacterium TaxID=2026799 RepID=A0A2N9NMK0_9BACT	velocity_reduction_stressor_phase	2.04893445195198	0.0324142968641208	Chaperones
ES22_IMP_S_C39_127_14819973_lcl_2	UniRef100_A0A1G3J5Y4 Chaperonin GroEL n=3 Tax=Bacteria TaxID=2 RepID=A0A1G3J5Y4_9BACT	velocity_reduction_stressor_phase	3.07698040305659	0.0307097636948185	Chaperones
ES22_IMP_S_C41_127_11078808_lcl_2	UniRef100_A0A4V2AI46 Chaperonin GroEL n=1 Tax=Myxococcales bacterium TaxID=2026763 RepID=A0A4V2AI46_9DELT	velocity_reduction_stressor_phase	3.08939098069884	0.0142333579138342	Chaperones
ES22_IMP_S_C08_127_3238044_lcl_1	UniRef100_UPI001CF8D68F chaperonin GroEL n=1 Tax=Quatrionicoccus australiensis TaxID=138118 RepID=UPI001CF8D68F	velocity_reduction_stressor_phase	3.14535931925699	0.0180611277274239	Chaperones
ES22_IMP_S_C57_127_3134020_lcl_3	UniRef100_A0A6L4ZEH1 50S ribosomal protein L11 n=1 Tax=Prolixibacteraceae bacterium TaxID=2053594 RepID=A0A6L4ZEH1_9BACT	velocity_reduction_stressor_phase	1.65623941107324	0.0487675790220463	Ribosomal proteins
ES22_IMP_S_C03_127_2637560_lcl_4	UniRef100_A0A6L4ZDM3 50S ribosomal protein L10 n=1 Tax=Prolixibacteraceae bacterium TaxID=2053594 RepID=A0A6L4ZDM3_9BACT	velocity_reduction_stressor_phase	2.91228276431135	0.0176882382198776	Ribosomal proteins
ES22_IMP_S_C39_127_15563794_lcl_1	UniRef100_A0A1T5IIL8 Chaperone protein DnaK n=1 Tax=Ohtaekwangia koreensis TaxID=688867 RepID=A0A1T5IIL8_9BACT	velocity_reduction_stressor_phase	2.20624089437873	0.0469527195415531	Chaperones
ES22_IMP_S_C63_127_5855581_lcl_3	UniRef100_A0A3C2D1J5 50S ribosomal protein L1 n=1 Tax=Prolixibacteraceae bacterium TaxID=2053594 RepID=A0A3C2D1J5_9BACT	velocity_reduction_stressor_phase	2.25553076915255	0.033096142123191	Ribosomal proteins
ES22_IMP_S_C38_127_1181533_lcl_1	UniRef100_A0A1A8XV32 Chaperonin GroEL n=1 Tax=Candidatus Propionivibrio aalborgensis TaxID=1860101 RepID=A0A1A8XV32_9RHOO	velocity_reduction_stressor_phase	2.8152489562717	0.0314172727541125	Chaperones
ES22_IMP_S_C58_127_4896923_lcl_1	UniRef100_A0A6L4ZE75 Chaperonin GroEL n=1 Tax=Prolixibacteraceae bacterium TaxID=2053594 RepID=A0A6L4ZE75_9BACT	velocity_reduction_stressor_phase	3.0875282339508	0.0174613794507154	Chaperones
ES22_IMP_S_C59_127_3423275_lcl_2	UniRef100_UPI000482C21C chaperonin GroEL n=1 Tax=Simplicispira psychrophila TaxID=80882 RepID=UPI000482C21C	velocity_reduction_stressor_phase	4.33958843167653	0.0434974791334795	Chaperones
ES22_IMP_S_C01_127_622439_lcl_2	UniRef100_A0A2N2MHX9 Chaperonin GroEL n=1 Tax=Chloroflexi bacterium HGW-Chloroflexi-6 TaxID=2013729 RepID=A0A2N2MHX9_9CHLR	velocity_reduction_stressor_phase	1.7006630426642	0.0464482285191884	Chaperones
ES22_IMP_S_C11_127_3319462_lcl_2	UniRef100_A0A6L4ZE29 Protein translocase subunit SecY n=1 Tax=Prolixibacteraceae bacterium TaxID=2053594 RepID=A0A6L4ZE29_9BACT	velocity_reduction_stressor_phase	2.01615300747683	0.0223193140912088	Protein translocases
ES22_IMP_S_C44_127_8783942_lcl_4	UniRef100_A0A2D7C6F4 Uncharacterized protein n=1 Tax=Magnetococcales bacterium TaxID=2026759 RepID=A0A2D7C6F4_9PROT	velocity_reduction_stressor_phase	6.00870563983998	0.0314172727541125	Unknown function
ES22_IMP_S_C50_127_12935983_lcl_2	UniRef100_A0A6L4ZE75 Chaperonin GroEL n=1 Tax=Prolixibacteraceae bacterium TaxID=2053594 RepID=A0A6L4ZE75_9BACT	velocity_reduction_stressor_phase	3.21853664340831	0.00974132593337526	Chaperones
ES22_IMP_S_C07_127_8131238_lcl_1	UniRef100_A0A399STR0 Elongation factor Tu n=1 Tax=Maribellus luteus TaxID=2305463 RepID=A0A399STR0_9BACT	velocity_reduction_stressor_phase	1.97556400504232	0.0470546944944899	Others
ES22_IMP_S_C10_127_10590034_lcl_3	NA	velocity_reduction_stressor_phase	8.75941636770006	0.00017275303754029	Unknown function
ES22_IMP_S_C38_127_3201031_lcl_2	NA	velocity_reduction_stressor_phase	1.67339047017362	0.0335345430233611	Unknown function
ES22_IMP_S_C45_127_5274784_lcl_1	UniRef100_A0A2S4N8M8 Outer membrane protein with beta-barrel domain n=1 Tax=Flavobacterium croceum DSM 17960 TaxID=1121886 RepID=A0A2S4N8M8_9FLAO	velocity_reduction_stressor_phase	2.74111635628533	0.0137965343554083	Others
ES22_IMP_S_C48_127_5638181_lcl_1	UniRef100_A0A6L4ZE75 Chaperonin GroEL n=1 Tax=Prolixibacteraceae bacterium TaxID=2053594 RepID=A0A6L4ZE75_9BACT	velocity_reduction_stressor_phase	2.68385782303475	0.0205050928998387	Chaperones
ES22_IMP_S_C58_127_619834_lcl_1	UniRef100_A0A7X6YWQ4 Adenylyl-sulfate reductase subunit alpha n=1 Tax=Desulfobulbaceae bacterium TaxID=2053307 RepID=A0A7X6YWQ4_9DELT	velocity_reduction_stressor_phase	3.09149125762986	0.0449085089782887	Others
ES22_IMP_S_C10_127_9762768_lcl_3	UniRef100_A0A2H4UXT9 Photosystem II protein D1 n=1 Tax=Boodlea composita TaxID=204414 RepID=A0A2H4UXT9_9CHLO	velocity_reduction_stressor_phase	6.48917649160709	0.0190153891579794	Photosystem I/II
ES22_IMP_S_C24_127_5018498_lcl_1	UniRef100_A0A2N2MHX9 Chaperonin GroEL n=1 Tax=Chloroflexi bacterium HGW-Chloroflexi-6 TaxID=2013729 RepID=A0A2N2MHX9_9CHLR	velocity_reduction_stressor_phase	1.78897705332296	0.0464482285191884	Chaperones
ES22_IMP_S_C43_127_2746835_lcl_3	UniRef100_A0A6L4ZDM4 50S ribosomal protein L1 n=1 Tax=Prolixibacteraceae bacterium TaxID=2053594 RepID=A0A6L4ZDM4_9BACT	velocity_reduction_stressor_phase	2.12974755346779	0.0113498410145435	Ribosomal proteins
ES22_IMP_S_C49_127_7531426_lcl_2	UniRef100_A0A1T5MNQ7 HSP20 family protein n=1 Tax=Ohtaekwangia koreensis TaxID=688867 RepID=A0A1T5MNQ7_9BACT	velocity_reduction_stressor_phase	3.9499210713174	0.00974132593337526	Heat/cold-shock proteins
ES22_IMP_S_C24_127_2097901_lcl_3	UniRef100_A0A6L4ZDM3 50S ribosomal protein L10 n=1 Tax=Prolixibacteraceae bacterium TaxID=2053594 RepID=A0A6L4ZDM3_9BACT	velocity_reduction_stressor_phase	2.47651954289588	0.0259504223878217	Ribosomal proteins
ES22_IMP_S_C30_127_5140989_lcl_3	UniRef100_H6SIC1 Uncharacterized protein (Fragment) n=1 Tax=Pararhodospirillum photometricum DSM 122 TaxID=1150469 RepID=H6SIC1_PARPM	velocity_reduction_stressor_phase	2.1003503248111	0.0304883435672447	Photosystem I/II
ES22_IMP_S_C48_127_77700_lcl_1	UniRef100_A0A5K7SD13 Chaperone protein DnaK n=1 Tax=Aquipluma nitroreducens TaxID=2010828 RepID=A0A5K7SD13_9BACT	velocity_reduction_stressor_phase	2.9244972392003	0.0313063424879146	Chaperones
ES22_IMP_S_C06_127_315873_lcl_1	UniRef100_A0A6L4Z7G7 Chaperone protein DnaK n=1 Tax=Prolixibacteraceae bacterium TaxID=2053594 RepID=A0A6L4Z7G7_9BACT	velocity_reduction_stressor_phase	2.99900865311285	0.0479606442227874	Chaperones
ES22_IMP_S_C12_127_1206779_lcl_2	UniRef100_UPI0019B0DFB1 50S ribosomal protein L10 n=1 Tax=Anaerolineales bacterium TaxID=2073117 RepID=UPI0019B0DFB1	velocity_reduction_stressor_phase	1.99614291099816	0.0307097636948185	Ribosomal proteins
ES22_IMP_S_C22_127_3452606_lcl_1	UniRef100_A0A6L4ZFI7 DNA-directed RNA polymerase subunit alpha n=1 Tax=Prolixibacteraceae bacterium TaxID=2053594 RepID=A0A6L4ZFI7_9BACT	velocity_reduction_stressor_phase	2.03538582864554	0.0314172727541125	DNA-directed RNA polymerase subunits
ES22_IMP_S_C58_127_3188865_lcl_2	UniRef100_A0A2N2MD33 50S ribosomal protein L16 n=1 Tax=Chloroflexi bacterium HGW-Chloroflexi-6 TaxID=2013729 RepID=A0A2N2MD33_9CHLR	velocity_reduction_stressor_phase	1.46471472531787	0.0371232767611887	Ribosomal proteins
ES22_IMP_S_C14_127_5820375_lcl_2	UniRef100_UPI00042425AE 50S ribosomal protein L3 n=1 Tax=Spongiibacter marinus TaxID=354246 RepID=UPI00042425AE	salinity_increase_stressor_phase	-2.79650282951314	0.00152157174536129	Ribosomal proteins
ES22_IMP_S_C41_127_13263430_lcl_1	NA	salinity_increase_stressor_phase	2.78415247615721	0.0231430432003148	Unknown function
ES22_IMP_S_C54_127_7040245_lcl_7	UniRef100_A0A8F0WGU6 ATP-binding subunit of Clp protease n=1 Tax=Navicula veneta TaxID=138539 RepID=A0A8F0WGU6_9STRA	salinity_increase_stressor_phase	3.04558357407792	0.0477097858228122	Others
ES22_IMP_S_C60_127_692018_lcl_20	UniRef100_A0A8F1B872 Photosystem I P700 chlorophyll a apoprotein A2 n=1 Tax=Navicula veneta TaxID=138539 RepID=A0A8F1B872_9STRA	salinity_increase_stressor_phase	2.49591157160357	0.0317315032757615	Photosystem I/II
ES22_IMP_S_C64_127_2302202_lcl_1	UniRef100_A0A3S8PZH2 Photosystem I P700 chlorophyll a apoprotein A2 n=1 Tax=Seminavis robusta TaxID=568900 RepID=A0A3S8PZH2_9STRA	salinity_increase_stressor_phase	2.52662130189394	0.047629137307952	Photosystem I/II
ES22_IMP_S_C12_127_2324719_lcl_1	UniRef100_A0A8F1B7T2 Photosystem II CP47 reaction center protein n=1 Tax=Navicula veneta TaxID=138539 RepID=A0A8F1B7T2_9STRA	salinity_increase_stressor_phase	2.07138236571244	0.0495828324015289	Photosystem I/II
ES22_IMP_S_C13_127_4742531_lcl_2	UniRef100_P49478 Photosystem II D2 protein n=2 Tax=Trieres chinensis TaxID=1514140 RepID=PSBD_TRICV	salinity_increase_stressor_phase	2.48018307693643	0.0290712438351788	Photosystem I/II
ES22_IMP_S_C20_127_9297455_lcl_6	UniRef100_A0A8F0WGA0 50S ribosomal protein L14, chloroplastic n=1 Tax=Nitzschia supralitorea TaxID=303403 RepID=A0A8F0WGA0_9STRA	salinity_increase_stressor_phase	3.18559124757602	0.045939524317667	Ribosomal proteins
ES22_IMP_S_C13_127_3987483_lcl_1	UniRef100_A0A3Q8R2E5 Sec-independent protein translocase protein TatC n=1 Tax=Seminavis robusta TaxID=568900 RepID=A0A3Q8R2E5_9STRA	salinity_increase_stressor_phase	3.53521392527102	0.0206626367814821	Protein translocases
ES22_IMP_S_C24_127_7930099_lcl_4	UniRef100_A0A1Z1MV82 Photosystem II CP47 chlorophyll apoprotein n=1 Tax=Polysiphonia teges TaxID=2007110 RepID=A0A1Z1MV82_9FLOR	salinity_increase_stressor_phase	3.61313253722158	0.0231430432003148	Photosystem I/II
ES22_IMP_S_C32_127_7059485_lcl_12	UniRef100_A0A3Q8R293 Mg-protoporphyrin IX chelatase n=1 Tax=Seminavis robusta TaxID=568900 RepID=A0A3Q8R293_9STRA	salinity_increase_stressor_phase	2.45344407566277	0.0448786737471157	Others
ES22_IMP_S_C43_127_5034993_lcl_1	UniRef100_A0A2U9NQX5 Clp protease ATP binding subunit n=1 Tax=Entomoneis sp. TaxID=186043 RepID=A0A2U9NQX5_9STRA	salinity_increase_stressor_phase	4.348829027482	0.045939524317667	Others
ES22_IMP_S_C47_127_2406454_lcl_5	UniRef100_A0A8F1B889 Cytochrome c-550 n=1 Tax=Navicula veneta TaxID=138539 RepID=A0A8F1B889_9STRA	salinity_increase_stressor_phase	3.75250549598049	0.0196109960081525	Others
ES22_IMP_S_C47_127_953305_lcl_5	UniRef100_A0A3S8PZI2 Photosystem I reaction center subunit III n=1 Tax=Seminavis robusta TaxID=568900 RepID=A0A3S8PZI2_9STRA	salinity_increase_stressor_phase	2.56658861257992	0.0317315032757615	Photosystem I/II
ES22_IMP_S_C47_127_618709_lcl_1	UniRef100_A0A8H2SI52 Photosystem II protein D1 n=1 Tax=Nitzschia inconspicua TaxID=303405 RepID=A0A8H2SI52_9STRA	salinity_increase_stressor_phase	2.25050167835207	0.0375050152441042	Photosystem I/II
ES22_IMP_S_C61_127_6602102_lcl_2	UniRef100_A0A023HAR0 Photosystem II protein D1 n=6 Tax=Cymbellales TaxID=97224 RepID=A0A023HAR0_9STRA	salinity_increase_stressor_phase	2.23047815689849	0.0375050152441042	Photosystem I/II
ES22_IMP_S_C64_127_2302202_lcl_3	UniRef100_A0A3S8PZH6 Photosystem I P700 chlorophyll a apoprotein A1 n=1 Tax=Seminavis robusta TaxID=568900 RepID=A0A3S8PZH6_9STRA	salinity_increase_stressor_phase	2.50637618761864	0.02953522014142	Photosystem I/II
ES22_IMP_S_C13_127_3987483_lcl_2	UniRef100_A0A8F0WGQ5 ATP synthase epsilon chain, chloroplastic n=1 Tax=Navicula veneta TaxID=138539 RepID=A0A8F0WGQ5_9STRA	salinity_increase_stressor_phase	3.80547640201487	0.00394810176033701	ATP synthase subunits
ES22_IMP_S_C17_127_4654171_lcl_3	UniRef100_A0A2U9NQH9 Cytochrome f n=1 Tax=Entomoneis sp. TaxID=186043 RepID=A0A2U9NQH9_9STRA	salinity_increase_stressor_phase	4.32924761256049	0.0143545601471646	Others
ES22_IMP_S_C19_127_3307275_lcl_1	UniRef100_A0A023HAR0 Photosystem II protein D1 n=6 Tax=Cymbellales TaxID=97224 RepID=A0A023HAR0_9STRA	salinity_increase_stressor_phase	2.48080199637014	0.0224383108602928	Photosystem I/II
ES22_IMP_S_C40_127_3270091_lcl_1	UniRef100_E9MZ56 Ribulose-1,5-bisphosphate carboxylase/oxygenase large subunit (Fragment) n=1 Tax=Navicula sp. BOLD:AAO6949 TaxID=908856 RepID=E9MZ56_9STRA	salinity_increase_stressor_phase	2.73849922249113	0.0263077622267447	Ribulose carboxylases
ES22_IMP_S_C30_127_4675288_lcl_1	UniRef100_A0A2N4X4H6 Flagellar motor protein MotB n=1 Tax=Novosphingobium sp. TH158 TaxID=2067455 RepID=A0A2N4X4H6_9SPHN	salinity_increase_stressor_phase	1.11186299351997	0.0495828324015289	Others
ES22_IMP_S_C39_127_641601_lcl_1	UniRef100_A0A8F7PZM9 Photosystem I P700 chlorophyll a apoprotein A2 n=1 Tax=Nitzschia sp. RGa-2021a TaxID=2862141 RepID=A0A8F7PZM9_9STRA	salinity_increase_stressor_phase	2.92273752033695	0.0244719769819114	Photosystem I/II
ES22_IMP_S_C47_127_2514442_lcl_1	UniRef100_D7PIY5 Photosystem II CP43 reaction center protein n=16 Tax=Sar TaxID=2698737 RepID=D7PIY5_9DINO	salinity_increase_stressor_phase	2.55143928531959	0.0448786737471157	Photosystem I/II
ES22_IMP_S_C64_127_3900112_lcl_1	UniRef100_A0A023HBT6 Photosystem I P700 chlorophyll a apoprotein A1 n=3 Tax=Asterionella formosa TaxID=210441 RepID=A0A023HBT6_9STRA	salinity_increase_stressor_phase	3.41422928573333	0.0308556203448381	Photosystem I/II
ES22_IMP_S_C22_127_8092027_lcl_1	UniRef100_A0A7Y2JI18 Photosystem II q(B) protein n=1 Tax=Winogradskyella sp. TaxID=1883156 RepID=A0A7Y2JI18_9FLAO	salinity_increase_stressor_phase	2.03150057986286	0.0495828324015289	Photosystem I/II
ES22_IMP_S_C28_127_7648517_lcl_1	UniRef100_A0A8F0WGL0 Photosystem I P700 chlorophyll a apoprotein A1 n=1 Tax=Navicula veneta TaxID=138539 RepID=A0A8F0WGL0_9STRA	salinity_increase_stressor_phase	3.60737769851108	0.0206626367814821	Photosystem I/II
ES22_IMP_S_C53_127_5013593_lcl_3	UniRef100_A0A3S8PZH5 ATP synthase subunit beta, chloroplastic n=1 Tax=Seminavis robusta TaxID=568900 RepID=A0A3S8PZH5_9STRA	salinity_increase_stressor_phase	4.72161948512882	0.00630359075000444	ATP synthase subunits
ES22_IMP_S_C05_127_4093020_lcl_1	UniRef100_A0A7S2VB33 Hypothetical protein (Fragment) n=1 Tax=Amphiprora paludosa TaxID=265537 RepID=A0A7S2VB33_9STRA	salinity_increase_stressor_phase	4.36118963217375	0.0231430432003148	Unknown function
ES22_IMP_S_C16_127_1665669_lcl_5	UniRef100_A0A8H2SI52 Photosystem II protein D1 n=1 Tax=Nitzschia inconspicua TaxID=303405 RepID=A0A8H2SI52_9STRA	salinity_increase_stressor_phase	2.34405850108415	0.0375050152441042	Photosystem I/II
ES22_IMP_S_C43_127_1434415_lcl_1	UniRef100_A0A8F7PZM9 Photosystem I P700 chlorophyll a apoprotein A2 n=1 Tax=Nitzschia sp. RGa-2021a TaxID=2862141 RepID=A0A8F7PZM9_9STRA	salinity_increase_stressor_phase	2.8522235295538	0.0261167556795024	Photosystem I/II
ES22_IMP_S_C50_127_9716264_lcl_2	UniRef100_A0A8F1B872 Photosystem I P700 chlorophyll a apoprotein A2 n=1 Tax=Navicula veneta TaxID=138539 RepID=A0A8F1B872_9STRA	salinity_increase_stressor_phase	2.5546500564722	0.0317315032757615	Photosystem I/II
ES22_IMP_S_C15_127_5007471_lcl_3	UniRef100_E9MZ63 Ribulose-1,5-bisphosphate carboxylase/oxygenase large subunit (Fragment) n=1 Tax=Nitzschia cf. incrustans TaxID=908983 RepID=E9MZ63_9STRA	salinity_increase_stressor_phase	2.44303027529234	0.0412450256312001	Ribulose carboxylases
ES22_IMP_S_C43_127_1648993_lcl_3	UniRef100_A0A3Q8R2J0 ATP synthase subunit b', chloroplastic n=1 Tax=Seminavis robusta TaxID=568900 RepID=A0A3Q8R2J0_9STRA	salinity_increase_stressor_phase	2.9039203374608	0.0204371364463012	ATP synthase subunits
ES22_IMP_S_C10_127_7988719_lcl_2	UniRef100_A0A023HAR0 Photosystem II protein D1 n=6 Tax=Cymbellales TaxID=97224 RepID=A0A023HAR0_9STRA	salinity_increase_stressor_phase	2.79772877945769	0.0163538799106606	Photosystem I/II
ES22_IMP_S_C50_127_15611157_lcl_2	UniRef100_A0A023HAR0 Photosystem II protein D1 n=6 Tax=Cymbellales TaxID=97224 RepID=A0A023HAR0_9STRA	salinity_increase_stressor_phase	2.00549751775849	0.0495828324015289	Photosystem I/II
ES22_IMP_S_C22_127_2129403_lcl_1	UniRef100_A0A2U9NQF4 Photosystem II CP47 reaction center protein n=1 Tax=Entomoneis sp. TaxID=186043 RepID=A0A2U9NQF4_9STRA	salinity_increase_stressor_phase	2.77619984394174	0.0412450256312001	Photosystem I/II
ES22_IMP_S_C34_127_2175528_lcl_1	UniRef100_A0A1Z3GCD3 Ribulose bisphosphate carboxylase large chain (Fragment) n=3 Tax=Bacillariophycidae TaxID=33850 RepID=A0A1Z3GCD3_9STRA	salinity_increase_stressor_phase	2.11996454214285	0.0362313543443158	Ribulose carboxylases
ES22_IMP_S_C45_127_6927088_lcl_1	NA	salinity_increase_stressor_phase	2.60175885779649	0.0336160184650855	Unknown function
ES22_IMP_S_C43_127_1560406_lcl_1	UniRef100_A0A7Y2JI18 Photosystem II q(B) protein n=1 Tax=Winogradskyella sp. TaxID=1883156 RepID=A0A7Y2JI18_9FLAO	salinity_increase_stressor_phase	2.25059032151191	0.0317315032757615	Photosystem I/II
ES22_IMP_S_C47_127_2198820_lcl_2	UniRef100_A0A8F0WGR0 ATP synthase subunit a, chloroplastic n=1 Tax=Navicula veneta TaxID=138539 RepID=A0A8F0WGR0_9STRA	salinity_increase_stressor_phase	2.88217306413129	0.0283171943905359	ATP synthase subunits
ES22_IMP_S_C37_127_5400345_lcl_2	UniRef100_A0A8H2SI52 Photosystem II protein D1 n=1 Tax=Nitzschia inconspicua TaxID=303405 RepID=A0A8H2SI52_9STRA	salinity_increase_stressor_phase	2.26462593931474	0.0448786737471157	Photosystem I/II
ES22_IMP_S_C06_127_6463311_lcl_1	UniRef100_A0A023HAR0 Photosystem II protein D1 n=6 Tax=Cymbellales TaxID=97224 RepID=A0A023HAR0_9STRA	salinity_increase_stressor_phase	2.25093722702629	0.0347604281736073	Photosystem I/II
ES22_IMP_S_C12_127_8833150_lcl_1	UniRef100_A0A8F0WGL0 Photosystem I P700 chlorophyll a apoprotein A1 n=1 Tax=Navicula veneta TaxID=138539 RepID=A0A8F0WGL0_9STRA	salinity_increase_stressor_phase	2.86516506065421	0.0412450256312001	Photosystem I/II
ES22_IMP_S_C12_127_6088047_lcl_1	UniRef100_P49478 Photosystem II D2 protein n=2 Tax=Trieres chinensis TaxID=1514140 RepID=PSBD_TRICV	salinity_increase_stressor_phase	2.19207179262219	0.0495828324015289	Photosystem I/II
ES22_IMP_S_C16_127_5592522_lcl_2	UniRef100_P49478 Photosystem II D2 protein n=2 Tax=Trieres chinensis TaxID=1514140 RepID=PSBD_TRICV	salinity_increase_stressor_phase	2.38253502801262	0.0497079763894886	Photosystem I/II
ES22_IMP_S_C12_127_5727028_lcl_1	UniRef100_Q5V9M9 Ribulose bisphosphate carboxylase large chain (Fragment) n=1 Tax=Seminavis cf. robusta TaxID=286100 RepID=Q5V9M9_9STRA	salinity_increase_stressor_phase	2.1185122166618	0.0495828324015289	Ribulose carboxylases
ES22_IMP_S_C64_127_276329_lcl_1	UniRef100_A0A8F0WGQ2 Ribulose bisphosphate carboxylase large chain n=2 Tax=Navicula veneta TaxID=138539 RepID=A0A8F0WGQ2_9STRA	salinity_increase_stressor_phase	2.13638829809975	0.0495828324015289	Ribulose carboxylases
ES22_IMP_S_C07_127_12696903_lcl_1	UniRef100_A0A8F0WGQ3 Cytochrome f n=1 Tax=Navicula veneta TaxID=138539 RepID=A0A8F0WGQ3_9STRA	salinity_increase_stressor_phase	3.63352604773768	0.00593600728114321	Others
ES22_IMP_S_C46_127_1623028_lcl_3	UniRef100_A0A7Y2NR40 Photosystem II (Fragment) n=1 Tax=Winogradskyella sp. TaxID=1883156 RepID=A0A7Y2NR40_9FLAO	salinity_increase_stressor_phase	3.0610909084254	0.0318219953286801	Photosystem I/II
ES22_IMP_S_C47_127_2324681_lcl_1	UniRef100_A0A8F1B872 Photosystem I P700 chlorophyll a apoprotein A2 n=1 Tax=Navicula veneta TaxID=138539 RepID=A0A8F1B872_9STRA	salinity_increase_stressor_phase	3.04506861557316	0.0477097858228122	Photosystem I/II
ES22_IMP_S_C10_127_8133192_lcl_2	UniRef100_A0A7S1Z5E0 Photosystem I P700 chlorophyll a apoprotein A1 n=1 Tax=Ditylum brightwellii TaxID=49249 RepID=A0A7S1Z5E0_9STRA	salinity_increase_stressor_phase	2.60244098676194	0.0308556203448381	Photosystem I/II
ES22_IMP_S_C13_127_12022607_lcl_1	UniRef100_A0A3S8PZH5 ATP synthase subunit beta, chloroplastic n=1 Tax=Seminavis robusta TaxID=568900 RepID=A0A3S8PZH5_9STRA	salinity_increase_stressor_phase	3.09533412695968	0.0221411801941956	ATP synthase subunits
ES22_IMP_S_C26_127_2136924_lcl_1	UniRef100_A0A8F0WGL9 Photosystem II CP43 reaction center protein n=1 Tax=Navicula veneta TaxID=138539 RepID=A0A8F0WGL9_9STRA	salinity_increase_stressor_phase	2.58789900854387	0.0394095247900124	Photosystem I/II
ES22_IMP_S_C05_127_4321965_lcl_1	UniRef100_A0A023HAR0 Photosystem II protein D1 n=6 Tax=Cymbellales TaxID=97224 RepID=A0A023HAR0_9STRA	salinity_increase_stressor_phase	2.17108689947137	0.0497079763894886	Photosystem I/II
ES22_IMP_S_C15_127_1627668_lcl_1	UniRef100_A0A3S8PZH2 Photosystem I P700 chlorophyll a apoprotein A2 n=1 Tax=Seminavis robusta TaxID=568900 RepID=A0A3S8PZH2_9STRA	salinity_increase_stressor_phase	2.73262415541772	0.0317315032757615	Photosystem I/II
ES22_IMP_S_C32_127_6018296_lcl_1	UniRef100_A0A7Y2NR40 Photosystem II (Fragment) n=1 Tax=Winogradskyella sp. TaxID=1883156 RepID=A0A7Y2NR40_9FLAO	salinity_increase_stressor_phase	3.03541936849855	0.0270546965840345	Photosystem I/II
ES22_IMP_S_C13_127_7159526_lcl_2	UniRef100_A0A8F0WGL9 Photosystem II CP43 reaction center protein n=1 Tax=Navicula veneta TaxID=138539 RepID=A0A8F0WGL9_9STRA	salinity_increase_stressor_phase	3.5618996901667	0.0196109960081525	Photosystem I/II
ES22_IMP_S_C28_127_8475985_lcl_1	UniRef100_A0A8F1B872 Photosystem I P700 chlorophyll a apoprotein A2 n=1 Tax=Navicula veneta TaxID=138539 RepID=A0A8F1B872_9STRA	salinity_increase_stressor_phase	2.71319010862412	0.0495828324015289	Photosystem I/II
ES22_IMP_S_C42_127_11620563_lcl_1	UniRef100_A0A8F7KVS8 Photosystem II D2 protein n=1 Tax=Nitzschia sp. RGa-2021a TaxID=2862141 RepID=A0A8F7KVS8_9STRA	salinity_increase_stressor_phase	2.54782125055459	0.0496967368950984	Photosystem I/II
ES22_IMP_S_C43_127_4135749_lcl_1	UniRef100_A0A0F6WHD0 Photosystem I (Fragment) n=1 Tax=Pinnularia brebissonii TaxID=445249 RepID=A0A0F6WHD0_9STRA	salinity_increase_stressor_phase	3.71191044515436	0.0196109960081525	Photosystem I/II
ES22_IMP_S_C46_127_4107653_lcl_1	UniRef100_A0A1Z3GCD3 Ribulose bisphosphate carboxylase large chain (Fragment) n=3 Tax=Bacillariophycidae TaxID=33850 RepID=A0A1Z3GCD3_9STRA	salinity_increase_stressor_phase	2.31582758677765	0.0318219953286801	Ribulose carboxylases
ES22_IMP_S_C48_127_6768220_lcl_3	UniRef100_A0A2U9NQX5 Clp protease ATP binding subunit n=1 Tax=Entomoneis sp. TaxID=186043 RepID=A0A2U9NQX5_9STRA	salinity_increase_stressor_phase	3.79381478207745	0.0163538799106606	Others
ES22_IMP_S_C47_127_5960691_lcl_1	UniRef100_A0A830GSH4 Uncharacterized protein n=1 Tax=Halomicroarcula pellucida TaxID=1427151 RepID=A0A830GSH4_9EURY	salinity_increase_stressor_phase	4.79849742725693	0.0196109960081525	Unknown function
ES22_IMP_S_C23_127_8523530_lcl_1	UniRef100_A0A8F0WGL0 Photosystem I P700 chlorophyll a apoprotein A1 n=1 Tax=Navicula veneta TaxID=138539 RepID=A0A8F0WGL0_9STRA	salinity_increase_stressor_phase	2.67097086346564	0.0477097858228122	Photosystem I/II
ES22_IMP_S_C13_127_2391676_lcl_1	UniRef100_G8H706 Photosystem II reaction center protein D1 (Fragment) n=1 Tax=Pinnularia acuminata TaxID=1089217 RepID=G8H706_9STRA	salinity_increase_stressor_phase	2.93488027626763	0.0116539104367895	Photosystem I/II
ES22_IMP_S_C47_127_5269008_lcl_1	UniRef100_E9MZ47 Ribulose-1,5-bisphosphate carboxylase/oxygenase large subunit (Fragment) n=1 Tax=Navicula cf. perminuta TaxID=908978 RepID=E9MZ47_9STRA	salinity_increase_stressor_phase	3.13867756887745	0.0371879586166798	Ribulose carboxylases
ES22_IMP_S_C11_127_246967_lcl_1	UniRef100_A0A2U9NQX5 Clp protease ATP binding subunit n=1 Tax=Entomoneis sp. TaxID=186043 RepID=A0A2U9NQX5_9STRA	salinity_increase_stressor_phase	3.22879134336575	0.0495828324015289	Others
ES22_IMP_S_C34_127_3033144_lcl_1	UniRef100_A0A0F6SKP4 PSI P700 apoprotein A1 (Fragment) n=1 Tax=Navicula cryptocephala TaxID=138538 RepID=A0A0F6SKP4_NAVCR	salinity_increase_stressor_phase	3.2442759170487	0.014566199324217	Others
ES22_IMP_S_C44_127_6438114_lcl_1	UniRef100_A0A1E7FAE8 Reverse transcriptase domain-containing protein n=1 Tax=Fragilariopsis cylindrus CCMP1102 TaxID=635003 RepID=A0A1E7FAE8_9STRA	salinity_increase_stressor_phase	3.20925162221353	0.0204371364463012	Others
ES22_IMP_S_C47_127_5269008_lcl_2	UniRef100_A0A8F1B894 Multifunctional fusion protein n=1 Tax=Navicula veneta TaxID=138539 RepID=A0A8F1B894_9STRA	salinity_increase_stressor_phase	3.33188022874215	0.0231430432003148	Others
ES22_IMP_S_C08_127_8770557_lcl_8	UniRef100_A0A8F0WGL3 Ribosomal protein S11 n=1 Tax=Tryblionella apiculata TaxID=1003145 RepID=A0A8F0WGL3_9STRA	salinity_increase_stressor_phase	2.94488979558184	0.0231430432003148	Ribosomal proteins
ES22_IMP_S_C55_127_6777922_lcl_3	UniRef100_UPI0012929905 outer membrane protein assembly factor BamC n=1 Tax=Dechloromonas sp. H13 TaxID=2570193 RepID=UPI0012929905	velocity_reduction_salinity_increase_stressor_phase	2.88351792091573	0.0489094250926693	Others
ES22_IMP_S_C08_127_8830903_lcl_2	UniRef100_A0A3D4PXZ5 Alkyl hydroperoxide reductase C n=1 Tax=Cellvibrio sp. TaxID=1965322 RepID=A0A3D4PXZ5_9GAMM	velocity_reduction_salinity_increase_stressor_phase	3.81250472906896	0.0141937885152926	Others
ES22_IMP_S_C13_127_10252213_lcl_3	UniRef100_A0A6N1XIE9 ATP synthase epsilon chain n=1 Tax=Dechloromonas sp. TaxID=1917218 RepID=A0A6N1XIE9_9RHOO	velocity_reduction_salinity_increase_stressor_phase	-3.64531299603406	0.0429392460527535	ATP synthase subunits
ES22_IMP_S_C21_127_1768394_lcl_1	UniRef100_A0A3B7A455 50S ribosomal protein L10 n=1 Tax=Dechloromonas sp. HYN0024 TaxID=2231055 RepID=A0A3B7A455_9RHOO	velocity_reduction_salinity_increase_stressor_phase	-4.82098633644842	0.0197065809932118	Ribosomal proteins
ES22_IMP_S_C49_127_5858490_lcl_2	UniRef100_A0A2N2R9R1 30S ribosomal protein S5 n=2 Tax=Betaproteobacteria TaxID=28216 RepID=A0A2N2R9R1_9PROT	velocity_reduction_salinity_increase_stressor_phase	-3.239241345023	0.0401148098090039	Ribosomal proteins
ES22_IMP_S_C33_127_5328996_lcl_3	UniRef100_UPI001EF9DAD9 Mg chelatase subunit e n=1 Tax=Nitzschia traheaformis TaxID=1881117 RepID=UPI001EF9DAD9	velocity_reduction_salinity_increase_stressor_phase	-4.68347566097009	0.0164872926731111	Others
ES22_IMP_S_C24_127_9760009_lcl_1	UniRef100_A0A8J2JMX3 Hypothetical protein n=1 Tax=Allacma fusca TaxID=39272 RepID=A0A8J2JMX3_9HEXA	velocity_reduction_salinity_increase_stressor_phase	2.40307812232376	0.0401148098090039	Unknown function
ES22_IMP_S_C22_127_5595738_lcl_1	NA	velocity_reduction_salinity_increase_stressor_phase	-4.03317935037728	0.0401148098090039	Unknown function
ES22_IMP_S_C48_127_6716863_lcl_1	NA	velocity_reduction_salinity_increase_stressor_phase	1.93581282579649	0.0489094250926693	Unknown function
ES22_IMP_S_C23_127_6260081_lcl_1	UniRef100_UPI001CFFC4C3 elongation factor Tu n=1 Tax=Deefgea sp. H3-26 TaxID=2875502 RepID=UPI001CFFC4C3	velocity_reduction_salinity_increase_stressor_phase	5.19238774118225	0.013759788208722	Others
ES22_IMP_S_C50_127_14684545_lcl_2	UniRef100_A0A662AYB7 Chaperonin GroEL n=1 Tax=Bacteroidetes bacterium TaxID=1898104 RepID=A0A662AYB7_9BACT	velocity_reduction_salinity_increase_stressor_phase	-3.49401034750108	0.0401148098090039	Chaperones
ES22_IMP_S_C36_127_869009_lcl_1	UniRef100_H5WQD5 Alkyl hydroperoxide reductase C n=1 Tax=Burkholderiales bacterium JOSHI_001 TaxID=864051 RepID=H5WQD5_9BURK	velocity_reduction_salinity_increase_stressor_phase	4.25682819062247	0.0246816204015165	Others
ES22_IMP_S_C36_127_940398_lcl_1	UniRef100_A0A8G1GPY0 50S ribosomal protein L14 n=1 Tax=Deefgea sp. D25 TaxID=2865840 RepID=A0A8G1GPY0_9NEIS	velocity_reduction_salinity_increase_stressor_phase	4.06037543684724	0.0141937885152926	Ribosomal proteins
ES22_IMP_S_C08_127_8830903_lcl_2	UniRef100_A0A3D4PXZ5 Alkyl hydroperoxide reductase C n=1 Tax=Cellvibrio sp. TaxID=1965322 RepID=A0A3D4PXZ5_9GAMM	salinity_increase_temperature_increase_stressor_phase	4.11800925455648	0.00555756704964539	Others
ES22_IMP_S_C50_127_17109961_lcl_2	UniRef100_A0A3S2URN1 Porin n=1 Tax=Rubrivivax albus TaxID=2499835 RepID=A0A3S2URN1_9BURK	salinity_increase_temperature_increase_stressor_phase	-3.27778789187825	0.049427619439119	Others
ES22_IMP_S_C13_127_4820774_lcl_2	UniRef100_A0A6I5IDB4 TonB-dependent receptor n=2 Tax=Bacteroidetes TaxID=976 RepID=A0A6I5IDB4_9BACT	all_stressors_stressor_phase	-11.2657554897172	0.0164245449667204	Others
ES22_IMP_S_C24_127_9760009_lcl_1	UniRef100_A0A8J2JMX3 Hypothetical protein n=1 Tax=Allacma fusca TaxID=39272 RepID=A0A8J2JMX3_9HEXA	all_stressors_stressor_phase	-3.50180254351847	0.0465309300291126	Unknown function
ES22_IMP_S_C18_127_3239272_lcl_3	UniRef100_A0A7G8W147 50S ribosomal protein L13 n=1 Tax=Variovorax sp. PAMC28562 TaxID=2762323 RepID=A0A7G8W147_9BURK	all_stressors_stressor_phase	8.19988777315923	0.0492393190684968	Ribosomal proteins
ES22_IMP_S_C31_127_9235782_lcl_1	UniRef100_A0A533RG55 30S ribosomal protein S1 n=1 Tax=Deltaproteobacteria bacterium TaxID=2026735 RepID=A0A533RG55_9DELT	all_stressors_stressor_phase	-11.254325469656	0.0155159827146199	Ribosomal proteins
ES22_IMP_S_C33_127_4098180_lcl_1	UniRef100_K2FFV1 ATP synthase epsilon chain n=1 Tax=uncultured bacterium TaxID=77133 RepID=K2FFV1_9BACT	all_stressors_stressor_phase	5.96530378928671	0.0424827808512835	ATP synthase subunits
ES22_IMP_S_C05_127_4873878_lcl_1	UniRef100_UPI001292523A TRAP transporter substrate-binding protein n=1 Tax=Dechloromonas sp. H13 TaxID=2570193 RepID=UPI001292523A	all_stressors_stressor_phase	-6.29929701275609	0.0472063841211546	Others
ES22_IMP_S_C39_127_15870060_lcl_2	UniRef100_A0A6C2CR78 50S ribosomal protein L27 n=1 Tax=Zoogloea oleivorans TaxID=1552750 RepID=A0A6C2CR78_9RHOO	all_stressors_stressor_phase	7.27535051122423	0.00200032161779646	Ribosomal proteins
ES22_IMP_S_C12_127_4528118_lcl_3	UniRef100_UPI001290C7B6 citrate synthase n=1 Tax=Dechloromonas hortensis TaxID=337779 RepID=UPI001290C7B6	all_stressors_stressor_phase	10.9150713551401	0.019896506929891	Others
ES22_IMP_S_C12_127_5345179_lcl_1	UniRef100_A0A6L9KC15 T9SS type A sorting domain-containing protein n=1 Tax=Paludibacter sp. TaxID=1898105 RepID=A0A6L9KC15_9BACT	all_stressors_stressor_phase	-8.71763919853014	0.00618722590662596	Others
ES22_IMP_S_C23_127_6260081_lcl_1	UniRef100_UPI001CFFC4C3 elongation factor Tu n=1 Tax=Deefgea sp. H3-26 TaxID=2875502 RepID=UPI001CFFC4C3	all_stressors_stressor_phase	-6.03295597557334	0.0472063841211546	Others
ES22_IMP_S_C51_127_14551464_lcl_1	UniRef100_UPI001F094980 NADH:ubiquinone reductase (Na(+)-transporting) subunit F n=1 Tax=Tunicatimonas sp. TK19036 TaxID=2867963 RepID=UPI001F094980	all_stressors_stressor_phase	8.84242016168135	0.0329924791820155	Others
ES22_IMP_S_C61_127_67749_lcl_2	UniRef100_A0A8G1GPU9 30S ribosomal protein S11 n=1 Tax=Deefgea sp. D25 TaxID=2865840 RepID=A0A8G1GPU9_9NEIS	all_stressors_stressor_phase	-4.80845555760975	0.0337297641127498	Ribosomal proteins
ES22_IMP_S_C02_127_3788260_lcl_2	UniRef100_A0A7C3BLB7 Extracellular solute-binding protein n=1 Tax=Chloroflexi bacterium TaxID=2026724 RepID=A0A7C3BLB7_9CHLR	all_stressors_stressor_phase	14.2024474114366	0.0404117290776687	Others
ES22_IMP_S_C09_127_6382468_lcl_2	UniRef100_A0A7Y7TM72 Citrate synthase (unknown stereospecificity) n=1 Tax=Geobacteraceae bacterium TaxID=2282154 RepID=A0A7Y7TM72_9DELT	all_stressors_stressor_phase	-8.39936768001219	0.0472063841211546	Others
ES22_IMP_S_C39_127_6302894_lcl_3	NA	velocity_reduction_recovery_phase	8.51575826526134	0.0037858789618989	Unknown function
