# Supplementary material for: Complex compositional and metabolic response of river sediment microbiomes to multiple anthropogenic stressors
Source: ISME Commun. 2025 May 17;6(1):ycaf079. doi: 10.1093/ismeco/ycaf079 (PMC13245187; doi:10.1093/ismeco/ycaf079)
Supplement: Supplementary_material_ycaf079 [file supplementary_material_ycaf079.zip › SI5_DE_stressorphase_sign_genes.tsv]

Gene	baseMean	log2FoldChange	lfcSE	pvalue	padj	FunTaxDB_annotation	stressor	annotation_group_filter
ES22_IMP_S_C04_127_1310338_lcl_2	23.3916109330633	2.74312541164055	0.765797730600895	1.46416004615094e-05	0.0497342630787559	UniRef100_UPI0012924FFA periplasmic Cu(I)/Cu(II)-binding protein CopK n=1 Tax=Dechloromonas hortensis TaxID=337779 RepID=UPI0012924FFA	temperature_increase_stressor_phase	Others
ES22_IMP_S_C61_127_1090642_lcl_1	62.8707249224702	5.56233649309006	0.921891847642444	1.43208186049446e-10	1.75120698228705e-06	UniRef100_A0A1B2Z6L8 Uncharacterized protein n=1 Tax=uncultured bacterium TaxID=77133 RepID=A0A1B2Z6L8_9BACT	temperature_increase_stressor_phase	Unknown function
ES22_IMP_S_C56_127_11793406_lcl_1	6.10718800822342	7.3806520786951	2.83629184289986	8.05669748179101e-07	0.00410502164526388	UniRef100_UPI0011B534D6 cold-shock protein n=1 Tax=Vulcaniibacterium thermophilum TaxID=1169913 RepID=UPI0011B534D6	temperature_increase_stressor_phase	Heat/cold-shock proteins
ES22_IMP_S_C58_127_5389123_lcl_1	24.5433040033118	9.9281653918906	3.09080620372078	2.17767940920357e-11	3.32869186093812e-07	NA	temperature_increase_stressor_phase	Unknown function
ES22_IMP_S_C61_127_4651783_lcl_2	7.92455942165833	8.13860662721516	2.92223066404875	1.22232842918973e-06	0.00533825748696563	UniRef100_A0A3M1C870 HU family DNA-binding protein n=1 Tax=Bacteroidetes bacterium TaxID=1898104 RepID=A0A3M1C870_9BACT	temperature_increase_stressor_phase	Others
ES22_IMP_S_C56_127_785447_lcl_11	11.8508240772685	8.23350299441497	2.86111980203341	3.23025784014716e-09	3.16237582749822e-05	UniRef100_UPI000E5B6447 4-(cytidine 5'-diphospho)-2-C-methyl-D-erythritol kinase n=1 Tax=Aquabacterium tepidiphilum TaxID=2315841 RepID=UPI000E5B6447	temperature_increase_stressor_phase	Others
ES22_IMP_S_C50_127_2072943_lcl_3	7.4818784938689	7.20965938665208	2.78106902864082	4.8504564862088e-07	0.00269606009527071	UniRef100_A0A554X8P1 CRISPR-associated exonuclease Cas4 n=1 Tax=Tepidimonas charontis TaxID=2267262 RepID=A0A554X8P1_9BURK	temperature_increase_stressor_phase	Others
ES22_IMP_S_C56_127_10465939_lcl_6	8.13192093609798	5.92990186317912	1.53858597171775	1.07824686968367e-06	0.005071243854323	UniRef100_UPI00078550C8 phasin family protein n=1 Tax=Caldimonas taiwanensis TaxID=307483 RepID=UPI00078550C8	temperature_increase_stressor_phase	Others
ES22_IMP_S_C49_127_12252275_lcl_3	18.0177571390955	9.32874121768761	2.95579350636393	3.20413787949107e-12	7.1040093503772e-08	UniRef100_UPI00112B2434 cold-shock protein n=1 Tax=Pseudorivibacter rhizosphaerae TaxID=2570323 RepID=UPI00112B2434	temperature_increase_stressor_phase	Heat/cold-shock proteins
ES22_IMP_S_C51_127_5952071_lcl_3	37.7588497105869	10.2285873787883	3.11550819367422	1.3749336049068e-12	7.1040093503772e-08	NA	temperature_increase_stressor_phase	Unknown function
ES22_IMP_S_C63_127_3281890_lcl_2	18.5097814047557	2.20940124956734	0.611926929849094	1.3558134282717e-05	0.0487630262537577	UniRef100_A0A2U3MRI4 Uncharacterized protein n=1 Tax=Leuconostoc carnosum TaxID=1252 RepID=A0A2U3MRI4_LEUCA	temperature_increase_stressor_phase	Unknown function
ES22_IMP_S_C13_127_12471041_lcl_2	10.5835432899126	7.80899942030379	2.98452136593281	1.80182417177304e-06	0.00734447556736981	UniRef100_A0A317RFL7 IS4 family transposase n=2 Tax=Burkholderiales TaxID=80840 RepID=A0A317RFL7_9BURK	temperature_increase_stressor_phase	Others
ES22_IMP_S_C50_127_5880506_lcl_3	6.37392974223939	8.0338906097503	2.91598274556792	1.63096306590524e-07	0.00099720343775578	UniRef100_A0A1F3Q9U6 Uncharacterized protein n=1 Tax=Bacteroidetes bacterium RIFCSPLOWO2_12_FULL_35_15 TaxID=1797364 RepID=A0A1F3Q9U6_9BACT	temperature_increase_stressor_phase	Unknown function
ES22_IMP_S_C51_127_273291_lcl_2	12.6315107286131	8.66104533035019	2.99429525824818	2.00723361746553e-08	0.00015340784729884	UniRef100_A0A7Y7NWB4 Uncharacterized protein n=1 Tax=Bacteroidetes bacterium TaxID=1898104 RepID=A0A7Y7NWB4_9BACT	temperature_increase_stressor_phase	Unknown function
ES22_IMP_S_C03_127_7050883_lcl_1	43.2759108902155	1.69967799042811	0.577498621943806	0.00010829290348893	0.0463583769844705	UniRef100_A0A3D3HH98 Uncharacterized protein n=1 Tax=Bacteroidales bacterium TaxID=2030927 RepID=A0A3D3HH98_9BACT	velocity_reduction_stressor_phase	Unknown function
ES22_IMP_S_C04_127_3149550_lcl_1	40.9677844911829	-2.11328385430553	0.636251377587046	3.12507165405736e-05	0.0262773866356025	UniRef100_A0A6N1XJ07 Pyruvate dehydrogenase E1 component n=1 Tax=Dechloromonas sp. TaxID=1917218 RepID=A0A6N1XJ07_9RHOO	velocity_reduction_stressor_phase	Others
ES22_IMP_S_C07_127_4025777_lcl_2	21.0770230164552	2.24399258402962	0.594264914143355	5.85965975110095e-06	0.0150440756323883	UniRef100_A0A6L4ZDX4 30S ribosomal protein S11 n=1 Tax=Prolixibacteraceae bacterium TaxID=2053594 RepID=A0A6L4ZDX4_9BACT	velocity_reduction_stressor_phase	Ribosomal proteins
ES22_IMP_S_C08_127_3965725_lcl_2	13.1037525038554	2.87920832853215	0.917315553771757	6.46898490853848e-05	0.0389302232342626	UniRef100_UPI00167B8C31 Hsp20 family protein n=1 Tax=Cellvibrio zantedeschiae TaxID=1237077 RepID=UPI00167B8C31	velocity_reduction_stressor_phase	Heat/cold-shock proteins
ES22_IMP_S_C09_127_3291678_lcl_2	7.9440982779953	2.86387948405134	0.837453534744653	2.61783946109126e-05	0.0254872678704942	UniRef100_A0A662AYB7 Chaperonin GroEL n=1 Tax=Bacteroidetes bacterium TaxID=1898104 RepID=A0A662AYB7_9BACT	velocity_reduction_stressor_phase	Chaperones
ES22_IMP_S_C09_127_5916108_lcl_1	9.05483775099684	2.87971988088931	0.910957234627383	5.74019791055345e-05	0.0375765087016179	UniRef100_A0A522F6B4 Chaperone protein DnaK n=1 Tax=Bacteroidetes bacterium TaxID=1898104 RepID=A0A522F6B4_9BACT	velocity_reduction_stressor_phase	Chaperones
ES22_IMP_S_C09_127_6250278_lcl_2	32.5793928636181	1.77371071762664	0.558531381389807	5.40107624359355e-05	0.0360122807075633	UniRef100_A0A359FQV4 Transcription termination/antitermination protein NusG n=2 Tax=Bacteroidetes TaxID=976 RepID=A0A359FQV4_9BACT	velocity_reduction_stressor_phase	Others
ES22_IMP_S_C12_127_727382_lcl_2	11.8698127085181	2.81703879551171	0.783520174324258	1.42633841852223e-05	0.020631985223924	UniRef100_A0A7Y7TZE1 50S ribosomal protein L7/L12 n=1 Tax=Bacteroidetes bacterium TaxID=1898104 RepID=A0A7Y7TZE1_9BACT	velocity_reduction_stressor_phase	Ribosomal proteins
ES22_IMP_S_C13_127_8051222_lcl_1	9.0986046233443	2.14802021489419	0.665276438306825	4.43792952337735e-05	0.0313391207437048	UniRef100_A0A3C2D1K3 50S ribosomal protein L11 n=1 Tax=Prolixibacteraceae bacterium TaxID=2053594 RepID=A0A3C2D1K3_9BACT	velocity_reduction_stressor_phase	Ribosomal proteins
ES22_IMP_S_C13_127_8596713_lcl_1	28.2994797204644	2.96587284999244	0.664551537174149	3.05645280085812e-07	0.00304568729488177	UniRef100_A0A6L4ZE75 Chaperonin GroEL n=1 Tax=Prolixibacteraceae bacterium TaxID=2053594 RepID=A0A6L4ZE75_9BACT	velocity_reduction_stressor_phase	Chaperones
ES22_IMP_S_C16_127_4015393_lcl_5	44.0308341607978	1.69078698962153	0.546148970683944	6.71106444125737e-05	0.0390823631354081	UniRef100_A0A6L4ZF91 50S ribosomal protein L16 n=1 Tax=Prolixibacteraceae bacterium TaxID=2053594 RepID=A0A6L4ZF91_9BACT	velocity_reduction_stressor_phase	Ribosomal proteins
ES22_IMP_S_C17_127_6026786_lcl_1	7.49881428157018	3.23293906369432	0.970112970998611	4.24212700480452e-05	0.0306811835622487	UniRef100_A0A3D6B5Y3 Cytochrome c domain-containing protein n=1 Tax=Ignavibacteriales bacterium TaxID=2049428 RepID=A0A3D6B5Y3_9BACT	velocity_reduction_stressor_phase	Cytochromes
ES22_IMP_S_C28_127_9587404_lcl_1	39.7064359018709	-1.8659198452191	0.513883512706377	1.00225060756201e-05	0.0183603735318943	NA	velocity_reduction_stressor_phase	Unknown function
ES22_IMP_S_C30_127_4805537_lcl_1	5.39090919883135	-5.76106253690335	2.50735509323383	2.41370476586763e-05	0.0252585717364213	UniRef100_A0A511Y9Z9 Serine protease n=1 Tax=Chryseobacterium lathyri TaxID=395933 RepID=A0A511Y9Z9_9FLAO	velocity_reduction_stressor_phase	Others
ES22_IMP_S_C46_127_4816651_lcl_2	27.1439779889961	1.9405977997089	0.547214224661226	1.51205245287113e-05	0.021188343770444	UniRef100_A0A6L4ZE99 30S ribosomal protein S17 n=1 Tax=Prolixibacteraceae bacterium TaxID=2053594 RepID=A0A6L4ZE99_9BACT	velocity_reduction_stressor_phase	Ribosomal proteins
ES22_IMP_S_C50_127_14684165_lcl_2	8.15044928294802	2.82557307925839	0.743794019216537	8.61491542418154e-06	0.0177160919557097	UniRef100_A0A662C1F1 DNA-directed RNA polymerase subunit alpha n=1 Tax=Bacteroidetes bacterium TaxID=1898104 RepID=A0A662C1F1_9BACT	velocity_reduction_stressor_phase	DNA-directed RNA polymerase subunits
ES22_IMP_S_C09_127_6608594_lcl_2	27.2801456721979	1.77084252434473	0.572572059968846	6.98061845035902e-05	0.0391276752802217	UniRef100_A0A6L4ZFI7 DNA-directed RNA polymerase subunit alpha n=1 Tax=Prolixibacteraceae bacterium TaxID=2053594 RepID=A0A6L4ZFI7_9BACT	velocity_reduction_stressor_phase	DNA-directed RNA polymerase subunits
ES22_IMP_S_C09_127_3471213_lcl_1	80.1802162255186	1.57266511411427	0.470456706616251	3.03912205800653e-05	0.0259578650979238	UniRef100_A0A6L4ZDM8 Transcription termination/antitermination protein NusG n=1 Tax=Prolixibacteraceae bacterium TaxID=2053594 RepID=A0A6L4ZDM8_9BACT	velocity_reduction_stressor_phase	Others
ES22_IMP_S_C10_127_11045411_lcl_2	17.8991354399565	3.45963437293012	1.0940745919735	8.78606340473908e-05	0.0437755846848453	NA	velocity_reduction_stressor_phase	Unknown function
ES22_IMP_S_C25_127_7180335_lcl_1	9.03360714442034	2.2967990582793	0.673982176256843	2.56121757978311e-05	0.0252585717364213	UniRef100_A0A6L4ZFK9 30S ribosomal protein S3 n=1 Tax=Prolixibacteraceae bacterium TaxID=2053594 RepID=A0A6L4ZFK9_9BACT	velocity_reduction_stressor_phase	Ribosomal proteins
ES22_IMP_S_C25_127_2390935_lcl_1	7.34043436108808	3.11205391463762	0.914639087346416	2.65134716874204e-05	0.0254872678704942	UniRef100_A0A8I2A703 Co-chaperonin GroES n=2 Tax=unclassified Verrucomicrobia TaxID=417295 RepID=A0A8I2A703_9BACT	velocity_reduction_stressor_phase	Chaperones
ES22_IMP_S_C41_127_13622686_lcl_2	39.5025705362253	1.52745032850523	0.510420177943683	9.62689685829004e-05	0.0449871409067531	UniRef100_A0A6L4ZH32 50S ribosomal protein L7/L12 n=1 Tax=Prolixibacteraceae bacterium TaxID=2053594 RepID=A0A6L4ZH32_9BACT	velocity_reduction_stressor_phase	Ribosomal proteins
ES22_IMP_S_C47_127_443614_lcl_2	29.615200887448	2.83580286277041	0.665388074291032	8.72119469754544e-07	0.00651785753383306	UniRef100_UPI001A0C6E4C Heat-shock protein n=1 Tax=Cytophagales bacterium WSM2-2 TaxID=2774202 RepID=UPI001A0C6E4C	velocity_reduction_stressor_phase	Heat/cold-shock proteins
ES22_IMP_S_C51_127_10151484_lcl_8	29.5232937815711	1.91932203702758	0.622595152143048	6.63339007489603e-05	0.0389302232342626	UniRef100_UPI0019B965B9 30S ribosomal protein S19 n=1 Tax=Verrucomicrobia bacterium TaxID=2026799 RepID=UPI0019B965B9	velocity_reduction_stressor_phase	Ribosomal proteins
ES22_IMP_S_C60_127_7900544_lcl_2	6.74398038036023	3.37666676743763	1.05944712689836	8.53613379711152e-05	0.042767937839461	UniRef100_A0A095V092 Molecular chaperone Hsp20 n=1 Tax=Flavobacterium aquatile LMG 4008 = ATCC 11947 TaxID=1453498 RepID=A0A095V092_9FLAO	velocity_reduction_stressor_phase	Chaperones
ES22_IMP_S_C61_127_1543273_lcl_1	23.2975081363496	2.24674925885927	0.7723107261824	0.00011228315247875	0.0468366975058224	UniRef100_UPI001932BDAE chaperonin GroEL n=1 Tax=Steroidobacter gossypii TaxID=2805490 RepID=UPI001932BDAE	velocity_reduction_stressor_phase	Chaperones
ES22_IMP_S_C07_127_12420685_lcl_6	49.3702738049533	2.12576215155015	0.588760675748577	1.11458171437936e-05	0.0187899222689548	UniRef100_A0A5K7S6A2 50S ribosomal protein L2 n=1 Tax=Aquipluma nitroreducens TaxID=2010828 RepID=A0A5K7S6A2_9BACT	velocity_reduction_stressor_phase	Ribosomal proteins
ES22_IMP_S_C09_127_3471213_lcl_2	46.3587641469265	1.93341433046707	0.510665188651459	5.87115336388826e-06	0.0150440756323883	UniRef100_A0A6L4ZEH1 50S ribosomal protein L11 n=1 Tax=Prolixibacteraceae bacterium TaxID=2053594 RepID=A0A6L4ZEH1_9BACT	velocity_reduction_stressor_phase	Ribosomal proteins
ES22_IMP_S_C20_127_154306_lcl_4	6.86942872599717	4.01147659018057	0.835579549201704	1.49976615115398e-07	0.00192147896762774	UniRef100_UPI002001B6D9 50S ribosomal protein L1 n=1 Tax=Maribellus sp. YY47 TaxID=2929486 RepID=UPI002001B6D9	velocity_reduction_stressor_phase	Ribosomal proteins
ES22_IMP_S_C30_127_1086436_lcl_5	12.9042154706282	1.83861982508034	0.626540939499064	0.00011982635845512	0.0477617213570277	UniRef100_A0A3C2D686 Translation initiation factor IF-1 n=1 Tax=Prolixibacteraceae bacterium TaxID=2053594 RepID=A0A3C2D686_9BACT	velocity_reduction_stressor_phase	Others
ES22_IMP_S_C39_127_12037094_lcl_3	10.6857429637705	2.69057870768153	0.84985929817973	6.26542271884777e-05	0.0385562400640225	UniRef100_A0A351HPH9 30S ribosomal protein S4 n=2 Tax=Bacteroidetes TaxID=976 RepID=A0A351HPH9_9BACT	velocity_reduction_stressor_phase	Ribosomal proteins
ES22_IMP_S_C54_127_5195968_lcl_1	96.757874590572	-1.89050673716645	0.541629609479334	1.69843936556531e-05	0.0214536813552104	NA	velocity_reduction_stressor_phase	Unknown function
ES22_IMP_S_C58_127_2686557_lcl_1	20.645709570561	-4.37592962013364	1.05096585694615	1.48112747586012e-06	0.00830199721359768	UniRef100_UPI0012929D38 3-hydroxyacyl-CoA dehydrogenase NAD-binding domain-containing protein n=1 Tax=Dechloromonas sp. H13 TaxID=2570193 RepID=UPI0012929D38	velocity_reduction_stressor_phase	Others
ES22_IMP_S_C61_127_969552_lcl_3	9.22864544444383	4.67472389642658	1.62781106540397	9.781667068248e-05	0.0449871409067531	NA	velocity_reduction_stressor_phase	Unknown function
ES22_IMP_S_C09_127_6520469_lcl_2	58.6545775708202	1.86469653938635	0.591505951165834	5.42093584683948e-05	0.0360122807075633	UniRef100_A0A6L4ZDM3 50S ribosomal protein L10 n=1 Tax=Prolixibacteraceae bacterium TaxID=2053594 RepID=A0A6L4ZDM3_9BACT	velocity_reduction_stressor_phase	Ribosomal proteins
ES22_IMP_S_C10_127_4948933_lcl_1	4.42274150076946	4.10105392945879	1.07645373593163	1.00315366687424e-05	0.0183603735318943	UniRef100_A0A7G5XDI2 Chaperonin GroEL n=1 Tax=Lacibacter sp. S13-6-6 TaxID=2760713 RepID=A0A7G5XDI2_9BACT	velocity_reduction_stressor_phase	Chaperones
ES22_IMP_S_C10_127_965548_lcl_1	4.46447275502912	5.39341005541246	2.42506098335644	0.00010615120673225	0.0463583769844705	UniRef100_UPI001BD92BF6 NADP-dependent isocitrate dehydrogenase n=1 Tax=Geobacter luticola TaxID=1114878 RepID=UPI001BD92BF6	velocity_reduction_stressor_phase	Others
ES22_IMP_S_C20_127_4617717_lcl_2	4.52189000636513	4.31213872289961	1.52754667645797	9.55117906236954e-05	0.0449871409067531	UniRef100_A0A3B9AK40 Dihydroflavonol 4-reductase n=1 Tax=Saprospirales bacterium TaxID=2026790 RepID=A0A3B9AK40_9BACT	velocity_reduction_stressor_phase	Others
ES22_IMP_S_C20_127_2100722_lcl_1	4.29215413711325	7.49121166053394	2.37001679948488	4.25642741797021e-08	0.00076345836025164	UniRef100_A0A7Y7NML2 60 kDa chaperonin (Fragment) n=1 Tax=Geobacteraceae bacterium TaxID=2282154 RepID=A0A7Y7NML2_9DELT	velocity_reduction_stressor_phase	Chaperones
ES22_IMP_S_C22_127_681054_lcl_1	15.5299864309927	1.98806245317047	0.637549717863071	6.81870111397387e-05	0.0390842938820174	UniRef100_A0A399SR08 30S ribosomal protein S19 n=1 Tax=Maribellus luteus TaxID=2305463 RepID=A0A399SR08_9BACT	velocity_reduction_stressor_phase	Ribosomal proteins
ES22_IMP_S_C33_127_7906499_lcl_1	14.5050767729181	2.46199631570066	0.720853183210891	2.28810692869403e-05	0.0250249138641544	UniRef100_A0A3A4QJE3 Chaperonin GroEL n=1 Tax=Anaerolineaceae bacterium TaxID=2024896 RepID=A0A3A4QJE3_9CHLR	velocity_reduction_stressor_phase	Chaperones
ES22_IMP_S_C39_127_12037094_lcl_4	8.96290908827838	2.35181060796597	0.658575561366945	1.94700782170763e-05	0.0232818003298941	UniRef100_A0A351HPH8 30S ribosomal protein S11 n=2 Tax=Bacteroidetes TaxID=976 RepID=A0A351HPH8_9BACT	velocity_reduction_stressor_phase	Ribosomal proteins
ES22_IMP_S_C39_127_5268401_lcl_1	4.22220719199229	4.22946058310478	1.38409987273206	0.00012745800706878	0.0492707605515093	UniRef100_A0A7Y7NML2 60 kDa chaperonin (Fragment) n=1 Tax=Geobacteraceae bacterium TaxID=2282154 RepID=A0A7Y7NML2_9DELT	velocity_reduction_stressor_phase	Chaperones
ES22_IMP_S_C39_127_10740957_lcl_4	9.16536255189994	3.09758897773147	0.897024197533958	2.01860101041197e-05	0.0235109343398411	UniRef100_A0A662AYB7 Chaperonin GroEL n=1 Tax=Bacteroidetes bacterium TaxID=1898104 RepID=A0A662AYB7_9BACT	velocity_reduction_stressor_phase	Chaperones
ES22_IMP_S_C48_127_2447435_lcl_1	9.64240980715366	3.39077499687922	1.01256433702498	2.76733287892654e-05	0.0254872678704942	UniRef100_A0A6L4ZE75 Chaperonin GroEL n=1 Tax=Prolixibacteraceae bacterium TaxID=2053594 RepID=A0A6L4ZE75_9BACT	velocity_reduction_stressor_phase	Chaperones
ES22_IMP_S_C03_127_6500141_lcl_1	8.05787330746234	4.41964852960085	1.17211300491704	1.75381467529902e-05	0.0218454668784503	UniRef100_A0A7U3YPF5 ATP synthase subunit c n=1 Tax=Desulfobulbus propionicus (strain ATCC 33891 / DSM 2032 / VKM B-1956 / 1pr3) TaxID=577650 RepID=A0A7U3YPF5_DESPD	velocity_reduction_stressor_phase	ATP synthase subunits
ES22_IMP_S_C28_127_7220194_lcl_2	5.13907932176921	4.32523577691376	1.14832639815532	1.34693521916947e-05	0.0201328652101293	UniRef100_A0A6L4ZDY3 30S ribosomal protein S8 n=1 Tax=Prolixibacteraceae bacterium TaxID=2053594 RepID=A0A6L4ZDY3_9BACT	velocity_reduction_stressor_phase	Ribosomal proteins
ES22_IMP_S_C30_127_1485008_lcl_2	12.9403772801477	2.19475499778663	0.562909629764963	4.18878122186332e-06	0.0133244329077786	UniRef100_A0A351HPG9 50S ribosomal protein L6 n=2 Tax=Bacteroidetes TaxID=976 RepID=A0A351HPG9_9BACT	velocity_reduction_stressor_phase	Ribosomal proteins
ES22_IMP_S_C50_127_7732192_lcl_1	12.4531229173064	3.23078249321075	0.882315417496321	9.23380311499643e-06	0.0180025035817875	UniRef100_A0A3D5YZE2 Molecular chaperone DnaK (Fragment) n=1 Tax=Prolixibacteraceae bacterium TaxID=2053594 RepID=A0A3D5YZE2_9BACT	velocity_reduction_stressor_phase	Chaperones
ES22_IMP_S_C51_127_11750368_lcl_2	7.6201072907964	2.27737454767434	0.734682184174921	6.58015874763212e-05	0.0389302232342626	UniRef100_A0A522G9N8 60 kDa chaperonin (Fragment) n=1 Tax=Bacteroidetes bacterium TaxID=1898104 RepID=A0A522G9N8_9BACT	velocity_reduction_stressor_phase	Chaperones
ES22_IMP_S_C10_127_3168298_lcl_1	8.2555996675613	2.94606720198643	0.799205953705855	1.14242540834759e-05	0.0187899222689548	NA	velocity_reduction_stressor_phase	Unknown function
ES22_IMP_S_C42_127_12013341_lcl_1	6.13402921467322	3.04110642528773	0.858575010766256	1.62396548944964e-05	0.0213069815522244	UniRef100_A0A7C4QW87 Molecular chaperone GroEL n=1 Tax=Verrucomicrobia subdivision 3 bacterium TaxID=2052186 RepID=A0A7C4QW87_9BACT	velocity_reduction_stressor_phase	Chaperones
ES22_IMP_S_C51_127_509922_lcl_2	23.5803225696107	1.74424218203671	0.585929731321952	9.78028891778893e-05	0.0449871409067531	UniRef100_UPI001567068B chaperonin GroEL n=1 Tax=Aquabacterium terrae TaxID=2732868 RepID=UPI001567068B	velocity_reduction_stressor_phase	Chaperones
ES22_IMP_S_C07_127_3213131_lcl_1	30.7372538310406	1.64905702632306	0.567838774188805	0.00012489246405164	0.0486988297980161	UniRef100_A0A6L4ZH32 50S ribosomal protein L7/L12 n=1 Tax=Prolixibacteraceae bacterium TaxID=2053594 RepID=A0A6L4ZH32_9BACT	velocity_reduction_stressor_phase	Ribosomal proteins
ES22_IMP_S_C08_127_3425833_lcl_3	25.4094207868515	1.83468695071226	0.60862549026159	9.05574887449986e-05	0.0443796025306979	UniRef100_A0A6L4ZDM4 50S ribosomal protein L1 n=1 Tax=Prolixibacteraceae bacterium TaxID=2053594 RepID=A0A6L4ZDM4_9BACT	velocity_reduction_stressor_phase	Ribosomal proteins
ES22_IMP_S_C17_127_3023237_lcl_2	61.06443730127	1.92620095084524	0.575868459995744	2.84192855619172e-05	0.0254872678704942	UniRef100_A0A3C2D2Z5 Transcription termination/antitermination protein NusG n=1 Tax=Prolixibacteraceae bacterium TaxID=2053594 RepID=A0A3C2D2Z5_9BACT	velocity_reduction_stressor_phase	Others
ES22_IMP_S_C23_127_6954587_lcl_19	54.1235574891042	-2.49923867030739	0.843649489274529	9.00223465488685e-05	0.0443597478326493	UniRef100_F3Y7G6 Photosystem II protein D1 n=1 Tax=Fistulifera solaris TaxID=1519565 RepID=F3Y7G6_FISSO	velocity_reduction_stressor_phase	Photosystem I/II
ES22_IMP_S_C24_127_6023720_lcl_2	22.9598137161976	4.93131403676606	1.26245421718939	2.77954701821624e-06	0.0115093362031195	UniRef100_A0A0E9LTC4 Small heat shock protein n=1 Tax=Geofilum rubicundum JCM 15548 TaxID=1236989 RepID=A0A0E9LTC4_9BACT	velocity_reduction_stressor_phase	Heat/cold-shock proteins
ES22_IMP_S_C35_127_6183548_lcl_1	35.9285447111654	-1.91606373888188	0.556731064842402	2.0925879845085e-05	0.0237556415461614	UniRef100_UPI001CFBDD77 pyruvate dehydrogenase (acetyl-transferring), homodimeric type n=1 Tax=Dechloromonas denitrificans TaxID=281362 RepID=UPI001CFBDD77	velocity_reduction_stressor_phase	Others
ES22_IMP_S_C53_127_4882083_lcl_1	8.76319947748476	2.99344958161245	1.01820594511194	9.47923678770737e-05	0.0449871409067531	UniRef100_A0A1W9T974 Chaperonin GroEL n=1 Tax=Bacteroidetes bacterium 4572_117 TaxID=1971632 RepID=A0A1W9T974_9BACT	velocity_reduction_stressor_phase	Chaperones
ES22_IMP_S_C03_127_1284660_lcl_1	30.4933435284431	2.52615537223772	0.867717999169485	0.00010590563338875	0.0463583769844705	UniRef100_A0A7Y4RKJ9 Chaperonin GroEL n=1 Tax=Anaerolineales bacterium TaxID=2073117 RepID=A0A7Y4RKJ9_9CHLR	velocity_reduction_stressor_phase	Chaperones
ES22_IMP_S_C14_127_3294207_lcl_1	23.4452279222757	2.84819594176167	0.763725640542433	6.69921700901102e-06	0.016689052194976	NA	velocity_reduction_stressor_phase	Unknown function
ES22_IMP_S_C23_127_757379_lcl_2	18.6823771295508	2.00807091265301	0.69760444086012	0.00012801556483139	0.0492739051535344	UniRef100_UPI00198CFE12 50S ribosomal protein L18 n=1 Tax=Verrucomicrobia bacterium TaxID=2026799 RepID=UPI00198CFE12	velocity_reduction_stressor_phase	Ribosomal proteins
ES22_IMP_S_C28_127_1468317_lcl_1	12.5264423003135	2.65356961903232	0.85320039269257	6.36277056908815e-05	0.0385562400640225	UniRef100_A0A6L4ZE75 Chaperonin GroEL n=1 Tax=Prolixibacteraceae bacterium TaxID=2053594 RepID=A0A6L4ZE75_9BACT	velocity_reduction_stressor_phase	Chaperones
ES22_IMP_S_C39_127_559127_lcl_1	28.7187578621707	4.00406474928211	1.00316984282742	2.12826739206809e-06	0.0106038558068246	UniRef100_A0A6B0V562 Uncharacterized protein (Fragment) n=1 Tax=Ixodes ricinus TaxID=34613 RepID=A0A6B0V562_IXORI	velocity_reduction_stressor_phase	Unknown function
ES22_IMP_S_C49_127_2038435_lcl_3	12.1710291372884	3.14453983355255	0.862465322799574	1.15479218159184e-05	0.0187899222689548	UniRef100_A0A3E1EK43 HSP20 family protein n=1 Tax=Verrucomicrobia bacterium TaxID=2026799 RepID=A0A3E1EK43_9BACT	velocity_reduction_stressor_phase	Heat/cold-shock proteins
ES22_IMP_S_C50_127_10975473_lcl_1	13.1417411877973	2.35902182816516	0.632896929369569	7.46259251854116e-06	0.0176123074957981	UniRef100_UPI0014306D1F co-chaperone GroES n=1 Tax=Maribellus sediminis TaxID=2696285 RepID=UPI0014306D1F	velocity_reduction_stressor_phase	Chaperones
ES22_IMP_S_C55_127_1082487_lcl_2	79.6228814467216	1.58844885919416	0.471013433293916	2.75091953800419e-05	0.0254872678704942	UniRef100_A0A6L4ZDZ3 50S ribosomal protein L2 n=1 Tax=Prolixibacteraceae bacterium TaxID=2053594 RepID=A0A6L4ZDZ3_9BACT	velocity_reduction_stressor_phase	Ribosomal proteins
ES22_IMP_S_C11_127_5070215_lcl_1	35.4529689038579	2.26678819292366	0.674450501793822	2.71573381575701e-05	0.0254872678704942	UniRef100_A0A4V2AI46 Chaperonin GroEL n=1 Tax=Myxococcales bacterium TaxID=2026763 RepID=A0A4V2AI46_9DELT	velocity_reduction_stressor_phase	Chaperones
ES22_IMP_S_C48_127_3781251_lcl_1	7.06644947955302	3.34154956116403	0.896392675844855	7.83781948013758e-06	0.0177090878937838	UniRef100_A0A7Y7NML2 60 kDa chaperonin (Fragment) n=1 Tax=Geobacteraceae bacterium TaxID=2282154 RepID=A0A7Y7NML2_9DELT	velocity_reduction_stressor_phase	Chaperones
ES22_IMP_S_C49_127_2038435_lcl_4	10.9194458568712	3.46354038223473	0.980111600243491	1.66306736912872e-05	0.0213069815522244	UniRef100_B1ZWT7 Heat shock protein Hsp20 n=1 Tax=Opitutus terrae (strain DSM 11246 / JCM 15787 / PB90-1) TaxID=452637 RepID=B1ZWT7_OPITP	velocity_reduction_stressor_phase	Heat/cold-shock proteins
ES22_IMP_S_C50_127_1947633_lcl_1	18.5796409861434	2.47034862785294	0.813570876494344	7.78388874675618e-05	0.0409834667780305	UniRef100_A0A1F3JW48 Chaperonin GroEL n=4 Tax=Bacteroidetes TaxID=976 RepID=A0A1F3JW48_9BACT	velocity_reduction_stressor_phase	Chaperones
ES22_IMP_S_C03_127_5170821_lcl_3	15.0297822405783	3.29599232220595	0.686747434475391	7.07370764441559e-08	0.00105731887112354	UniRef100_A0A1F3D5H9 Chaperonin GroEL n=2 Tax=Bacteroidetes TaxID=976 RepID=A0A1F3D5H9_9BACT	velocity_reduction_stressor_phase	Chaperones
ES22_IMP_S_C12_127_7351640_lcl_1	13.1066222969532	3.21973980310311	1.08578152042604	0.00012427485685749	0.0486988297980161	UniRef100_A0A7X6YWQ4 Adenylyl-sulfate reductase subunit alpha n=1 Tax=Desulfobulbaceae bacterium TaxID=2053307 RepID=A0A7X6YWQ4_9DELT	velocity_reduction_stressor_phase	Others
ES22_IMP_S_C17_127_5746832_lcl_2	8.39942564548332	2.33576049662838	0.792686176360322	0.00011888614336916	0.0477617213570277	UniRef100_UPI001BAC5145 HAMP domain-containing histidine kinase n=1 Tax=Carboxylicivirga linearis TaxID=1628157 RepID=UPI001BAC5145	velocity_reduction_stressor_phase	Others
ES22_IMP_S_C34_127_2752896_lcl_1	8.50026697339294	2.72125717984034	0.866939590610277	5.60146499512478e-05	0.0369379547910129	UniRef100_A0A1W9T974 Chaperonin GroEL n=1 Tax=Bacteroidetes bacterium 4572_117 TaxID=1971632 RepID=A0A1W9T974_9BACT	velocity_reduction_stressor_phase	Chaperones
ES22_IMP_S_C50_127_17099627_lcl_1	22.6519300438714	3.57464961828445	0.859811466372178	1.12022392052e-06	0.00717607441885682	UniRef100_A0A1F3EX75 Chaperone protein DnaK n=2 Tax=Bacteroidetes TaxID=976 RepID=A0A1F3EX75_9BACT	velocity_reduction_stressor_phase	Chaperones
ES22_IMP_S_C12_127_148762_lcl_2	11.7108262476433	5.07991487505756	1.20573151940472	3.20833831470834e-06	0.0115093362031195	UniRef100_UPI00040BF53F dissimilatory-type sulfite reductase subunit beta n=1 Tax=Desulfogranum mediterraneum TaxID=160661 RepID=UPI00040BF53F	velocity_reduction_stressor_phase	Others
ES22_IMP_S_C42_127_5357292_lcl_2	13.6808030834131	2.17972648168196	0.694634528710205	6.32421210706739e-05	0.0385562400640225	UniRef100_A0A0S8JUK4 50S ribosomal protein L1 n=1 Tax=Bacteroides sp. SM23_62 TaxID=1703352 RepID=A0A0S8JUK4_9BACE	velocity_reduction_stressor_phase	Ribosomal proteins
ES22_IMP_S_C49_127_9077446_lcl_3	16.2403362609203	2.23401424243087	0.568143485700995	3.76978605425124e-06	0.0126452374681558	UniRef100_A0A6L4ZH32 50S ribosomal protein L7/L12 n=1 Tax=Prolixibacteraceae bacterium TaxID=2053594 RepID=A0A6L4ZH32_9BACT	velocity_reduction_stressor_phase	Ribosomal proteins
ES22_IMP_S_C55_127_1112266_lcl_1	14.7836201056193	2.41648299567294	0.529501350615292	2.24272707929028e-07	0.00251418115814988	UniRef100_A0A6L4ZDM4 50S ribosomal protein L1 n=1 Tax=Prolixibacteraceae bacterium TaxID=2053594 RepID=A0A6L4ZDM4_9BACT	velocity_reduction_stressor_phase	Ribosomal proteins
ES22_IMP_S_C11_127_542121_lcl_3	19.092879603602	2.06527792681896	0.706448329366464	0.00010652911594054	0.0463583769844705	UniRef100_A0A6L4ZDM4 50S ribosomal protein L1 n=1 Tax=Prolixibacteraceae bacterium TaxID=2053594 RepID=A0A6L4ZDM4_9BACT	velocity_reduction_stressor_phase	Ribosomal proteins
ES22_IMP_S_C12_127_858582_lcl_1	8.7031898049453	2.47065934452109	0.793924662582144	7.54819037581039e-05	0.0405355902678924	UniRef100_A0A2G6GK36 Chaperonin GroEL n=1 Tax=Chloroflexi bacterium TaxID=2026724 RepID=A0A2G6GK36_9CHLR	velocity_reduction_stressor_phase	Chaperones
ES22_IMP_S_C48_127_6533798_lcl_1	10.750423722753	3.72280473365688	0.988059672555254	8.01961563968475e-06	0.0177090878937838	UniRef100_UPI00047CDFD8 chaperonin GroEL n=1 Tax=Alkaliflexus imshenetskii TaxID=286730 RepID=UPI00047CDFD8	velocity_reduction_stressor_phase	Chaperones
ES22_IMP_S_C07_127_1068572_lcl_2	4.62060705154763	3.17198319113927	0.927191998443286	2.5103340936252e-05	0.0252585717364213	UniRef100_A0A3N5DQB8 Chaperonin GroEL n=1 Tax=Bacteroidales bacterium TaxID=2030927 RepID=A0A3N5DQB8_9BACT	velocity_reduction_stressor_phase	Chaperones
ES22_IMP_S_C11_127_7359818_lcl_3	14.7947633929538	2.8018700551107	0.670769837109293	1.34510413715276e-06	0.00804219828881806	UniRef100_A0A3C2D7Z2 Protein translocase subunit SecY n=1 Tax=Prolixibacteraceae bacterium TaxID=2053594 RepID=A0A3C2D7Z2_9BACT	velocity_reduction_stressor_phase	Protein translocases
ES22_IMP_S_C13_127_3963839_lcl_3	4.52587949422456	3.02733603328987	0.862641900163656	2.56294953114229e-05	0.0252585717364213	UniRef100_A0A399SZ07 10 kDa chaperonin n=1 Tax=Maribellus luteus TaxID=2305463 RepID=A0A399SZ07_9BACT	velocity_reduction_stressor_phase	Chaperones
ES22_IMP_S_C20_127_7784664_lcl_1	9.37141205826726	3.22019108425457	0.94984591755261	2.49246848628031e-05	0.0252585717364213	UniRef100_A0A3D1KXE4 Molecular chaperone HtpG n=1 Tax=Prolixibacteraceae bacterium TaxID=2053594 RepID=A0A3D1KXE4_9BACT	velocity_reduction_stressor_phase	Chaperones
ES22_IMP_S_C20_127_2399783_lcl_1	17.8503516662418	2.03920511502058	0.618857833950583	3.3919751029581e-05	0.02702878642439	UniRef100_UPI00143008EF DNA-directed RNA polymerase subunit beta n=1 Tax=Maribellus sediminis TaxID=2696285 RepID=UPI00143008EF	velocity_reduction_stressor_phase	DNA-directed RNA polymerase subunits
ES22_IMP_S_C26_127_6815073_lcl_1	8.2208594507853	2.40105958761011	0.755667938040192	5.94228667369792e-05	0.0380658639826607	UniRef100_A0A7Y4VCT0 Chaperonin GroEL n=1 Tax=Verrucomicrobia bacterium TaxID=2026799 RepID=A0A7Y4VCT0_9BACT	velocity_reduction_stressor_phase	Chaperones
ES22_IMP_S_C48_127_9826688_lcl_4	10.0823010568068	2.22451179563199	0.761008498758806	0.00012325234170646	0.0486944482874933	UniRef100_A0A6L4ZF82 30S ribosomal protein S5 n=1 Tax=Prolixibacteraceae bacterium TaxID=2053594 RepID=A0A6L4ZF82_9BACT	velocity_reduction_stressor_phase	Ribosomal proteins
ES22_IMP_S_C57_127_6594180_lcl_4	13.7325663077765	2.31174629494339	0.787955458604776	0.00011309764512816	0.046958037537173	UniRef100_A0A6L4ZDX3 30S ribosomal protein S13 n=1 Tax=Prolixibacteraceae bacterium TaxID=2053594 RepID=A0A6L4ZDX3_9BACT	velocity_reduction_stressor_phase	Ribosomal proteins
ES22_IMP_S_C61_127_6099203_lcl_1	19.0413558379215	2.34559868511452	0.606834627793651	4.95189572030922e-06	0.0138338120628328	UniRef100_A0A6L4ZHH3 50S ribosomal protein L22 n=1 Tax=Prolixibacteraceae bacterium TaxID=2053594 RepID=A0A6L4ZHH3_9BACT	velocity_reduction_stressor_phase	Ribosomal proteins
ES22_IMP_S_C03_127_5325904_lcl_1	5.71665169407216	5.98118187241433	2.70535918197955	8.02253262571631e-05	0.0418305112483788	UniRef100_A0A1F7X321 TROVE domain-containing protein n=1 Tax=Candidatus Woesebacteria bacterium RBG_13_36_22 TaxID=1802478 RepID=A0A1F7X321_9BACT	velocity_reduction_stressor_phase	Others
ES22_IMP_S_C14_127_5690247_lcl_1	27.7252466463988	4.06668196151376	1.00912584257749	3.08362080196177e-06	0.0115093362031195	UniRef100_A0A3M1Z022 Hsp20/alpha crystallin family protein n=1 Tax=Bacteroidetes bacterium TaxID=1898104 RepID=A0A3M1Z022_9BACT	velocity_reduction_stressor_phase	Heat/cold-shock proteins
ES22_IMP_S_C50_127_6860799_lcl_4	15.166517237485	2.26625201487808	0.587827052273019	4.37114002128374e-06	0.0133244329077786	UniRef100_A0A6L4ZDY3 30S ribosomal protein S8 n=1 Tax=Prolixibacteraceae bacterium TaxID=2053594 RepID=A0A6L4ZDY3_9BACT	velocity_reduction_stressor_phase	Ribosomal proteins
ES22_IMP_S_C02_127_4364338_lcl_2	18.4192618521322	1.49060492378354	0.456576169639989	4.20097611094633e-05	0.0306305805331707	UniRef100_A0A2N2MD33 50S ribosomal protein L16 n=1 Tax=Chloroflexi bacterium HGW-Chloroflexi-6 TaxID=2013729 RepID=A0A2N2MD33_9CHLR	velocity_reduction_stressor_phase	Ribosomal proteins
ES22_IMP_S_C09_127_5194572_lcl_2	5.70274020483441	4.11322464200145	1.35007586728617	9.24460523389802e-05	0.0449372568177151	UniRef100_A0A7X8CQP1 Hsp20/alpha crystallin family protein n=1 Tax=Bacteroidales bacterium TaxID=2030927 RepID=A0A7X8CQP1_9BACT	velocity_reduction_stressor_phase	Heat/cold-shock proteins
ES22_IMP_S_C28_127_807825_lcl_1	19.5328053181505	2.03570565518854	0.514126495883706	3.12912858344329e-06	0.0115093362031195	UniRef100_A0A399SUI0 DNA-directed RNA polymerase subunit alpha n=1 Tax=Maribellus luteus TaxID=2305463 RepID=A0A399SUI0_9BACT	velocity_reduction_stressor_phase	DNA-directed RNA polymerase subunits
ES22_IMP_S_C28_127_8177610_lcl_1	5.48814901463265	3.83182182665261	1.24180930890375	0.0001189810794953	0.0477617213570277	UniRef100_A0A091AL97 Molecular chaperone DnaK (Fragment) n=1 Tax=Sulfuricurvum sp. MLSB TaxID=1537917 RepID=A0A091AL97_9PROT	velocity_reduction_stressor_phase	Chaperones
ES22_IMP_S_C50_127_16412177_lcl_1	19.1458819206653	2.31013309855031	0.622918582195193	8.53523749514593e-06	0.0177160919557097	UniRef100_A0A1F3BX42 Molecular chaperone DnaK (Fragment) n=1 Tax=Bacteroidetes bacterium GWA2_31_9 TaxID=1797314 RepID=A0A1F3BX42_9BACT	velocity_reduction_stressor_phase	Chaperones
ES22_IMP_S_C51_127_6245455_lcl_1	9.58304053971834	3.69901035209199	1.02858219102674	1.19423477061475e-05	0.0187899222689548	UniRef100_A0A1V6DKZ4 Chaperonin GroEL n=1 Tax=Verrucomicrobia bacterium ADurb.Bin122 TaxID=1852929 RepID=A0A1V6DKZ4_9BACT	velocity_reduction_stressor_phase	Chaperones
ES22_IMP_S_C58_127_1707247_lcl_2	2119.57667341325	6.97351657982545	1.80266802832187	2.3799225305295e-06	0.0112336101213409	NA	velocity_reduction_stressor_phase	Unknown function
ES22_IMP_S_C05_127_7152756_lcl_1	7.08041196716173	2.62772958009472	0.82290079187756	5.12668818035765e-05	0.034569682411956	UniRef100_A0A6L4YG41 Chaperonin GroEL n=1 Tax=Rhodocyclaceae bacterium TaxID=1898103 RepID=A0A6L4YG41_9RHOO	velocity_reduction_stressor_phase	Chaperones
ES22_IMP_S_C43_127_1680057_lcl_2	4.20788942098017	3.21426144893177	1.02028425011721	7.81438268015478e-05	0.0409834667780305	UniRef100_A0A521ZES2 Chaperonin GroEL n=1 Tax=Verrucomicrobia bacterium TaxID=2026799 RepID=A0A521ZES2_9BACT	velocity_reduction_stressor_phase	Chaperones
ES22_IMP_S_C48_127_4029664_lcl_2	52.0207542785999	-1.67144119199435	0.553074813935671	8.20449672772363e-05	0.0420459360018536	UniRef100_UPI001CF8E9CE hypothetical protein n=1 Tax=Dechloromonas denitrificans TaxID=281362 RepID=UPI001CF8E9CE	velocity_reduction_stressor_phase	Unknown function
ES22_IMP_S_C07_127_2503097_lcl_1	25.3056428178168	2.94997662133813	0.767523708243326	4.4571768031105e-06	0.0133244329077786	UniRef100_A0A6L4Z7G7 Chaperone protein DnaK n=1 Tax=Prolixibacteraceae bacterium TaxID=2053594 RepID=A0A6L4Z7G7_9BACT	velocity_reduction_stressor_phase	Chaperones
ES22_IMP_S_C09_127_3659179_lcl_9	6.0368193393282	6.13054230513577	2.73737043474576	8.4410137780529e-05	0.042767937839461	UniRef100_A0A7V6PTQ2 Vitamin B12-dependent ribonucleotide reductase n=1 Tax=bacterium TaxID=1869227 RepID=A0A7V6PTQ2_9BACT	velocity_reduction_stressor_phase	Others
ES22_IMP_S_C11_127_119203_lcl_1	4.90721715246845	6.04359402707902	2.62096464856129	2.45813659946723e-05	0.0252585717364213	NA	velocity_reduction_stressor_phase	Unknown function
ES22_IMP_S_C12_127_1622504_lcl_1	13.8208441586976	2.09221765514474	0.56676885236415	9.13830906426199e-06	0.0180025035817875	UniRef100_A0A2G6GY74 50S ribosomal protein L1 n=1 Tax=Bacteroidetes bacterium TaxID=1898104 RepID=A0A2G6GY74_9BACT	velocity_reduction_stressor_phase	Ribosomal proteins
ES22_IMP_S_C14_127_2065539_lcl_1	26.3291484417861	2.8815967717447	0.99407865864385	0.00010684268177231	0.0463583769844705	UniRef100_A0A3C2CZK3 Chaperonin GroEL n=1 Tax=Prolixibacteraceae bacterium TaxID=2053594 RepID=A0A3C2CZK3_9BACT	velocity_reduction_stressor_phase	Chaperones
ES22_IMP_S_C19_127_4561681_lcl_2	16.2498243799126	-3.18401357511003	0.7678828527356	1.6331154835783e-06	0.00861545270080897	UniRef100_UPI001F1F5036 DEAD/DEAH box helicase n=1 Tax=Hydrogenophaga sp. SL48 TaxID=2806347 RepID=UPI001F1F5036	velocity_reduction_stressor_phase	Others
ES22_IMP_S_C31_127_5452240_lcl_1	4.37206207239324	2.65205954497104	0.823099544719034	6.08784949969317e-05	0.0385562400640225	UniRef100_A0A2N4XTG7 Chaperonin GroEL n=1 Tax=Uliginosibacterium sp. TH139 TaxID=2067453 RepID=A0A2N4XTG7_9RHOO	velocity_reduction_stressor_phase	Chaperones
ES22_IMP_S_C41_127_7434916_lcl_2	7.86089524812569	2.69526401453	0.78864987556067	3.18479731620518e-05	0.0262773866356025	UniRef100_A0A1F4HMU2 Chaperone protein DnaK n=1 Tax=Burkholderiales bacterium RIFCSPHIGHO2_12_FULL_69_20 TaxID=1797561 RepID=A0A1F4HMU2_9BURK	velocity_reduction_stressor_phase	Chaperones
ES22_IMP_S_C47_127_260029_lcl_2	8.21168301751762	2.75174178638647	0.893798048122868	7.03146175448486e-05	0.0391588407576486	UniRef100_A0A6L4ZF74 50S ribosomal protein L17 n=1 Tax=Prolixibacteraceae bacterium TaxID=2053594 RepID=A0A6L4ZF74_9BACT	velocity_reduction_stressor_phase	Ribosomal proteins
ES22_IMP_S_C58_127_5021719_lcl_3	28.9781198210781	2.16436747904185	0.673001232806518	4.29672577254186e-05	0.0308274605967098	UniRef100_A0A3C2D1J5 50S ribosomal protein L1 n=1 Tax=Prolixibacteraceae bacterium TaxID=2053594 RepID=A0A3C2D1J5_9BACT	velocity_reduction_stressor_phase	Ribosomal proteins
ES22_IMP_S_C05_127_7401108_lcl_1	7.98008301755076	3.04879943393506	1.0681288558251	0.00012544705604022	0.0487033260902834	UniRef100_A0A662B2J1 Molecular chaperone DnaK (Fragment) n=1 Tax=Bacteroidetes bacterium TaxID=1898104 RepID=A0A662B2J1_9BACT	velocity_reduction_stressor_phase	Chaperones
ES22_IMP_S_C07_127_8665439_lcl_4	40.8027268757415	2.03990838818004	0.667695648983957	7.35564416870612e-05	0.0399803779383073	UniRef100_A0A3C2D7Z2 Protein translocase subunit SecY n=1 Tax=Prolixibacteraceae bacterium TaxID=2053594 RepID=A0A3C2D7Z2_9BACT	velocity_reduction_stressor_phase	Protein translocases
ES22_IMP_S_C22_127_5940421_lcl_1	8.10251497936337	2.70022239698104	0.826014538836033	3.98583042249779e-05	0.0300387588051151	UniRef100_A0A1F3D5H9 Chaperonin GroEL n=2 Tax=Bacteroidetes TaxID=976 RepID=A0A1F3D5H9_9BACT	velocity_reduction_stressor_phase	Chaperones
ES22_IMP_S_C48_127_1168089_lcl_1	7.02724407119924	3.03020607359397	0.892991469371626	2.91059018070385e-05	0.025549733500399	UniRef100_A0A6L4ZF91 50S ribosomal protein L16 n=1 Tax=Prolixibacteraceae bacterium TaxID=2053594 RepID=A0A6L4ZF91_9BACT	velocity_reduction_stressor_phase	Ribosomal proteins
ES22_IMP_S_C03_127_8127562_lcl_2	6.2644243409985	4.96934870983337	1.44354310332282	1.78850190444792e-05	0.0219723583967949	UniRef100_A0A1F3D5L4 SHSP domain-containing protein n=2 Tax=Bacteroidetes TaxID=976 RepID=A0A1F3D5L4_9BACT	velocity_reduction_stressor_phase	Heat/cold-shock proteins
ES22_IMP_S_C12_127_8939693_lcl_2	20.2793519775796	1.86476469342303	0.601330082691916	6.97597259737999e-05	0.0391276752802217	UniRef100_A0A5K7SCH9 DNA-directed RNA polymerase subunit beta' n=1 Tax=Aquipluma nitroreducens TaxID=2010828 RepID=A0A5K7SCH9_9BACT	velocity_reduction_stressor_phase	DNA-directed RNA polymerase subunits
ES22_IMP_S_C15_127_3990892_lcl_1	19.6137089924859	2.8157994920086	0.651666569696035	6.0394858968825e-07	0.00541639213690114	UniRef100_A0A7Y4VCT0 Chaperonin GroEL n=1 Tax=Verrucomicrobia bacterium TaxID=2026799 RepID=A0A7Y4VCT0_9BACT	velocity_reduction_stressor_phase	Chaperones
ES22_IMP_S_C31_127_6017525_lcl_4	34.0573959811064	2.39416382514549	0.466621403571206	1.35764110483053e-08	0.00030439331801129	UniRef100_A0A6L4ZDM4 50S ribosomal protein L1 n=1 Tax=Prolixibacteraceae bacterium TaxID=2053594 RepID=A0A6L4ZDM4_9BACT	velocity_reduction_stressor_phase	Ribosomal proteins
ES22_IMP_S_C34_127_2138250_lcl_1	14.8579373856704	2.96661350425455	0.916863574310943	4.05602272767343e-05	0.0303130238571614	UniRef100_A0A1F3D5H9 Chaperonin GroEL n=2 Tax=Bacteroidetes TaxID=976 RepID=A0A1F3D5H9_9BACT	velocity_reduction_stressor_phase	Chaperones
ES22_IMP_S_C09_127_6002959_lcl_1	43.9767040931231	2.35817357174035	0.557850125987684	9.64356416945467e-07	0.00665279819545541	UniRef100_A0A6L4ZE29 Protein translocase subunit SecY n=1 Tax=Prolixibacteraceae bacterium TaxID=2053594 RepID=A0A6L4ZE29_9BACT	velocity_reduction_stressor_phase	Protein translocases
ES22_IMP_S_C12_127_335437_lcl_1	109.68302335776	1.91476455932663	0.654862415704318	0.00010920936630495	0.0463583769844705	UniRef100_A0A3B9ZNT5 Uncharacterized protein (Fragment) n=1 Tax=Prolixibacteraceae bacterium TaxID=2053594 RepID=A0A3B9ZNT5_9BACT	velocity_reduction_stressor_phase	Unknown function
ES22_IMP_S_C20_127_4855661_lcl_5	12.4849533825416	1.71662625742392	0.568639800083129	9.39167852779467e-05	0.0449871409067531	UniRef100_A0A5K7S6R7 30S ribosomal protein S3 n=1 Tax=Aquipluma nitroreducens TaxID=2010828 RepID=A0A5K7S6R7_9BACT	velocity_reduction_stressor_phase	Ribosomal proteins
ES22_IMP_S_C31_127_1341266_lcl_1	39.9795407080887	-1.53174103078748	0.513179204727093	9.51035978685823e-05	0.0449871409067531	UniRef100_UPI00129159A5 hypothetical protein n=1 Tax=Dechloromonas sp. H13 TaxID=2570193 RepID=UPI00129159A5	velocity_reduction_stressor_phase	Unknown function
ES22_IMP_S_C32_127_6971457_lcl_1	14.7694640975186	2.15577849361499	0.702595473292817	7.42042268277827e-05	0.0400895040638315	UniRef100_A0A7C3I4J6 Chaperonin GroEL n=1 Tax=Verrucomicrobia subdivision 3 bacterium TaxID=2052186 RepID=A0A7C3I4J6_9BACT	velocity_reduction_stressor_phase	Chaperones
ES22_IMP_S_C35_127_7294244_lcl_1	4.5154946316186	5.1141435531473	2.37054718736853	0.00010656860618026	0.0463583769844705	UniRef100_A0A2W7Q357 Elongation factor G n=1 Tax=Breznakibacter xylanolyticus TaxID=990 RepID=A0A2W7Q357_9BACT	velocity_reduction_stressor_phase	Elongation factor Tu
ES22_IMP_S_C50_127_16633402_lcl_1	6.42541049321414	3.1237915855501	1.03252886996475	8.50473190323241e-05	0.042767937839461	UniRef100_A0A7U3YNV5 Chaperonin GroEL n=1 Tax=Desulfobulbus propionicus (strain ATCC 33891 / DSM 2032 / VKM B-1956 / 1pr3) TaxID=577650 RepID=A0A7U3YNV5_DESPD	velocity_reduction_stressor_phase	Chaperones
ES22_IMP_S_C56_127_16031708_lcl_2	14.7052720515081	1.66679156296165	0.565903639483903	0.00011211156469019	0.0468366975058224	UniRef100_A0A3D1KXF7 Uncharacterized protein n=1 Tax=Prolixibacteraceae bacterium TaxID=2053594 RepID=A0A3D1KXF7_9BACT	velocity_reduction_stressor_phase	Unknown function
ES22_IMP_S_C09_127_6360833_lcl_2	25.226767148766	2.49398096111054	0.743592668229754	2.82894256420687e-05	0.0254872678704942	UniRef100_A0A6L4ZE75 Chaperonin GroEL n=1 Tax=Prolixibacteraceae bacterium TaxID=2053594 RepID=A0A6L4ZE75_9BACT	velocity_reduction_stressor_phase	Chaperones
ES22_IMP_S_C25_127_2915930_lcl_1	19.4660345013391	-3.66003988676335	0.925322166180427	2.84995165622016e-06	0.0115093362031195	UniRef100_A0A8F0WG09 Ribulose bisphosphate carboxylase large chain n=8 Tax=root TaxID=1 RepID=A0A8F0WG09_9STRA	velocity_reduction_stressor_phase	Ribulose carboxylases
ES22_IMP_S_C28_127_7794979_lcl_1	31.509253617454	2.63372225325424	0.753825296330186	1.65388577121369e-05	0.0213069815522244	UniRef100_A0A3C2CZK3 Chaperonin GroEL n=1 Tax=Prolixibacteraceae bacterium TaxID=2053594 RepID=A0A3C2CZK3_9BACT	velocity_reduction_stressor_phase	Chaperones
ES22_IMP_S_C41_127_371466_lcl_2	25.1907356371135	1.88952033019753	0.63578111542882	0.00010104304223551	0.045940522893155	UniRef100_A0A6L4ZFK9 30S ribosomal protein S3 n=1 Tax=Prolixibacteraceae bacterium TaxID=2053594 RepID=A0A6L4ZFK9_9BACT	velocity_reduction_stressor_phase	Ribosomal proteins
ES22_IMP_S_C63_127_6056042_lcl_1	4.81767177117545	3.67925164116896	1.04972372328467	2.79694652557195e-05	0.0254872678704942	UniRef100_A0A7Y7NML2 60 kDa chaperonin (Fragment) n=1 Tax=Geobacteraceae bacterium TaxID=2282154 RepID=A0A7Y7NML2_9DELT	velocity_reduction_stressor_phase	Chaperones
ES22_IMP_S_C64_127_227248_lcl_1	32.852476129395	1.63770969952412	0.535184900049965	7.75551407257448e-05	0.0409834667780305	UniRef100_A0A6L4ZHH3 50S ribosomal protein L22 n=1 Tax=Prolixibacteraceae bacterium TaxID=2053594 RepID=A0A6L4ZHH3_9BACT	velocity_reduction_stressor_phase	Ribosomal proteins
ES22_IMP_S_C13_127_651331_lcl_2	35.5463668054943	2.58744790319272	0.713810246310039	1.05450094200653e-05	0.0185432956827395	UniRef100_A0A2W7NRB6 Chaperonin GroEL n=1 Tax=Breznakibacter xylanolyticus TaxID=990 RepID=A0A2W7NRB6_9BACT	velocity_reduction_stressor_phase	Chaperones
ES22_IMP_S_C22_127_6101847_lcl_2	25.2034590747705	5.52562923012627	2.14665447912944	0.00012140488637977	0.0481767894920229	UniRef100_A0A5K7SCE5 Small heat shock protein n=1 Tax=Aquipluma nitroreducens TaxID=2010828 RepID=A0A5K7SCE5_9BACT	velocity_reduction_stressor_phase	Heat/cold-shock proteins
ES22_IMP_S_C41_127_6242895_lcl_2	13.8784452301448	2.59764215705123	0.733812826612188	1.50021628198743e-05	0.021188343770444	UniRef100_A0A7L9BJJ4 Chaperonin GroEL n=1 Tax=Flammeovirgaceae bacterium TaxID=2026740 RepID=A0A7L9BJJ4_9BACT	velocity_reduction_stressor_phase	Chaperones
ES22_IMP_S_C41_127_13569853_lcl_1	5.0343444041752	2.7695704556368	0.834865974741746	3.62623904431473e-05	0.0279791822122866	UniRef100_A0A522G9N8 60 kDa chaperonin (Fragment) n=1 Tax=Bacteroidetes bacterium TaxID=1898104 RepID=A0A522G9N8_9BACT	velocity_reduction_stressor_phase	Chaperones
ES22_IMP_S_C50_127_14684545_lcl_2	21.1467893442699	2.84575778322414	0.661851242591148	6.7297435213033e-07	0.00548675989291858	UniRef100_A0A662AYB7 Chaperonin GroEL n=1 Tax=Bacteroidetes bacterium TaxID=1898104 RepID=A0A662AYB7_9BACT	velocity_reduction_stressor_phase	Chaperones
ES22_IMP_S_C56_127_8489775_lcl_1	11.0254191619542	2.47866984316972	0.826275805557713	9.39884647430694e-05	0.0449871409067531	UniRef100_A0A6L4Z7G7 Chaperone protein DnaK n=1 Tax=Prolixibacteraceae bacterium TaxID=2053594 RepID=A0A6L4Z7G7_9BACT	velocity_reduction_stressor_phase	Chaperones
ES22_IMP_S_C39_127_2027630_lcl_2	311.50946033982	1.97725920637171	0.672825908973026	0.00010465746795881	0.0463583769844705	UniRef100_A0A3C2D3S3 Uncharacterized protein n=1 Tax=Prolixibacteraceae bacterium TaxID=2053594 RepID=A0A3C2D3S3_9BACT	velocity_reduction_stressor_phase	Unknown function
ES22_IMP_S_C42_127_11949388_lcl_3	77.5695693120084	1.43396557155655	0.46136831041136	6.64153089754154e-05	0.0389302232342626	UniRef100_A0A359FQP8 Elongation factor Tu n=2 Tax=Bacteroidetes TaxID=976 RepID=A0A359FQP8_9BACT	velocity_reduction_stressor_phase	Elongation factor Tu
ES22_IMP_S_C49_127_10332986_lcl_1	12.6457041710874	2.4856870652772	0.703865631052333	1.5381124122338e-05	0.0212219285332868	UniRef100_A0A7X9F770 Chaperonin GroEL n=1 Tax=Bacteroidales bacterium TaxID=2030927 RepID=A0A7X9F770_9BACT	velocity_reduction_stressor_phase	Chaperones
ES22_IMP_S_C55_127_4910342_lcl_3	7.68115781010649	2.27836806710788	0.7885520748434	0.0001246662549508	0.0486988297980161	UniRef100_A0A4U2LKT6 50S ribosomal protein L11 n=1 Tax=Puteibacter caeruleilacunae TaxID=2528631 RepID=A0A4U2LKT6_9BACT	velocity_reduction_stressor_phase	Ribosomal proteins
ES22_IMP_S_C05_127_7275733_lcl_2	23.3136009954211	1.57321687268824	0.502970236242161	6.18420197017487e-05	0.0385562400640225	UniRef100_A0A7X7HQI5 Elongation factor Tu n=1 Tax=Bacteroidales bacterium TaxID=2030927 RepID=A0A7X7HQI5_9BACT	velocity_reduction_stressor_phase	Elongation factor Tu
ES22_IMP_S_C24_127_830720_lcl_1	8.81419185564501	3.1910740196775	0.957102615788094	2.91543756740899e-05	0.025549733500399	UniRef100_A0A6L4ZE75 Chaperonin GroEL n=1 Tax=Prolixibacteraceae bacterium TaxID=2053594 RepID=A0A6L4ZE75_9BACT	velocity_reduction_stressor_phase	Chaperones
ES22_IMP_S_C24_127_2126874_lcl_2	7.68378025336971	2.55458888710413	0.767083421477902	3.51972778648047e-05	0.0274486736586894	UniRef100_A0A1T5JVC2 Chaperonin GroEL n=1 Tax=Ohtaekwangia koreensis TaxID=688867 RepID=A0A1T5JVC2_9BACT	velocity_reduction_stressor_phase	Chaperones
ES22_IMP_S_C34_127_2799358_lcl_1	6.42135646029109	2.39935165024821	0.63491682643273	8.09598924707176e-06	0.0177090878937838	UniRef100_A0A2N9NMK0 Chaperonin GroEL n=1 Tax=Verrucomicrobia bacterium TaxID=2026799 RepID=A0A2N9NMK0_9BACT	velocity_reduction_stressor_phase	Chaperones
ES22_IMP_S_C41_127_11078808_lcl_2	12.6483169310074	2.82014818822701	0.70897008011361	2.87177650896099e-06	0.0115093362031195	UniRef100_A0A4V2AI46 Chaperonin GroEL n=1 Tax=Myxococcales bacterium TaxID=2026763 RepID=A0A4V2AI46_9DELT	velocity_reduction_stressor_phase	Chaperones
ES22_IMP_S_C02_127_4777327_lcl_2	13.0747445440962	2.50899847911363	0.85481068177758	0.00010864052388348	0.0463583769844705	UniRef100_A0A7Y4RKJ9 Chaperonin GroEL n=1 Tax=Anaerolineales bacterium TaxID=2073117 RepID=A0A7Y4RKJ9_9CHLR	velocity_reduction_stressor_phase	Chaperones
ES22_IMP_S_C07_127_8568175_lcl_1	15.1815826693818	2.05069421092645	0.686166624187579	8.998127518378e-05	0.0443597478326493	UniRef100_UPI001AC79DAE 60 kDa chaperonin 2 n=1 Tax=Anaerolineae bacterium TaxID=2052143 RepID=UPI001AC79DAE	velocity_reduction_stressor_phase	Chaperones
ES22_IMP_S_C07_127_5772478_lcl_2	5.42969677178592	-2.55053813868646	0.793384282716488	6.90137379128554e-05	0.0391276752802217	UniRef100_A0A3D3IGY4 50S ribosomal protein L21 n=1 Tax=Cytophagales bacterium TaxID=2053541 RepID=A0A3D3IGY4_9BACT	velocity_reduction_stressor_phase	Ribosomal proteins
ES22_IMP_S_C08_127_3238044_lcl_1	8.28349134518477	3.03510107446685	0.769197787954245	3.80698027095667e-06	0.0126452374681558	UniRef100_UPI001CF8D68F chaperonin GroEL n=1 Tax=Quatrionicoccus australiensis TaxID=138118 RepID=UPI001CF8D68F	velocity_reduction_stressor_phase	Chaperones
ES22_IMP_S_C50_127_7571677_lcl_1	14.2434755974913	3.14727575217431	0.926051748363284	2.18558154958495e-05	0.024198704952028	UniRef100_A0A1W9T974 Chaperonin GroEL n=1 Tax=Bacteroidetes bacterium 4572_117 TaxID=1971632 RepID=A0A1W9T974_9BACT	velocity_reduction_stressor_phase	Chaperones
ES22_IMP_S_C53_127_1453906_lcl_1	7.17789599843852	2.73720223121816	0.719579443550229	7.42947742216993e-06	0.0176123074957981	UniRef100_A0A4V0X9A1 Chaperonin GroEL n=1 Tax=Nitrosomonadaceae bacterium TaxID=2026767 RepID=A0A4V0X9A1_9PROT	velocity_reduction_stressor_phase	Chaperones
ES22_IMP_S_C60_127_7360959_lcl_1	7.08525724709778	5.98667762103018	2.55221155589968	4.5680242190992e-05	0.0318337403110972	UniRef100_A0A1F7X321 TROVE domain-containing protein n=1 Tax=Candidatus Woesebacteria bacterium RBG_13_36_22 TaxID=1802478 RepID=A0A1F7X321_9BACT	velocity_reduction_stressor_phase	Others
ES22_IMP_S_C03_127_2637560_lcl_4	7.52324647914873	2.92646575310546	0.821768003085027	1.59302549882846e-05	0.0213069815522244	UniRef100_A0A6L4ZDM3 50S ribosomal protein L10 n=1 Tax=Prolixibacteraceae bacterium TaxID=2053594 RepID=A0A6L4ZDM3_9BACT	velocity_reduction_stressor_phase	Ribosomal proteins
ES22_IMP_S_C12_127_5950101_lcl_1	10.6266378757495	2.56740304761114	0.802782259234591	4.90687608490552e-05	0.0336375162321792	UniRef100_A0A6L4ZE29 Protein translocase subunit SecY n=1 Tax=Prolixibacteraceae bacterium TaxID=2053594 RepID=A0A6L4ZE29_9BACT	velocity_reduction_stressor_phase	Protein translocases
ES22_IMP_S_C61_127_963800_lcl_1	8.71825526990355	2.63348902012079	0.894058818829411	0.00010497300097926	0.0463583769844705	UniRef100_A0A7Y4VCT0 Chaperonin GroEL n=1 Tax=Verrucomicrobia bacterium TaxID=2026799 RepID=A0A7Y4VCT0_9BACT	velocity_reduction_stressor_phase	Chaperones
ES22_IMP_S_C63_127_5855581_lcl_3	24.0620071883067	2.41759543505371	0.7402891747789	3.65015032819768e-05	0.0279791822122866	UniRef100_A0A3C2D1J5 50S ribosomal protein L1 n=1 Tax=Prolixibacteraceae bacterium TaxID=2053594 RepID=A0A3C2D1J5_9BACT	velocity_reduction_stressor_phase	Ribosomal proteins
ES22_IMP_S_C38_127_1181533_lcl_1	14.1451111983191	2.77252448257783	0.869510986798718	4.57896424086119e-05	0.0318337403110972	UniRef100_A0A1A8XV32 Chaperonin GroEL n=1 Tax=Candidatus Propionivibrio aalborgensis TaxID=1860101 RepID=A0A1A8XV32_9RHOO	velocity_reduction_stressor_phase	Chaperones
ES22_IMP_S_C59_127_3423275_lcl_2	10.0520513448038	4.11989809420785	1.35690666456536	8.20002586501839e-05	0.0420459360018536	UniRef100_UPI000482C21C chaperonin GroEL n=1 Tax=Simplicispira psychrophila TaxID=80882 RepID=UPI000482C21C	velocity_reduction_stressor_phase	Chaperones
ES22_IMP_S_C06_127_3044410_lcl_1	7.84999695757722	3.11784996595586	1.05058659571336	0.00010142639667322	0.045940522893155	UniRef100_A0A3D1KUS1 Chaperonin GroEL n=1 Tax=Prolixibacteraceae bacterium TaxID=2053594 RepID=A0A3D1KUS1_9BACT	velocity_reduction_stressor_phase	Chaperones
ES22_IMP_S_C11_127_3319462_lcl_2	59.6564699334049	1.60681407965704	0.526160689788977	7.75319704974697e-05	0.0409834667780305	UniRef100_A0A6L4ZE29 Protein translocase subunit SecY n=1 Tax=Prolixibacteraceae bacterium TaxID=2053594 RepID=A0A6L4ZE29_9BACT	velocity_reduction_stressor_phase	Protein translocases
ES22_IMP_S_C22_127_6396318_lcl_1	6.06304193362481	3.15628504527163	1.04011816426852	0.00011381294642607	0.0469587397626711	UniRef100_A0A840UR99 Chaperonin GroEL n=1 Tax=Desulfoprunum benzoelyticum TaxID=1506996 RepID=A0A840UR99_9DELT	velocity_reduction_stressor_phase	Chaperones
ES22_IMP_S_C10_127_10590034_lcl_3	650.24462979138	8.75050986350912	1.73984049210274	8.64624386302392e-09	0.00030439331801129	NA	velocity_reduction_stressor_phase	Unknown function
ES22_IMP_S_C38_127_3201031_lcl_2	77.4158834720589	1.66620006992417	0.541881602072055	7.3410117648348e-05	0.0399803779383073	NA	velocity_reduction_stressor_phase	Unknown function
ES22_IMP_S_C45_127_5274784_lcl_1	14.5170311831427	2.73494101639537	0.744696015877396	1.04415529933351e-05	0.0185432956827395	UniRef100_A0A2S4N8M8 Outer membrane protein with beta-barrel domain n=1 Tax=Flavobacterium croceum DSM 17960 TaxID=1121886 RepID=A0A2S4N8M8_9FLAO	velocity_reduction_stressor_phase	Others
ES22_IMP_S_C63_127_5548343_lcl_1	23.7375316309063	2.47537393109487	0.8534846970861	0.00011414655250451	0.0469587397626711	UniRef100_A0A7X6YWQ4 Adenylyl-sulfate reductase subunit alpha n=1 Tax=Desulfobulbaceae bacterium TaxID=2053307 RepID=A0A7X6YWQ4_9DELT	velocity_reduction_stressor_phase	Others
ES22_IMP_S_C10_127_9762768_lcl_3	75.4218204887932	6.47631134508185	2.03161971080852	2.1580205042869e-05	0.0241922191107452	UniRef100_A0A2H4UXT9 Photosystem II protein D1 n=1 Tax=Boodlea composita TaxID=204414 RepID=A0A2H4UXT9_9CHLO	velocity_reduction_stressor_phase	Photosystem I/II
ES22_IMP_S_C22_127_3634011_lcl_1	34.8953710184545	1.57369788088352	0.536939939784741	0.00011201804141054	0.0468366975058224	UniRef100_A0A6L4ZEH1 50S ribosomal protein L11 n=1 Tax=Prolixibacteraceae bacterium TaxID=2053594 RepID=A0A6L4ZEH1_9BACT	velocity_reduction_stressor_phase	Ribosomal proteins
ES22_IMP_S_C24_127_5018498_lcl_1	26.9970885574187	1.8699075240769	0.593864373424411	5.81018036950163e-05	0.0377590149331895	UniRef100_A0A2N2MHX9 Chaperonin GroEL n=1 Tax=Chloroflexi bacterium HGW-Chloroflexi-6 TaxID=2013729 RepID=A0A2N2MHX9_9CHLR	velocity_reduction_stressor_phase	Chaperones
ES22_IMP_S_C30_127_585159_lcl_4	20.8161701791088	1.78452730415395	0.546433712526106	4.1671062815435e-05	0.0306305805331707	UniRef100_A0A6L4ZDM3 50S ribosomal protein L10 n=1 Tax=Prolixibacteraceae bacterium TaxID=2053594 RepID=A0A6L4ZDM3_9BACT	velocity_reduction_stressor_phase	Ribosomal proteins
ES22_IMP_S_C41_127_1773654_lcl_2	27.3930156774245	1.80770258199431	0.53733978864303	2.71667629541755e-05	0.0254872678704942	UniRef100_A0A6L4ZDM4 50S ribosomal protein L1 n=1 Tax=Prolixibacteraceae bacterium TaxID=2053594 RepID=A0A6L4ZDM4_9BACT	velocity_reduction_stressor_phase	Ribosomal proteins
ES22_IMP_S_C49_127_7531426_lcl_2	6.95587050058715	3.95291663908358	1.00428526625921	4.91053357388462e-06	0.0138338120628328	UniRef100_A0A1T5MNQ7 HSP20 family protein n=1 Tax=Ohtaekwangia koreensis TaxID=688867 RepID=A0A1T5MNQ7_9BACT	velocity_reduction_stressor_phase	Heat/cold-shock proteins
ES22_IMP_S_C50_127_7874908_lcl_1	38.2904212747652	1.85414593824197	0.624611851322889	9.95690780422765e-05	0.0455594572758443	UniRef100_A0A2N2MHX9 Chaperonin GroEL n=1 Tax=Chloroflexi bacterium HGW-Chloroflexi-6 TaxID=2013729 RepID=A0A2N2MHX9_9CHLR	velocity_reduction_stressor_phase	Chaperones
ES22_IMP_S_C07_127_1037337_lcl_1	16.5931781373648	3.09129264924367	0.901629768403421	2.08669483464982e-05	0.0237556415461614	UniRef100_A0A6L4ZE75 Chaperonin GroEL n=1 Tax=Prolixibacteraceae bacterium TaxID=2053594 RepID=A0A6L4ZE75_9BACT	velocity_reduction_stressor_phase	Chaperones
ES22_IMP_S_C09_127_7499845_lcl_3	8.36189546719021	2.56183361517456	0.755263185045284	3.19307771637964e-05	0.0262773866356025	UniRef100_A0A6L4ZDM4 50S ribosomal protein L1 n=1 Tax=Prolixibacteraceae bacterium TaxID=2053594 RepID=A0A6L4ZDM4_9BACT	velocity_reduction_stressor_phase	Ribosomal proteins
ES22_IMP_S_C10_127_9985873_lcl_2	22.6288607369045	2.44283709351212	0.744597441582141	3.43574774748889e-05	0.02702878642439	UniRef100_A0A6L4ZE75 Chaperonin GroEL n=1 Tax=Prolixibacteraceae bacterium TaxID=2053594 RepID=A0A6L4ZE75_9BACT	velocity_reduction_stressor_phase	Chaperones
ES22_IMP_S_C24_127_2097901_lcl_3	27.1773892364361	2.33855788454887	0.61431539337118	5.09032701931784e-06	0.0138338120628328	UniRef100_A0A6L4ZDM3 50S ribosomal protein L10 n=1 Tax=Prolixibacteraceae bacterium TaxID=2053594 RepID=A0A6L4ZDM3_9BACT	velocity_reduction_stressor_phase	Ribosomal proteins
ES22_IMP_S_C25_127_5347750_lcl_1	6.31063557507374	2.24774394455378	0.734534423289243	8.49479157859775e-05	0.042767937839461	UniRef100_A0A1V6DN27 Chaperonin GroEL n=1 Tax=Verrucomicrobia bacterium ADurb.Bin118 TaxID=1852928 RepID=A0A1V6DN27_9BACT	velocity_reduction_stressor_phase	Chaperones
ES22_IMP_S_C30_127_1009059_lcl_1	17.5472406498078	2.53064162956115	0.824320712635982	6.84213746136585e-05	0.0390842938820174	UniRef100_A0A2W7NRB6 Chaperonin GroEL n=1 Tax=Breznakibacter xylanolyticus TaxID=990 RepID=A0A2W7NRB6_9BACT	velocity_reduction_stressor_phase	Chaperones
ES22_IMP_S_C30_127_5140989_lcl_3	47.6789359495811	2.0501888632928	0.667555684713498	7.0735057956793e-05	0.0391588407576486	UniRef100_H6SIC1 Uncharacterized protein (Fragment) n=1 Tax=Pararhodospirillum photometricum DSM 122 TaxID=1150469 RepID=H6SIC1_PARPM	velocity_reduction_stressor_phase	Photosystem I/II
ES22_IMP_S_C31_127_11057656_lcl_1	6.25667675834173	3.33924394388702	1.01793325851077	4.99807969488105e-05	0.0339577864603043	UniRef100_A0A7X7VLX2 Chaperonin GroEL n=2 Tax=unclassified Verrucomicrobia TaxID=417295 RepID=A0A7X7VLX2_9BACT	velocity_reduction_stressor_phase	Chaperones
ES22_IMP_S_C48_127_77700_lcl_1	15.056404078246	3.00812068025772	0.885913462162399	2.43631146229303e-05	0.0252585717364213	UniRef100_A0A5K7SD13 Chaperone protein DnaK n=1 Tax=Aquipluma nitroreducens TaxID=2010828 RepID=A0A5K7SD13_9BACT	velocity_reduction_stressor_phase	Chaperones
ES22_IMP_S_C56_127_940662_lcl_2	9.99894737248098	4.04528332578994	1.13034366818381	2.01758777211682e-05	0.0235109343398411	UniRef100_A0A7Y7NKT6 50S ribosomal protein L4 n=1 Tax=Geobacteraceae bacterium TaxID=2282154 RepID=A0A7Y7NKT6_9DELT	velocity_reduction_stressor_phase	Ribosomal proteins
ES22_IMP_S_C22_127_3452606_lcl_1	15.6342167679485	1.89183908941782	0.629891025738725	9.77878519195987e-05	0.0449871409067531	UniRef100_A0A6L4ZFI7 DNA-directed RNA polymerase subunit alpha n=1 Tax=Prolixibacteraceae bacterium TaxID=2053594 RepID=A0A6L4ZFI7_9BACT	velocity_reduction_stressor_phase	DNA-directed RNA polymerase subunits
ES22_IMP_S_C42_127_7767269_lcl_1	53.9497542956198	1.6729437782188	0.516387175725124	4.13190142550185e-05	0.0306249021110151	UniRef100_A0A6L4ZDZ6 Elongation factor Tu n=1 Tax=Prolixibacteraceae bacterium TaxID=2053594 RepID=A0A6L4ZDZ6_9BACT	velocity_reduction_stressor_phase	Elongation factor Tu
ES22_IMP_S_C61_127_3881362_lcl_3	6.32874778605214	2.74493206282627	0.828409123968504	3.40007204580025e-05	0.02702878642439	UniRef100_A0A7Y4RKJ9 Chaperonin GroEL n=1 Tax=Anaerolineales bacterium TaxID=2073117 RepID=A0A7Y4RKJ9_9CHLR	velocity_reduction_stressor_phase	Chaperones
ES22_IMP_S_C12_127_7032788_lcl_1	49.0391568388624	2.26032140153787	0.796466145160236	0.00012659928441903	0.024584372264284	UniRef100_A0A8F0WGL9 Photosystem II CP43 reaction center protein n=1 Tax=Navicula veneta TaxID=138539 RepID=A0A8F0WGL9_9STRA	salinity_increase_stressor_phase	Photosystem I/II
ES22_IMP_S_C14_127_5820375_lcl_2	18.4493591921174	-2.90601485811316	0.633271775479314	2.97920322035878e-07	0.00091084173123769	UniRef100_UPI00042425AE 50S ribosomal protein L3 n=1 Tax=Spongiibacter marinus TaxID=354246 RepID=UPI00042425AE	salinity_increase_stressor_phase	Ribosomal proteins
ES22_IMP_S_C24_127_7930099_lcl_2	22.5176598216114	2.18224140216917	0.813484131512751	0.00020314186390266	0.0302962142392721	UniRef100_A0A8F1B8F6 Photosystem II reaction center protein H n=1 Tax=Navicula veneta TaxID=138539 RepID=A0A8F1B8F6_9STRA	salinity_increase_stressor_phase	Photosystem I/II
ES22_IMP_S_C25_127_6189943_lcl_2	60.8677913815421	2.76212715606604	0.803448135551318	1.82419348260183e-05	0.0127862933859951	UniRef100_A0A8F0WGP3 Cytochrome b6-f complex subunit 4 n=1 Tax=Navicula veneta TaxID=138539 RepID=A0A8F0WGP3_9STRA	salinity_increase_stressor_phase	Cytochromes
ES22_IMP_S_C26_127_1206487_lcl_3	46.807297273243	2.6487142794024	0.950426434709893	0.00014617831818124	0.0265494561259083	UniRef100_A0A2U9NQP0 Cytochrome b6-f complex subunit 4 n=1 Tax=Entomoneis sp. TaxID=186043 RepID=A0A2U9NQP0_9STRA	salinity_increase_stressor_phase	Cytochromes
ES22_IMP_S_C36_127_9305214_lcl_6	52.9999196116161	2.45879045736875	0.889680391862719	0.00015859947383583	0.0271246197519675	UniRef100_A0A2U9NR83 Uncharacterized protein ycf35 n=1 Tax=Entomoneis sp. TaxID=186043 RepID=A0A2U9NR83_9STRA	salinity_increase_stressor_phase	Unknown function
ES22_IMP_S_C41_127_13263430_lcl_1	50.4927691882785	2.81568855505767	0.783261884934531	1.02064203242723e-05	0.00934503843419082	NA	salinity_increase_stressor_phase	Unknown function
ES22_IMP_S_C53_127_94503_lcl_1	55.4450584297599	1.90000433527252	0.814094692249952	0.00046928392371371	0.0478252460922468	UniRef100_A0A8F0F9Y3 Photosystem II D2 protein n=2 Tax=Phaeophyceae TaxID=2870 RepID=A0A8F0F9Y3_9PHAE	salinity_increase_stressor_phase	Photosystem I/II
ES22_IMP_S_C54_127_3892743_lcl_2	137.454349892952	2.34117748314422	0.84849541906028	0.00015611516000373	0.0271246197519675	UniRef100_A0A2U9NQK2 ATP synthase subunit delta, chloroplastic n=1 Tax=Entomoneis sp. TaxID=186043 RepID=A0A2U9NQK2_9STRA	salinity_increase_stressor_phase	ATP synthase subunits
ES22_IMP_S_C62_127_4480521_lcl_2	16.7261936219862	2.97467339447832	1.02596542572589	9.5367191997491e-05	0.0213343386585607	UniRef100_A0A3Q8R2D1 50S ribosomal protein L3, chloroplastic n=1 Tax=Seminavis robusta TaxID=568900 RepID=A0A3Q8R2D1_9STRA	salinity_increase_stressor_phase	Ribosomal proteins
ES22_IMP_S_C64_127_2302202_lcl_1	60.5383646596141	2.85980064534132	0.72331340232155	2.6357639530387e-06	0.00537227266161576	UniRef100_A0A3S8PZH2 Photosystem I P700 chlorophyll a apoprotein A2 n=1 Tax=Seminavis robusta TaxID=568900 RepID=A0A3S8PZH2_9STRA	salinity_increase_stressor_phase	Photosystem I/II
ES22_IMP_S_C13_127_4742531_lcl_2	115.160517645087	2.01927264621342	0.715497601657035	0.00013680620680583	0.025349222804507	UniRef100_P49478 Photosystem II D2 protein n=2 Tax=Trieres chinensis TaxID=1514140 RepID=PSBD_TRICV	salinity_increase_stressor_phase	Photosystem I/II
ES22_IMP_S_C13_127_13016494_lcl_2	636.646674781833	2.17394246309529	0.7313492119941	8.81700118426403e-05	0.0212814565426499	UniRef100_A0A8F1B894 Multifunctional fusion protein n=1 Tax=Navicula veneta TaxID=138539 RepID=A0A8F1B894_9STRA	salinity_increase_stressor_phase	Others
ES22_IMP_S_C18_127_3065008_lcl_2	609.328059882399	2.17298729350823	0.735031290754289	9.32643005570486e-05	0.0213343386585607	UniRef100_V5ZDV2 Ribulose-1,5-bisphosphate carboxylase/oxygenase large subunit (Fragment) n=1 Tax=Frustulia vulgaris TaxID=431358 RepID=V5ZDV2_9STRA	salinity_increase_stressor_phase	Ribulose carboxylases
ES22_IMP_S_C26_127_5149115_lcl_1	111.841989673953	3.20742236268204	1.10175812200817	9.65579077988484e-05	0.0213404609718322	UniRef100_A0A8F1B7T2 Photosystem II CP47 reaction center protein n=1 Tax=Navicula veneta TaxID=138539 RepID=A0A8F1B7T2_9STRA	salinity_increase_stressor_phase	Photosystem I/II
ES22_IMP_S_C28_127_2483626_lcl_3	48.8397642128646	2.22736862128644	0.661623946343284	2.37640075300732e-05	0.0132738766367706	UniRef100_A0A8F0WGL9 Photosystem II CP43 reaction center protein n=1 Tax=Navicula veneta TaxID=138539 RepID=A0A8F0WGL9_9STRA	salinity_increase_stressor_phase	Photosystem I/II
ES22_IMP_S_C41_127_5457770_lcl_1	99.9509954210101	1.98179919445999	0.760667340340844	0.0002453016985167	0.0330868702763999	UniRef100_A0A8F1B872 Photosystem I P700 chlorophyll a apoprotein A2 n=1 Tax=Navicula veneta TaxID=138539 RepID=A0A8F1B872_9STRA	salinity_increase_stressor_phase	Photosystem I/II
ES22_IMP_S_C64_127_6535828_lcl_1	54.3703107924461	2.70747481267851	0.839126416498167	3.92306638007289e-05	0.0157200642352498	UniRef100_D7PIY5 Photosystem II CP43 reaction center protein n=16 Tax=Sar TaxID=2698737 RepID=D7PIY5_9DINO	salinity_increase_stressor_phase	Photosystem I/II
ES22_IMP_S_C24_127_7930099_lcl_4	53.869195399848	3.68654028594948	0.899368107827245	1.40412177712673e-06	0.00321965123495159	UniRef100_A0A1Z1MV82 Photosystem II CP47 chlorophyll apoprotein n=1 Tax=Polysiphonia teges TaxID=2007110 RepID=A0A1Z1MV82_9FLOR	salinity_increase_stressor_phase	Photosystem I/II
ES22_IMP_S_C28_127_1100451_lcl_7	116.890538623856	2.34431531635101	0.720306091000428	3.45942530817253e-05	0.0151800300865916	UniRef100_A0A8F1B872 Photosystem I P700 chlorophyll a apoprotein A2 n=1 Tax=Navicula veneta TaxID=138539 RepID=A0A8F1B872_9STRA	salinity_increase_stressor_phase	Photosystem I/II
ES22_IMP_S_C33_127_3251887_lcl_1	131.160658869494	2.33383102035011	0.756978851821233	6.09437708990743e-05	0.0181704026075156	UniRef100_A0A7Y2NR40 Photosystem II (Fragment) n=1 Tax=Winogradskyella sp. TaxID=1883156 RepID=A0A7Y2NR40_9FLAO	salinity_increase_stressor_phase	Photosystem I/II
ES22_IMP_S_C47_127_953305_lcl_5	54.3982262990293	2.11405642418216	0.806340166459615	0.000234073865123	0.0324993857999026	UniRef100_A0A3S8PZI2 Photosystem I reaction center subunit III n=1 Tax=Seminavis robusta TaxID=568900 RepID=A0A3S8PZI2_9STRA	salinity_increase_stressor_phase	Photosystem I/II
ES22_IMP_S_C47_127_618709_lcl_1	101.723280593394	2.64910818377558	0.721108767170595	7.84424624867182e-06	0.00934503843419082	UniRef100_A0A8H2SI52 Photosystem II protein D1 n=1 Tax=Nitzschia inconspicua TaxID=303405 RepID=A0A8H2SI52_9STRA	salinity_increase_stressor_phase	Photosystem I/II
ES22_IMP_S_C61_127_6602102_lcl_2	257.510740977739	2.31744464954624	0.733577962159883	4.84457180613032e-05	0.0167677028701235	UniRef100_A0A023HAR0 Photosystem II protein D1 n=6 Tax=Cymbellales TaxID=97224 RepID=A0A023HAR0_9STRA	salinity_increase_stressor_phase	Photosystem I/II
ES22_IMP_S_C64_127_2302202_lcl_3	29.3007672815196	2.09926749484066	0.883324161109645	0.0004067207464406	0.0452174871073121	UniRef100_A0A3S8PZH6 Photosystem I P700 chlorophyll a apoprotein A1 n=1 Tax=Seminavis robusta TaxID=568900 RepID=A0A3S8PZH6_9STRA	salinity_increase_stressor_phase	Photosystem I/II
ES22_IMP_S_C06_127_515383_lcl_1	46.3360151131084	1.90622359632195	0.799223626878887	0.00041627672799295	0.0452695773910055	UniRef100_A0A8F0WGL9 Photosystem II CP43 reaction center protein n=1 Tax=Navicula veneta TaxID=138539 RepID=A0A8F0WGL9_9STRA	salinity_increase_stressor_phase	Photosystem I/II
ES22_IMP_S_C11_127_50251_lcl_1	45.9674250848587	1.98453455682419	0.764385072605112	0.00024732089728305	0.033115726567594	UniRef100_A0A8F1B872 Photosystem I P700 chlorophyll a apoprotein A2 n=1 Tax=Navicula veneta TaxID=138539 RepID=A0A8F1B872_9STRA	salinity_increase_stressor_phase	Photosystem I/II
ES22_IMP_S_C15_127_3320984_lcl_2	43.2259720174958	2.12914168352554	0.853809241874044	0.00031987297129792	0.0392211906382274	UniRef100_A0A516ZAW3 Sec-independent protein translocase-like protein n=1 Tax=Halamphora americana TaxID=2305497 RepID=A0A516ZAW3_9STRA	salinity_increase_stressor_phase	Protein translocases
ES22_IMP_S_C17_127_4654171_lcl_3	24.0272298347285	1.90294479432942	0.798814025164442	0.00041898262877649	0.0452695773910055	UniRef100_A0A2U9NQH9 Cytochrome f n=1 Tax=Entomoneis sp. TaxID=186043 RepID=A0A2U9NQH9_9STRA	salinity_increase_stressor_phase	Cytochromes
ES22_IMP_S_C19_127_3307275_lcl_1	436.293704915609	2.14928046513056	0.674273946719337	4.51911182782349e-05	0.0162546249744302	UniRef100_A0A023HAR0 Photosystem II protein D1 n=6 Tax=Cymbellales TaxID=97224 RepID=A0A023HAR0_9STRA	salinity_increase_stressor_phase	Photosystem I/II
ES22_IMP_S_C26_127_6545458_lcl_4	1030.03429028864	2.79070543629083	0.98180898916747	0.00012324780616405	0.0245429065197021	UniRef100_A0A1Q1NJN6 Ribulose bisphosphate carboxylase large chain n=2 Tax=Surirella TaxID=216753 RepID=A0A1Q1NJN6_9STRA	salinity_increase_stressor_phase	Ribulose carboxylases
ES22_IMP_S_C40_127_3270091_lcl_1	43.56361789968	2.55270271262823	0.871838112808082	9.4628396462873e-05	0.0213343386585607	UniRef100_E9MZ56 Ribulose-1,5-bisphosphate carboxylase/oxygenase large subunit (Fragment) n=1 Tax=Navicula sp. BOLD:AAO6949 TaxID=908856 RepID=E9MZ56_9STRA	salinity_increase_stressor_phase	Ribulose carboxylases
ES22_IMP_S_C01_127_7699953_lcl_5	57.1275774048176	2.14968640302589	0.71075229727398	7.34286240153741e-05	0.0196236259545326	UniRef100_A0A7Y2NR40 Photosystem II (Fragment) n=1 Tax=Winogradskyella sp. TaxID=1883156 RepID=A0A7Y2NR40_9FLAO	salinity_increase_stressor_phase	Photosystem I/II
ES22_IMP_S_C30_127_4675288_lcl_1	145.901494786852	1.04281721727988	0.36177798235265	0.00012442707731859	0.0245429065197021	UniRef100_A0A2N4X4H6 Flagellar motor protein MotB n=1 Tax=Novosphingobium sp. TH158 TaxID=2067455 RepID=A0A2N4X4H6_9SPHN	salinity_increase_stressor_phase	Others
ES22_IMP_S_C47_127_5614191_lcl_1	23.8412222013608	2.2540353100752	0.956992472199329	0.00044814942068751	0.0471418980260867	UniRef100_A0A2P1G843 Reverse transcriptase domain-containing protein n=1 Tax=Storeatula sp. CCMP1868 TaxID=195070 RepID=A0A2P1G843_9CRYP	salinity_increase_stressor_phase	Others
ES22_IMP_S_C52_127_3027741_lcl_1	116.411754173338	1.8952241198763	0.66816908099802	0.00013151025893212	0.0248703524726902	UniRef100_A0A8H2SI52 Photosystem II protein D1 n=1 Tax=Nitzschia inconspicua TaxID=303405 RepID=A0A8H2SI52_9STRA	salinity_increase_stressor_phase	Photosystem I/II
ES22_IMP_S_C64_127_3900112_lcl_1	23.5220065940638	3.63652364418265	0.974863164065539	6.058439191614e-06	0.00926133404424727	UniRef100_A0A023HBT6 Photosystem I P700 chlorophyll a apoprotein A1 n=3 Tax=Asterionella formosa TaxID=210441 RepID=A0A023HBT6_9STRA	salinity_increase_stressor_phase	Photosystem I/II
ES22_IMP_S_C30_127_2190501_lcl_1	34.9778675751707	3.2749920995727	1.32067958701399	0.00029255593959553	0.0372683760829198	UniRef100_A0A8F0WH51 ATP synthase subunit alpha, chloroplastic n=1 Tax=Navicula veneta TaxID=138539 RepID=A0A8F0WH51_9STRA	salinity_increase_stressor_phase	ATP synthase subunits
ES22_IMP_S_C50_127_9716264_lcl_1	47.5176079187148	2.00453212978517	0.81898742115552	0.00036212025075932	0.0428563476124458	UniRef100_A0A3S8PZH6 Photosystem I P700 chlorophyll a apoprotein A1 n=1 Tax=Seminavis robusta TaxID=568900 RepID=A0A3S8PZH6_9STRA	salinity_increase_stressor_phase	Photosystem I/II
ES22_IMP_S_C53_127_5013593_lcl_3	22.7135317544765	3.71863010372804	1.08027140468698	1.94360662666298e-05	0.0127862933859951	UniRef100_A0A3S8PZH5 ATP synthase subunit beta, chloroplastic n=1 Tax=Seminavis robusta TaxID=568900 RepID=A0A3S8PZH5_9STRA	salinity_increase_stressor_phase	ATP synthase subunits
ES22_IMP_S_C56_127_3188755_lcl_1	48.4075102723559	2.31632992568828	0.74925007415794	5.94389898332114e-05	0.0181704026075156	UniRef100_F5GVX7 Ribulose bisphosphate carboxylase large chain n=3 Tax=Diatoma TaxID=2862 RepID=F5GVX7_9STRA	salinity_increase_stressor_phase	Ribulose carboxylases
ES22_IMP_S_C08_127_8470617_lcl_1	2893.84964605512	1.81606604733929	0.654100565027185	0.00016229422710717	0.0271246197519675	UniRef100_A0A7S2UPG8 Photosystem II protein D1 n=3 Tax=Attheya TaxID=265578 RepID=A0A7S2UPG8_9STRA	salinity_increase_stressor_phase	Photosystem I/II
ES22_IMP_S_C16_127_1665669_lcl_5	697.314121736808	2.24791798406445	0.743415337027898	7.52589867741598e-05	0.0197221550483598	UniRef100_A0A8H2SI52 Photosystem II protein D1 n=1 Tax=Nitzschia inconspicua TaxID=303405 RepID=A0A8H2SI52_9STRA	salinity_increase_stressor_phase	Photosystem I/II
ES22_IMP_S_C26_127_1457022_lcl_3	52.5632237763106	2.24910043879522	0.862618742109986	0.00023292074860105	0.0324993857999026	UniRef100_A0A3Q8R2A2 ATP synthase subunit delta, chloroplastic n=1 Tax=Seminavis robusta TaxID=568900 RepID=A0A3Q8R2A2_9STRA	salinity_increase_stressor_phase	ATP synthase subunits
ES22_IMP_S_C41_127_7358304_lcl_3	16.2549421089324	2.50176234667304	0.929125009575402	0.00019451303549303	0.0302962142392721	UniRef100_D7PJ25 Multifunctional fusion protein n=1 Tax=Durinskia baltica TaxID=400756 RepID=D7PJ25_9DINO	salinity_increase_stressor_phase	Others
ES22_IMP_S_C53_127_6252582_lcl_3	43.0368735100786	2.62430738010603	0.930426180914583	0.00013852511086782	0.0254110463375932	UniRef100_D7PIY5 Photosystem II CP43 reaction center protein n=16 Tax=Sar TaxID=2698737 RepID=D7PIY5_9DINO	salinity_increase_stressor_phase	Photosystem I/II
ES22_IMP_S_C64_127_6183787_lcl_1	132.453362334643	3.08059739314915	1.16500112823234	0.0002001609421917	0.0302962142392721	UniRef100_A0A0F6SL21 Photosystem I (Fragment) n=1 Tax=Surirella minuta TaxID=1003121 RepID=A0A0F6SL21_9STRA	salinity_increase_stressor_phase	Photosystem I/II
ES22_IMP_S_C19_127_1868979_lcl_1	50.1288275872269	2.02780724657162	0.733405334448155	0.00015887399228546	0.0271246197519675	UniRef100_A0A3Q8R2P6 Photosystem II CP47 reaction center protein n=1 Tax=Seminavis robusta TaxID=568900 RepID=A0A3Q8R2P6_9STRA	salinity_increase_stressor_phase	Photosystem I/II
ES22_IMP_S_C26_127_2487789_lcl_1	213.788380788611	1.87430369398108	0.793716015279376	0.00045229906523066	0.0471418980260867	UniRef100_A0A8F7KWZ2 Photosystem II protein D1 n=2 Tax=Bacillariaceae TaxID=33852 RepID=A0A8F7KWZ2_9STRA	salinity_increase_stressor_phase	Photosystem I/II
ES22_IMP_S_C45_127_5396506_lcl_1	26.764448882775	2.45177670779655	0.796730400078749	6.1413266553967e-05	0.0181704026075156	UniRef100_A0A3S8PZH2 Photosystem I P700 chlorophyll a apoprotein A2 n=1 Tax=Seminavis robusta TaxID=568900 RepID=A0A3S8PZH2_9STRA	salinity_increase_stressor_phase	Photosystem I/II
ES22_IMP_S_C47_127_300791_lcl_5	195.194725558817	2.3807149925891	0.990710484312719	0.00039780546292469	0.0447689779870589	UniRef100_A0A7S2YP45 Hypothetical protein n=1 Tax=Amphiprora paludosa TaxID=265537 RepID=A0A7S2YP45_9STRA	salinity_increase_stressor_phase	Unknown function
ES22_IMP_S_C47_127_312161_lcl_29	70.8758468902597	2.79826332849981	0.844372549938473	2.88792240097376e-05	0.0143178509522872	UniRef100_A0A3S8PZH5 ATP synthase subunit beta, chloroplastic n=1 Tax=Seminavis robusta TaxID=568900 RepID=A0A3S8PZH5_9STRA	salinity_increase_stressor_phase	ATP synthase subunits
ES22_IMP_S_C55_127_8790947_lcl_2	47.1818231330833	1.94378762748412	0.838653341809	0.00049862007574279	0.0491757347818593	UniRef100_F3Y7H9 Photosystem I P700 chlorophyll a apoprotein A2 n=2 Tax=Fistulifera TaxID=880756 RepID=F3Y7H9_FISSO	salinity_increase_stressor_phase	Photosystem I/II
ES22_IMP_S_C02_127_9660364_lcl_1	24.903300627633	1.06614996858877	0.439182711077335	0.00041866592672245	0.0452695773910055	UniRef100_A0A554KMP6 Uncharacterized protein n=1 Tax=Parcubacteria group bacterium Gr01-1014_20 TaxID=2017179 RepID=A0A554KMP6_9BACT	salinity_increase_stressor_phase	Unknown function
ES22_IMP_S_C15_127_5007471_lcl_3	134.200521467142	2.42832253507711	0.77166419630713	5.06457087090545e-05	0.0172045348251647	UniRef100_E9MZ63 Ribulose-1,5-bisphosphate carboxylase/oxygenase large subunit (Fragment) n=1 Tax=Nitzschia cf. incrustans TaxID=908983 RepID=E9MZ63_9STRA	salinity_increase_stressor_phase	Ribulose carboxylases
ES22_IMP_S_C42_127_9167957_lcl_1	68.3222660419183	2.15653360957531	0.889729017381387	0.00037241240199963	0.0432375512802615	UniRef100_A0A8F0WGL9 Photosystem II CP43 reaction center protein n=1 Tax=Navicula veneta TaxID=138539 RepID=A0A8F0WGL9_9STRA	salinity_increase_stressor_phase	Photosystem I/II
ES22_IMP_S_C03_127_4043288_lcl_2	58.1917203113238	2.03740950699803	0.856920310966062	0.00041952835567329	0.0452695773910055	UniRef100_A0A8H2SI52 Photosystem II protein D1 n=1 Tax=Nitzschia inconspicua TaxID=303405 RepID=A0A8H2SI52_9STRA	salinity_increase_stressor_phase	Photosystem I/II
ES22_IMP_S_C19_127_3694529_lcl_5	24.0428840666195	2.43781912888676	0.812029553938686	7.64596654140038e-05	0.0197545929909082	UniRef100_A0A3Q8R2J0 ATP synthase subunit b', chloroplastic n=1 Tax=Seminavis robusta TaxID=568900 RepID=A0A3Q8R2J0_9STRA	salinity_increase_stressor_phase	ATP synthase subunits
ES22_IMP_S_C19_127_1705489_lcl_6	20.7720714752392	2.22377264752141	0.956835844766736	0.00047696494302678	0.0483322426950401	UniRef100_A0A3S8PZH5 ATP synthase subunit beta, chloroplastic n=1 Tax=Seminavis robusta TaxID=568900 RepID=A0A3S8PZH5_9STRA	salinity_increase_stressor_phase	ATP synthase subunits
ES22_IMP_S_C36_127_7137935_lcl_1	43.3445277734105	3.07380975149972	0.916796713780819	2.38790846605664e-05	0.0132738766367706	UniRef100_A0A0F6SKP4 PSI P700 apoprotein A1 (Fragment) n=1 Tax=Navicula cryptocephala TaxID=138538 RepID=A0A0F6SKP4_NAVCR	salinity_increase_stressor_phase	Others
ES22_IMP_S_C43_127_4644347_lcl_1	21.0064418543745	3.01280766963719	1.166288851338	0.00022882470343768	0.0324993857999026	UniRef100_A0A023JER5 ATP synthase subunit alpha, chloroplastic n=1 Tax=Eunotia naegelii TaxID=1458866 RepID=A0A023JER5_9STRA	salinity_increase_stressor_phase	ATP synthase subunits
ES22_IMP_S_C61_127_5925579_lcl_1	17.1749986103435	2.28894953019853	0.942668013298207	0.00037173670895816	0.0432375512802615	UniRef100_A0A3S8PZH5 ATP synthase subunit beta, chloroplastic n=1 Tax=Seminavis robusta TaxID=568900 RepID=A0A3S8PZH5_9STRA	salinity_increase_stressor_phase	ATP synthase subunits
ES22_IMP_S_C15_127_2583204_lcl_1	20.1126378857297	2.48500380205625	0.858350516774078	0.0001054298856141	0.0224884397872692	UniRef100_A0A7R9WMT2 Hypothetical protein (Fragment) n=1 Tax=Craspedostauros australis TaxID=1486917 RepID=A0A7R9WMT2_9STRA	salinity_increase_stressor_phase	Unknown function
ES22_IMP_S_C29_127_1230242_lcl_1	1276.7061257751	1.71999361055014	0.734289544722575	0.00048888924047253	0.0485346344318034	UniRef100_A0A3S8PZI7 Photosystem II protein D1 n=1 Tax=Seminavis robusta TaxID=568900 RepID=A0A3S8PZI7_9STRA	salinity_increase_stressor_phase	Photosystem I/II
ES22_IMP_S_C41_127_13862325_lcl_1	26.9183325057052	2.87602721812773	0.931293098564687	5.77098036640588e-05	0.0181704026075156	UniRef100_K0RJ67 Uncharacterized protein n=3 Tax=Thalassiosira oceanica TaxID=159749 RepID=K0RJ67_THAOC	salinity_increase_stressor_phase	Unknown function
ES22_IMP_S_C47_127_6088271_lcl_1	44.2003536726769	2.08262885475214	0.870255635519987	0.00042737597131396	0.0457361653843711	UniRef100_A0A8F0WGK1 Cytochrome c oxidase subunit 3 n=1 Tax=Navicula veneta TaxID=138539 RepID=A0A8F0WGK1_9STRA	salinity_increase_stressor_phase	Cytochromes
ES22_IMP_S_C47_127_6324620_lcl_3	66.3261270100807	2.36113509671447	0.781295782804106	7.36970171689121e-05	0.0196236259545326	UniRef100_A0A8F0WGL9 Photosystem II CP43 reaction center protein n=1 Tax=Navicula veneta TaxID=138539 RepID=A0A8F0WGL9_9STRA	salinity_increase_stressor_phase	Photosystem I/II
ES22_IMP_S_C31_127_399549_lcl_2	55.2455755922597	2.82952972376825	0.771434276360551	7.71272331287665e-06	0.00934503843419082	UniRef100_A0A8F1B872 Photosystem I P700 chlorophyll a apoprotein A2 n=1 Tax=Navicula veneta TaxID=138539 RepID=A0A8F1B872_9STRA	salinity_increase_stressor_phase	Photosystem I/II
ES22_IMP_S_C34_127_2175528_lcl_1	167.476172835894	2.0770762267192	0.698882704579362	9.32071342989246e-05	0.0213343386585607	UniRef100_A0A1Z3GCD3 Ribulose bisphosphate carboxylase large chain (Fragment) n=3 Tax=Bacillariophycidae TaxID=33850 RepID=A0A1Z3GCD3_9STRA	salinity_increase_stressor_phase	Ribulose carboxylases
ES22_IMP_S_C38_127_2774513_lcl_1	40.164439297911	2.29354874245703	0.866499439378588	0.00021126027506298	0.0310652624835541	UniRef100_A0A0F6SL05 Photosystem I (Fragment) n=1 Tax=Cyclostephanos dubius TaxID=1003040 RepID=A0A0F6SL05_9STRA	salinity_increase_stressor_phase	Photosystem I/II
ES22_IMP_S_C42_127_498619_lcl_1	80.5621184762254	3.10448421291371	0.988584594581536	4.74523143077522e-05	0.0167397164165655	UniRef100_A0A8F0WGL9 Photosystem II CP43 reaction center protein n=1 Tax=Navicula veneta TaxID=138539 RepID=A0A8F0WGL9_9STRA	salinity_increase_stressor_phase	Photosystem I/II
ES22_IMP_S_C45_127_6927088_lcl_1	45.8767597251754	2.41295027181331	0.852731865206258	0.00012327747492043	0.0245429065197021	NA	salinity_increase_stressor_phase	Unknown function
ES22_IMP_S_C47_127_612_lcl_2	123.861221661939	3.29076130003302	1.08417445523778	6.635990287351e-05	0.0190204071611198	UniRef100_UPI0001791236 photosystem II 44 kDa protein n=1 Tax=Thalassiosira pseudonana TaxID=35128 RepID=UPI0001791236	salinity_increase_stressor_phase	Photosystem I/II
ES22_IMP_S_C53_127_4375372_lcl_1	50.8864769606521	2.57241555651038	0.723586695844587	1.24293854871132e-05	0.00950019364065016	UniRef100_A0A3S8PZH6 Photosystem I P700 chlorophyll a apoprotein A1 n=1 Tax=Seminavis robusta TaxID=568900 RepID=A0A3S8PZH6_9STRA	salinity_increase_stressor_phase	Photosystem I/II
ES22_IMP_S_C02_127_3232928_lcl_1	45.0650047549094	3.03692431716931	0.789125551795402	3.8397052518931e-06	0.00640323210370246	UniRef100_A0A8F0WGL9 Photosystem II CP43 reaction center protein n=1 Tax=Navicula veneta TaxID=138539 RepID=A0A8F0WGL9_9STRA	salinity_increase_stressor_phase	Photosystem I/II
ES22_IMP_S_C19_127_4304758_lcl_1	36.8659950540187	1.88876035743588	0.646913524885229	0.00010182760165367	0.022237208627798	UniRef100_A0A3S8PZH6 Photosystem I P700 chlorophyll a apoprotein A1 n=1 Tax=Seminavis robusta TaxID=568900 RepID=A0A3S8PZH6_9STRA	salinity_increase_stressor_phase	Photosystem I/II
ES22_IMP_S_C43_127_1560406_lcl_1	1411.57229614469	2.30666714258561	0.707454321681664	3.55833675165416e-05	0.0151800300865916	UniRef100_A0A7Y2JI18 Photosystem II q(B) protein n=1 Tax=Winogradskyella sp. TaxID=1883156 RepID=A0A7Y2JI18_9FLAO	salinity_increase_stressor_phase	Photosystem I/II
ES22_IMP_S_C49_127_2217352_lcl_3	49.6299793346163	3.02570638128247	1.12565802685934	0.00018698678106987	0.0298268305386589	UniRef100_A0A516ZAY1 ATP synthase subunit alpha, chloroplastic n=1 Tax=Halamphora americana TaxID=2305497 RepID=A0A516ZAY1_9STRA	salinity_increase_stressor_phase	ATP synthase subunits
ES22_IMP_S_C10_127_7810874_lcl_2	29.292682283021	2.78570145732229	0.950391728777776	9.34244443944691e-05	0.0213343386585607	UniRef100_A0A3Q8R2J0 ATP synthase subunit b', chloroplastic n=1 Tax=Seminavis robusta TaxID=568900 RepID=A0A3Q8R2J0_9STRA	salinity_increase_stressor_phase	ATP synthase subunits
ES22_IMP_S_C31_127_2941740_lcl_6	195.126715122804	1.89454420625917	0.695568468382483	0.00018234508392986	0.0293415633299068	UniRef100_A0A1Z3GCD3 Ribulose bisphosphate carboxylase large chain (Fragment) n=3 Tax=Bacillariophycidae TaxID=33850 RepID=A0A1Z3GCD3_9STRA	salinity_increase_stressor_phase	Ribulose carboxylases
ES22_IMP_S_C37_127_5400345_lcl_2	54.7501775003383	2.88848043676226	0.801259141535975	9.88223412242067e-06	0.00934503843419082	UniRef100_A0A8H2SI52 Photosystem II protein D1 n=1 Tax=Nitzschia inconspicua TaxID=303405 RepID=A0A8H2SI52_9STRA	salinity_increase_stressor_phase	Photosystem I/II
ES22_IMP_S_C06_127_6463311_lcl_1	235.42045363315	2.15673088720635	0.692156949424342	5.68816710715943e-05	0.0181704026075156	UniRef100_A0A023HAR0 Photosystem II protein D1 n=6 Tax=Cymbellales TaxID=97224 RepID=A0A023HAR0_9STRA	salinity_increase_stressor_phase	Photosystem I/II
ES22_IMP_S_C07_127_430003_lcl_1	16.2765805311654	2.9875855601269	0.874111616371017	2.09108592226261e-05	0.0127862933859951	UniRef100_A0A023JEK8 Photosystem II protein D1 n=1 Tax=Eunotia naegelii TaxID=1458866 RepID=A0A023JEK8_9STRA	salinity_increase_stressor_phase	Photosystem I/II
ES22_IMP_S_C12_127_6088047_lcl_1	114.254464033803	2.01667995661396	0.751128459114196	0.00019786031855498	0.0302962142392721	UniRef100_P49478 Photosystem II D2 protein n=2 Tax=Trieres chinensis TaxID=1514140 RepID=PSBD_TRICV	salinity_increase_stressor_phase	Photosystem I/II
ES22_IMP_S_C15_127_1509915_lcl_1	30.7331682587615	1.9189544359302	0.782728124522469	0.00036896491334636	0.0432375512802615	UniRef100_A0A7S1Z5E0 Photosystem I P700 chlorophyll a apoprotein A1 n=1 Tax=Ditylum brightwellii TaxID=49249 RepID=A0A7S1Z5E0_9STRA	salinity_increase_stressor_phase	Photosystem I/II
ES22_IMP_S_C20_127_6362584_lcl_1	30.2139961012109	2.32697620874504	0.77621327246592	7.91128292951344e-05	0.0200123514640884	UniRef100_A0A7S0CKW5 Hypothetical protein n=1 Tax=Proboscia inermis TaxID=420281 RepID=A0A7S0CKW5_9STRA	salinity_increase_stressor_phase	Unknown function
ES22_IMP_S_C23_127_9172689_lcl_1	71.2783230390618	2.07888370683225	0.76785004571147	0.00019248571161746	0.0302962142392721	UniRef100_A0A3Q8QXJ1 Photosystem II CP43 reaction center protein n=1 Tax=Seminavis robusta TaxID=568900 RepID=A0A3Q8QXJ1_9STRA	salinity_increase_stressor_phase	Photosystem I/II
ES22_IMP_S_C47_127_3807550_lcl_1	71.9294052265636	1.82293671230797	0.779964645832067	0.00047952835643792	0.0483322426950401	UniRef100_A0A7Y2NR40 Photosystem II (Fragment) n=1 Tax=Winogradskyella sp. TaxID=1883156 RepID=A0A7Y2NR40_9FLAO	salinity_increase_stressor_phase	Photosystem I/II
ES22_IMP_S_C05_127_6925229_lcl_1	23.0375799900517	2.55463554377571	0.766693575045931	2.78943018072042e-05	0.0142136964542043	UniRef100_A0A0F6SKP4 PSI P700 apoprotein A1 (Fragment) n=1 Tax=Navicula cryptocephala TaxID=138538 RepID=A0A0F6SKP4_NAVCR	salinity_increase_stressor_phase	Others
ES22_IMP_S_C12_127_4471903_lcl_1	1501.88261171576	2.19881424034283	0.796193784651108	0.00016265308399021	0.0271246197519675	UniRef100_A0A068J499 Photosystem II protein D1 n=1 Tax=Kryptoperidinium foliaceum TaxID=160619 RepID=A0A068J499_9DINO	salinity_increase_stressor_phase	Photosystem I/II
ES22_IMP_S_C12_127_5727028_lcl_1	506.887511845893	2.11782120644708	0.692448385048169	6.95146149747961e-05	0.0196180938015025	UniRef100_Q5V9M9 Ribulose bisphosphate carboxylase large chain (Fragment) n=1 Tax=Seminavis cf. robusta TaxID=286100 RepID=Q5V9M9_9STRA	salinity_increase_stressor_phase	Ribulose carboxylases
ES22_IMP_S_C33_127_1342273_lcl_2	25.0777316559034	3.00614911125268	0.904940777966996	2.78693775078813e-05	0.0142136964542043	UniRef100_A0A3S8PZL2 Photosystem I reaction center subunit II n=1 Tax=Seminavis robusta TaxID=568900 RepID=A0A3S8PZL2_9STRA	salinity_increase_stressor_phase	Photosystem I/II
ES22_IMP_S_C49_127_673107_lcl_2	26.8442074801674	3.32755514364189	1.05056202841537	4.39216844415943e-05	0.0161139875879321	UniRef100_A0A023HCG4 Cytochrome b6 n=1 Tax=Lithodesmium undulatum TaxID=59812 RepID=A0A023HCG4_LITUN	salinity_increase_stressor_phase	Cytochromes
ES22_IMP_S_C64_127_3772788_lcl_15	148.494686392954	1.94534131835336	0.82727912818208	0.00045686100347397	0.0473483516820713	UniRef100_A0A1Z3GBY3 Ribulose bisphosphate carboxylase large chain (Fragment) n=1 Tax=Nitzschia paleaeformis TaxID=2014777 RepID=A0A1Z3GBY3_9STRA	salinity_increase_stressor_phase	Ribulose carboxylases
ES22_IMP_S_C64_127_276329_lcl_1	432.358300339537	2.26784902929884	0.705038229829174	4.11340538209764e-05	0.0157200642352498	UniRef100_A0A8F0WGQ2 Ribulose bisphosphate carboxylase large chain n=2 Tax=Navicula veneta TaxID=138539 RepID=A0A8F0WGQ2_9STRA	salinity_increase_stressor_phase	Ribulose carboxylases
ES22_IMP_S_C05_127_4880480_lcl_1	546.165559310075	1.87262976687894	0.711753618096853	0.00023536109605775	0.0324993857999026	UniRef100_Q5V9M9 Ribulose bisphosphate carboxylase large chain (Fragment) n=1 Tax=Seminavis cf. robusta TaxID=286100 RepID=Q5V9M9_9STRA	salinity_increase_stressor_phase	Ribulose carboxylases
ES22_IMP_S_C29_127_1203913_lcl_3	102.369381303643	1.98376266885178	0.819955910766362	0.00038355351645676	0.043974410661768	UniRef100_A0A8F0WH15 ATP synthase subunit b, chloroplastic n=1 Tax=Navicula veneta TaxID=138539 RepID=A0A8F0WH15_9STRA	salinity_increase_stressor_phase	ATP synthase subunits
ES22_IMP_S_C32_127_2516313_lcl_1	17.6862795229592	2.70924429967612	1.02797228832751	0.0002288556534157	0.0324993857999026	UniRef100_A0A3Q8R293 Mg-protoporphyrin IX chelatase n=1 Tax=Seminavis robusta TaxID=568900 RepID=A0A3Q8R293_9STRA	salinity_increase_stressor_phase	Others
ES22_IMP_S_C07_127_12696903_lcl_1	53.6441114372011	3.63517294157876	0.871418601969862	1.07572921060281e-06	0.00281902523418543	UniRef100_A0A8F0WGQ3 Cytochrome f n=1 Tax=Navicula veneta TaxID=138539 RepID=A0A8F0WGQ3_9STRA	salinity_increase_stressor_phase	Cytochromes
ES22_IMP_S_C13_127_2637601_lcl_5	47.8781964830586	3.14548300226656	0.869550248554355	9.57395377376829e-06	0.00934503843419082	UniRef100_A0A8F0WGP4 Cytochrome b6 n=1 Tax=Navicula veneta TaxID=138539 RepID=A0A8F0WGP4_9STRA	salinity_increase_stressor_phase	Cytochromes
ES22_IMP_S_C22_127_7194012_lcl_1	108.00210623384	2.20137599117189	0.833808312176734	0.00022126480565813	0.0319596975983679	UniRef100_D7PIY5 Photosystem II CP43 reaction center protein n=16 Tax=Sar TaxID=2698737 RepID=D7PIY5_9DINO	salinity_increase_stressor_phase	Photosystem I/II
ES22_IMP_S_C35_127_441443_lcl_2	133.625515249591	2.0495517418219	0.712569542542386	0.00011903763109361	0.0242625144975687	UniRef100_A0A2H4MP36 ATP synthase subunit beta, chloroplastic n=1 Tax=Gomphoneis minuta var. cassieae TaxID=1142141 RepID=A0A2H4MP36_9STRA	salinity_increase_stressor_phase	ATP synthase subunits
ES22_IMP_S_C39_127_13978947_lcl_2	57.2501116207513	2.36111176221554	0.728417490074071	3.70141401740418e-05	0.0154315315307414	UniRef100_A0A8F0WGL9 Photosystem II CP43 reaction center protein n=1 Tax=Navicula veneta TaxID=138539 RepID=A0A8F0WGL9_9STRA	salinity_increase_stressor_phase	Photosystem I/II
ES22_IMP_S_C56_127_5104881_lcl_1	159.558563619212	2.4990823696707	1.02314435099405	0.00034913268457157	0.0415875971803957	UniRef100_A0A2U9NQF4 Photosystem II CP47 reaction center protein n=1 Tax=Entomoneis sp. TaxID=186043 RepID=A0A2U9NQF4_9STRA	salinity_increase_stressor_phase	Photosystem I/II
ES22_IMP_S_C61_127_6737256_lcl_1	57.641753365753	2.66237136608923	0.890722072453926	8.10436785322855e-05	0.0200900707972466	UniRef100_A0A0F6WGT6 PSI P700 apoprotein A1 (Fragment) n=1 Tax=Entomoneis sp. HK135 TaxID=1631167 RepID=A0A0F6WGT6_9STRA	salinity_increase_stressor_phase	Others
ES22_IMP_S_C27_127_3825054_lcl_1	712.662524782755	2.52173296163515	0.945751471402562	0.00020206804800262	0.0302962142392721	UniRef100_A0A7S4S4L7 Hypothetical protein n=1 Tax=Ditylum brightwellii TaxID=49249 RepID=A0A7S4S4L7_9STRA	salinity_increase_stressor_phase	Unknown function
ES22_IMP_S_C42_127_9548815_lcl_3	180.683404752952	1.84406605373455	0.661368768388446	0.00015359531316791	0.0271246197519675	UniRef100_A0A1Z3GCD3 Ribulose bisphosphate carboxylase large chain (Fragment) n=3 Tax=Bacillariophycidae TaxID=33850 RepID=A0A1Z3GCD3_9STRA	salinity_increase_stressor_phase	Ribulose carboxylases
ES22_IMP_S_C46_127_1623028_lcl_3	51.6844086469428	2.30803608859178	0.793052633526003	0.0001041933308858	0.0224861466090484	UniRef100_A0A7Y2NR40 Photosystem II (Fragment) n=1 Tax=Winogradskyella sp. TaxID=1883156 RepID=A0A7Y2NR40_9FLAO	salinity_increase_stressor_phase	Photosystem I/II
ES22_IMP_S_C48_127_2936000_lcl_1	125.523227455902	2.25722406853328	0.765467191353796	9.21297325371372e-05	0.0213343386585607	UniRef100_A0A8F1B872 Photosystem I P700 chlorophyll a apoprotein A2 n=1 Tax=Navicula veneta TaxID=138539 RepID=A0A8F1B872_9STRA	salinity_increase_stressor_phase	Photosystem I/II
ES22_IMP_S_C57_127_3800440_lcl_9	96.4768416394388	2.62189332131497	0.78365691011269	2.55079710197143e-05	0.0137623005995776	UniRef100_A0A3S8PZI7 Photosystem II protein D1 n=1 Tax=Seminavis robusta TaxID=568900 RepID=A0A3S8PZI7_9STRA	salinity_increase_stressor_phase	Photosystem I/II
ES22_IMP_S_C15_127_2547057_lcl_4	131.021734788983	1.80811047560761	0.705133974187509	0.00027740876540729	0.0358365238917706	UniRef100_U3LGU5 Ribulose-1,5-bisphosphate carboxylase/oxygenase large subunit (Fragment) n=1 Tax=Nitzschia fontifuga TaxID=1259756 RepID=U3LGU5_9STRA	salinity_increase_stressor_phase	Ribulose carboxylases
ES22_IMP_S_C10_127_8755412_lcl_2	2134.44338708606	1.61571627430544	0.642828032364362	0.00032617102060364	0.0392211906382274	UniRef100_A0A023HAR0 Photosystem II protein D1 n=6 Tax=Cymbellales TaxID=97224 RepID=A0A023HAR0_9STRA	salinity_increase_stressor_phase	Photosystem I/II
ES22_IMP_S_C10_127_8133192_lcl_2	32.7972290940092	2.65479783070277	0.779177735110863	2.0575779034574e-05	0.0127862933859951	UniRef100_A0A7S1Z5E0 Photosystem I P700 chlorophyll a apoprotein A1 n=1 Tax=Ditylum brightwellii TaxID=49249 RepID=A0A7S1Z5E0_9STRA	salinity_increase_stressor_phase	Photosystem I/II
ES22_IMP_S_C15_127_5632923_lcl_1	27.1879310397186	1.93572658473609	0.771018631850163	0.0003046137835301	0.0382728441443579	UniRef100_UPI001EF9D6ED heme attachment to plastid cytochrome c n=1 Tax=Nitzschia traheaformis TaxID=1881117 RepID=UPI001EF9D6ED	salinity_increase_stressor_phase	Cytochromes
ES22_IMP_S_C26_127_3007164_lcl_3	66.2888405770944	2.59734927567173	1.10560594342478	0.00042883888171128	0.0457361653843711	UniRef100_A0A7S2YP45 Hypothetical protein n=1 Tax=Amphiprora paludosa TaxID=265537 RepID=A0A7S2YP45_9STRA	salinity_increase_stressor_phase	Unknown function
ES22_IMP_S_C26_127_2136924_lcl_1	58.5764370292137	2.72382102624443	0.833278203744262	3.20793215727731e-05	0.0150887967931013	UniRef100_A0A8F0WGL9 Photosystem II CP43 reaction center protein n=1 Tax=Navicula veneta TaxID=138539 RepID=A0A8F0WGL9_9STRA	salinity_increase_stressor_phase	Photosystem I/II
ES22_IMP_S_C47_127_2818228_lcl_7	20.9790729320361	2.54661785155446	1.1112477828437	0.00048387596347976	0.048503938109687	NA	salinity_increase_stressor_phase	Unknown function
ES22_IMP_S_C50_127_14613819_lcl_1	48.2377472711929	2.56808204342327	0.909516007881649	0.00012865785746681	0.024584372264284	UniRef100_A0A3S8PZF6 ATP synthase subunit alpha, chloroplastic n=1 Tax=Seminavis robusta TaxID=568900 RepID=A0A3S8PZF6_9STRA	salinity_increase_stressor_phase	ATP synthase subunits
ES22_IMP_S_C63_127_5285834_lcl_2	30.6258487744066	1.5900107212336	0.670984944700465	0.00044913765803157	0.0471418980260867	UniRef100_A0A3S8PZI8 Protein PsbN n=2 Tax=Bacillariophyta TaxID=2836 RepID=A0A3S8PZI8_9STRA	salinity_increase_stressor_phase	Others
ES22_IMP_S_C05_127_4321965_lcl_1	245.639637906704	2.30394927468974	0.721783982800733	4.37990440318105e-05	0.0161139875879321	UniRef100_A0A023HAR0 Photosystem II protein D1 n=6 Tax=Cymbellales TaxID=97224 RepID=A0A023HAR0_9STRA	salinity_increase_stressor_phase	Photosystem I/II
ES22_IMP_S_C14_127_4946856_lcl_7	23.5521197902134	2.02993348288153	0.849179964803179	0.00041748984931773	0.0452695773910055	UniRef100_A0A8F0WGP4 Cytochrome b6 n=1 Tax=Navicula veneta TaxID=138539 RepID=A0A8F0WGP4_9STRA	salinity_increase_stressor_phase	Cytochromes
ES22_IMP_S_C15_127_1627668_lcl_1	42.6826385815995	2.76505094216432	0.818829605434948	2.30044507706189e-05	0.0132738766367706	UniRef100_A0A3S8PZH2 Photosystem I P700 chlorophyll a apoprotein A2 n=1 Tax=Seminavis robusta TaxID=568900 RepID=A0A3S8PZH2_9STRA	salinity_increase_stressor_phase	Photosystem I/II
ES22_IMP_S_C28_127_6523614_lcl_2	27.896642835845	2.0368328878361	0.767868914913555	0.00021337892896466	0.0310652624835541	UniRef100_A0A3S8PZH2 Photosystem I P700 chlorophyll a apoprotein A2 n=1 Tax=Seminavis robusta TaxID=568900 RepID=A0A3S8PZH2_9STRA	salinity_increase_stressor_phase	Photosystem I/II
ES22_IMP_S_C32_127_6018296_lcl_1	108.040986141084	2.66224021268674	0.762743034234934	1.56785678311105e-05	0.0115043059317556	UniRef100_A0A7Y2NR40 Photosystem II (Fragment) n=1 Tax=Winogradskyella sp. TaxID=1883156 RepID=A0A7Y2NR40_9FLAO	salinity_increase_stressor_phase	Photosystem I/II
ES22_IMP_S_C41_127_4696813_lcl_2	104.121854161353	2.43012676965316	0.786296298544548	6.10647774948878e-05	0.0181704026075156	UniRef100_A0A8F1B894 Multifunctional fusion protein n=1 Tax=Navicula veneta TaxID=138539 RepID=A0A8F1B894_9STRA	salinity_increase_stressor_phase	Others
ES22_IMP_S_C46_127_1326306_lcl_1	896.493336225407	1.64906283800931	0.653658976981186	0.00031532949945425	0.0390838130945193	UniRef100_A0A023HAR0 Photosystem II protein D1 n=6 Tax=Cymbellales TaxID=97224 RepID=A0A023HAR0_9STRA	salinity_increase_stressor_phase	Photosystem I/II
ES22_IMP_S_C54_127_8218279_lcl_1	29.5485890010623	2.60559120590275	0.848149739444651	6.40384214805558e-05	0.0186463619625288	UniRef100_A0A3S8PZH6 Photosystem I P700 chlorophyll a apoprotein A1 n=1 Tax=Seminavis robusta TaxID=568900 RepID=A0A3S8PZH6_9STRA	salinity_increase_stressor_phase	Photosystem I/II
ES22_IMP_S_C55_127_492163_lcl_1	39.6211201403902	2.2946513130186	0.883891514020856	0.00024242793064835	0.0329414663689882	UniRef100_UPI001EF9CBD6 photosystem I P700 apoprotein A2 n=1 Tax=Psammodictyon constrictum TaxID=515483 RepID=UPI001EF9CBD6	salinity_increase_stressor_phase	Photosystem I/II
ES22_IMP_S_C16_127_5608552_lcl_1	74.5452315703324	1.76015674059432	0.682968705408013	0.0002764361247475	0.0358365238917706	UniRef100_U3LGN5 Ribulose-1,5-bisphosphate carboxylase/oxygenase large subunit (Fragment) n=1 Tax=Navicula ramosissima TaxID=265559 RepID=U3LGN5_9STRA	salinity_increase_stressor_phase	Ribulose carboxylases
ES22_IMP_S_C19_127_6376965_lcl_1	71.8282968783274	2.19268380486279	0.777928189217815	0.00013590267290471	0.025349222804507	UniRef100_A0A8F1B872 Photosystem I P700 chlorophyll a apoprotein A2 n=1 Tax=Navicula veneta TaxID=138539 RepID=A0A8F1B872_9STRA	salinity_increase_stressor_phase	Photosystem I/II
ES22_IMP_S_C21_127_7698782_lcl_1	25.2428633844059	2.73865659773031	0.760471367736924	1.03829872675857e-05	0.00934503843419082	UniRef100_A0A8F0WGL0 Photosystem I P700 chlorophyll a apoprotein A1 n=1 Tax=Navicula veneta TaxID=138539 RepID=A0A8F0WGL0_9STRA	salinity_increase_stressor_phase	Photosystem I/II
ES22_IMP_S_C28_127_10365396_lcl_1	135.675058102976	3.52990764677575	0.986531521362565	1.0698092407218e-05	0.00934503843419082	UniRef100_A0A8F0WGL9 Photosystem II CP43 reaction center protein n=1 Tax=Navicula veneta TaxID=138539 RepID=A0A8F0WGL9_9STRA	salinity_increase_stressor_phase	Photosystem I/II
ES22_IMP_S_C36_127_4534779_lcl_6	45.0455866176012	2.40981660037605	0.775486030316766	5.62765934441968e-05	0.0181704026075156	UniRef100_A0A8F0WGL9 Photosystem II CP43 reaction center protein n=1 Tax=Navicula veneta TaxID=138539 RepID=A0A8F0WGL9_9STRA	salinity_increase_stressor_phase	Photosystem I/II
ES22_IMP_S_C13_127_12100609_lcl_1	64.7128712553556	2.62659721530624	0.815333099327418	3.98262802260562e-05	0.0157200642352498	UniRef100_A0A3S8PZI7 Photosystem II protein D1 n=1 Tax=Seminavis robusta TaxID=568900 RepID=A0A3S8PZI7_9STRA	salinity_increase_stressor_phase	Photosystem I/II
ES22_IMP_S_C28_127_1973782_lcl_1	39.427174762397	2.30979171551169	0.677004066819316	2.04151887402231e-05	0.0127862933859951	UniRef100_A0A3Q8R2P6 Photosystem II CP47 reaction center protein n=1 Tax=Seminavis robusta TaxID=568900 RepID=A0A3Q8R2P6_9STRA	salinity_increase_stressor_phase	Photosystem I/II
ES22_IMP_S_C32_127_2503342_lcl_1	131.546954949587	2.12767818196872	0.85692607010527	0.00032712833447714	0.0392211906382274	UniRef100_A0A2U9NR19 Photosystem II CP43 reaction center protein n=1 Tax=Entomoneis sp. TaxID=186043 RepID=A0A2U9NR19_9STRA	salinity_increase_stressor_phase	Photosystem I/II
ES22_IMP_S_C14_127_2692476_lcl_1	39.4543394114025	2.50417324577963	0.934748791241587	0.00020140233741045	0.0302962142392721	UniRef100_A0A8F7PZM9 Photosystem I P700 chlorophyll a apoprotein A2 n=1 Tax=Nitzschia sp. RGa-2021a TaxID=2862141 RepID=A0A8F7PZM9_9STRA	salinity_increase_stressor_phase	Photosystem I/II
ES22_IMP_S_C39_127_2260325_lcl_1	35.8743423151817	2.60081630274561	0.800907306590703	3.48007387390229e-05	0.0151800300865916	UniRef100_A0A8F1B872 Photosystem I P700 chlorophyll a apoprotein A2 n=1 Tax=Navicula veneta TaxID=138539 RepID=A0A8F1B872_9STRA	salinity_increase_stressor_phase	Photosystem I/II
ES22_IMP_S_C47_127_1060526_lcl_2	150.988897212111	2.46351252992996	1.03331261539763	0.00040040487021361	0.0447867496292591	UniRef100_A0A2U9NQH1 Cytochrome b6 n=1 Tax=Entomoneis sp. TaxID=186043 RepID=A0A2U9NQH1_9STRA	salinity_increase_stressor_phase	Cytochromes
ES22_IMP_S_C18_127_2729717_lcl_1	54.489996243685	1.79169976340575	0.755195013523812	0.00045133791124223	0.0471418980260867	UniRef100_A0A2U9NQF4 Photosystem II CP47 reaction center protein n=1 Tax=Entomoneis sp. TaxID=186043 RepID=A0A2U9NQF4_9STRA	salinity_increase_stressor_phase	Photosystem I/II
ES22_IMP_S_C23_127_4096873_lcl_2	38.1333062089296	2.70671849641389	0.86944096627293	5.19119258621038e-05	0.0173140430548078	UniRef100_A0A8F0WGR0 ATP synthase subunit a, chloroplastic n=1 Tax=Navicula veneta TaxID=138539 RepID=A0A8F0WGR0_9STRA	salinity_increase_stressor_phase	ATP synthase subunits
ES22_IMP_S_C35_127_6285803_lcl_1	211.514407984717	1.95496735196702	0.746029466436884	0.00023740284001237	0.0324993857999026	UniRef100_A0A023HBV5 Photosystem II D2 protein n=1 Tax=Asterionella formosa TaxID=210441 RepID=A0A023HBV5_9STRA	salinity_increase_stressor_phase	Photosystem I/II
ES22_IMP_S_C62_127_2178981_lcl_1	35.0920174057295	2.00134338643989	0.827173033594158	0.00038817021797418	0.04422729489763	UniRef100_A0A8F1B872 Photosystem I P700 chlorophyll a apoprotein A2 n=1 Tax=Navicula veneta TaxID=138539 RepID=A0A8F1B872_9STRA	salinity_increase_stressor_phase	Photosystem I/II
ES22_IMP_S_C13_127_3627943_lcl_1	108.666267710536	1.97454134837051	0.790518181291108	0.00032419739263366	0.0392211906382274	UniRef100_A0A8F1B872 Photosystem I P700 chlorophyll a apoprotein A2 n=1 Tax=Navicula veneta TaxID=138539 RepID=A0A8F1B872_9STRA	salinity_increase_stressor_phase	Photosystem I/II
ES22_IMP_S_C21_127_2997954_lcl_1	148.678779878726	3.22859291930228	0.986386613633454	3.1572899509448e-05	0.0150887967931013	UniRef100_A0A8F1B872 Photosystem I P700 chlorophyll a apoprotein A2 n=1 Tax=Navicula veneta TaxID=138539 RepID=A0A8F1B872_9STRA	salinity_increase_stressor_phase	Photosystem I/II
ES22_IMP_S_C44_127_7538855_lcl_1	203.713621797263	2.02862862190673	0.755736041506418	0.00020265891742158	0.0302962142392721	UniRef100_H1A8D2 Ribulose bisphosphate carboxylase large chain (Fragment) n=1 Tax=Navicula sp. s0020 TaxID=515481 RepID=H1A8D2_9STRA	salinity_increase_stressor_phase	Ribulose carboxylases
ES22_IMP_S_C47_127_891511_lcl_2	49.8251203746152	2.35316219853066	0.912496155714209	0.00026145493674384	0.0345045277671152	UniRef100_K0P311 Cytochrome c oxidase subunit 1 (Fragment) n=1 Tax=Haslea ostrearia TaxID=67476 RepID=K0P311_HASOS	salinity_increase_stressor_phase	Cytochromes
ES22_IMP_S_C12_127_2791868_lcl_1	53.5274275525286	2.45828628394414	0.97260328191564	0.00029153700430583	0.0372683760829198	UniRef100_UPI000C6D1EA3 uncharacterized protein LOC111633957 n=1 Tax=Centruroides sculpturatus TaxID=218467 RepID=UPI000C6D1EA3	salinity_increase_stressor_phase	Unknown function
ES22_IMP_S_C21_127_3881907_lcl_1	113.189849032192	2.21850447784094	0.731610932648534	7.38132463400976e-05	0.0196236259545326	UniRef100_A0A8F1B872 Photosystem I P700 chlorophyll a apoprotein A2 n=1 Tax=Navicula veneta TaxID=138539 RepID=A0A8F1B872_9STRA	salinity_increase_stressor_phase	Photosystem I/II
ES22_IMP_S_C23_127_8523530_lcl_1	23.6464921034446	2.14004597468154	0.824790504546092	0.00025524783380387	0.0339294656760745	UniRef100_A0A8F0WGL0 Photosystem I P700 chlorophyll a apoprotein A1 n=1 Tax=Navicula veneta TaxID=138539 RepID=A0A8F0WGL0_9STRA	salinity_increase_stressor_phase	Photosystem I/II
ES22_IMP_S_C39_127_14960166_lcl_1	35.3037632326985	2.29874713693029	0.805519482740581	0.00012799347709723	0.024584372264284	UniRef100_D7PIY5 Photosystem II CP43 reaction center protein n=16 Tax=Sar TaxID=2698737 RepID=D7PIY5_9DINO	salinity_increase_stressor_phase	Photosystem I/II
ES22_IMP_S_C42_127_9895458_lcl_1	27.3119339922246	2.07181714145841	0.76281159867537	0.00018010286194227	0.0292372291988421	UniRef100_A0A8F0WGP4 Cytochrome b6 n=1 Tax=Navicula veneta TaxID=138539 RepID=A0A8F0WGP4_9STRA	salinity_increase_stressor_phase	Cytochromes
ES22_IMP_S_C43_127_3801528_lcl_1	70.690598273334	3.68748585073549	1.03888459918906	1.20393868783267e-05	0.00950019364065016	UniRef100_A0A8F0WGL0 Photosystem I P700 chlorophyll a apoprotein A1 n=1 Tax=Navicula veneta TaxID=138539 RepID=A0A8F0WGL0_9STRA	salinity_increase_stressor_phase	Photosystem I/II
ES22_IMP_S_C13_127_2391676_lcl_1	1263.51678329108	2.88495871784758	0.744343686586256	3.79129901237215e-06	0.00640323210370246	UniRef100_G8H706 Photosystem II reaction center protein D1 (Fragment) n=1 Tax=Pinnularia acuminata TaxID=1089217 RepID=G8H706_9STRA	salinity_increase_stressor_phase	Photosystem I/II
ES22_IMP_S_C16_127_4528899_lcl_1	32.4169622760455	2.53394326067716	0.841931837202878	7.32694087027301e-05	0.0196236259545326	UniRef100_A0A3S8PZH6 Photosystem I P700 chlorophyll a apoprotein A1 n=1 Tax=Seminavis robusta TaxID=568900 RepID=A0A3S8PZH6_9STRA	salinity_increase_stressor_phase	Photosystem I/II
ES22_IMP_S_C26_127_654628_lcl_3	36.3447431310455	1.94130485841359	0.644498618082898	7.96392093806398e-05	0.0200123514640884	UniRef100_A0A3Q8R2P6 Photosystem II CP47 reaction center protein n=1 Tax=Seminavis robusta TaxID=568900 RepID=A0A3Q8R2P6_9STRA	salinity_increase_stressor_phase	Photosystem I/II
ES22_IMP_S_C28_127_11440754_lcl_1	20.808021293273	3.43638052034213	1.4581757527182	0.00039527972874388	0.0447593292844315	UniRef100_A0A516ZBY4 ATP-dependent clp protease ATP-binding subunit n=1 Tax=Halamphora coffeaeformis TaxID=1487565 RepID=A0A516ZBY4_9STRA	salinity_increase_stressor_phase	Others
ES22_IMP_S_C47_127_5269008_lcl_1	392.707548518461	3.15316190234327	0.983246783429113	4.03018116997154e-05	0.0157200642352498	UniRef100_E9MZ47 Ribulose-1,5-bisphosphate carboxylase/oxygenase large subunit (Fragment) n=1 Tax=Navicula cf. perminuta TaxID=908978 RepID=E9MZ47_9STRA	salinity_increase_stressor_phase	Ribulose carboxylases
ES22_IMP_S_C57_127_40394_lcl_1	34.3914020806379	2.03439060316426	0.735855288333957	0.00015689141900417	0.0271246197519675	UniRef100_A0A3S8PZH6 Photosystem I P700 chlorophyll a apoprotein A1 n=1 Tax=Seminavis robusta TaxID=568900 RepID=A0A3S8PZH6_9STRA	salinity_increase_stressor_phase	Photosystem I/II
ES22_IMP_S_C14_127_7300455_lcl_2	83.7219188989716	1.920366356365	0.819765373542483	0.00046599000314129	0.0477548637856083	UniRef100_A0A516ZBC8 ATP synthase subunit alpha, chloroplastic n=1 Tax=Halamphora calidilacuna TaxID=2133758 RepID=A0A516ZBC8_9STRA	salinity_increase_stressor_phase	ATP synthase subunits
ES22_IMP_S_C27_127_978062_lcl_2	19.1657665554241	-1.63305538491432	0.62564749742271	0.00031439154015433	0.0390838130945193	UniRef100_UPI00191932B5 chaperonin GroEL n=1 Tax=Rubrivivax sp. A210 TaxID=2772301 RepID=UPI00191932B5	salinity_increase_stressor_phase	Chaperones
ES22_IMP_S_C44_127_6438114_lcl_1	30.243201628233	3.2135444621245	0.900820615370917	1.12782547943377e-05	0.00940401390669687	UniRef100_A0A1E7FAE8 Reverse transcriptase domain-containing protein n=1 Tax=Fragilariopsis cylindrus CCMP1102 TaxID=635003 RepID=A0A1E7FAE8_9STRA	salinity_increase_stressor_phase	Others
ES22_IMP_S_C47_127_6148244_lcl_5	17.1233827523008	2.84531487809268	1.15530903707197	0.00032699678512732	0.0392211906382274	UniRef100_A0A3Q8R1Q5 Elongation factor Tu, chloroplastic n=1 Tax=Seminavis robusta TaxID=568900 RepID=A0A3Q8R1Q5_9STRA	salinity_increase_stressor_phase	Elongation factor Tu
ES22_IMP_S_C40_127_5411700_lcl_1	34.2282173622579	2.99081133207845	0.82554728179298	8.85400669074511e-06	0.00934503843419082	UniRef100_A0A3Q8R2P6 Photosystem II CP47 reaction center protein n=1 Tax=Seminavis robusta TaxID=568900 RepID=A0A3Q8R2P6_9STRA	salinity_increase_stressor_phase	Photosystem I/II
ES22_IMP_S_C63_127_1838735_lcl_1	4.26215578900393	8.37538776939296	2.95081374034407	4.75726397744687e-06	0.0354295405003441	UniRef100_A0A1A7C7Q7 Alkyl hydroperoxide reductase C n=1 Tax=Janthinobacterium psychrotolerans TaxID=1747903 RepID=A0A1A7C7Q7_9BURK	velocity_reduction_salinity_increase_stressor_phase	Others
ES22_IMP_S_C08_127_8830903_lcl_2	29.1759879566534	4.55669023475344	1.00586690795643	4.06037003307826e-07	0.00575916993645885	UniRef100_A0A3D4PXZ5 Alkyl hydroperoxide reductase C n=1 Tax=Cellvibrio sp. TaxID=1965322 RepID=A0A3D4PXZ5_9GAMM	velocity_reduction_salinity_increase_stressor_phase	Others
ES22_IMP_S_C13_127_10252213_lcl_3	18.5054651684667	-3.64013814485859	1.01131892858321	1.18824861157458e-05	0.0460170663307263	UniRef100_A0A6N1XIE9 ATP synthase epsilon chain n=1 Tax=Dechloromonas sp. TaxID=1917218 RepID=A0A6N1XIE9_9RHOO	velocity_reduction_salinity_increase_stressor_phase	ATP synthase subunits
ES22_IMP_S_C21_127_1768394_lcl_1	10.4696609416244	-4.18862440784769	1.18257164029548	1.6912022954359e-05	0.04966070479546	UniRef100_A0A3B7A455 50S ribosomal protein L10 n=1 Tax=Dechloromonas sp. HYN0024 TaxID=2231055 RepID=A0A3B7A455_9RHOO	velocity_reduction_salinity_increase_stressor_phase	Ribosomal proteins
ES22_IMP_S_C39_127_11614465_lcl_1	11.904007182154	3.66211320413487	0.961409834576167	5.34889743188849e-06	0.0369903001902249	UniRef100_A0A3D1KYN6 Oxidoreductase n=1 Tax=Prolixibacteraceae bacterium TaxID=2053594 RepID=A0A3D1KYN6_9BACT	velocity_reduction_salinity_increase_stressor_phase	Others
ES22_IMP_S_C24_127_9760009_lcl_1	151.381059515665	2.38362301065123	0.65722137764823	1.01463768265548e-05	0.0460170663307263	UniRef100_A0A8J2JMX3 Hypothetical protein n=1 Tax=Allacma fusca TaxID=39272 RepID=A0A8J2JMX3_9HEXA	velocity_reduction_salinity_increase_stressor_phase	Unknown function
ES22_IMP_S_C22_127_5595738_lcl_1	12.8923197197982	-3.92979446275733	1.09058734199197	1.16552890488809e-05	0.0460170663307263	NA	velocity_reduction_salinity_increase_stressor_phase	Unknown function
ES22_IMP_S_C48_127_6716863_lcl_1	39.9823656997418	1.98442963743554	0.546988093735958	1.14935146867943e-05	0.0460170663307263	NA	velocity_reduction_salinity_increase_stressor_phase	Unknown function
ES22_IMP_S_C50_127_14684545_lcl_2	21.1467893442699	-3.39490637792278	0.964207331282679	1.62271356155929e-05	0.04966070479546	UniRef100_A0A662AYB7 Chaperonin GroEL n=1 Tax=Bacteroidetes bacterium TaxID=1898104 RepID=A0A662AYB7_9BACT	velocity_reduction_salinity_increase_stressor_phase	Chaperones
ES22_IMP_S_C04_127_1760197_lcl_1	14.1071327776635	-5.1010234292948	1.36543402473354	9.93226235872369e-06	0.0460170663307263	UniRef100_K2G569 ATP synthase subunit alpha n=1 Tax=uncultured bacterium TaxID=77133 RepID=K2G569_9BACT	velocity_reduction_salinity_increase_stressor_phase	ATP synthase subunits
ES22_IMP_S_C33_127_4011185_lcl_2	12.9378166860581	-3.09041403896306	0.835408694756325	8.59364886952561e-06	0.0460170663307263	UniRef100_A0A2N2R9R1 30S ribosomal protein S5 n=2 Tax=Betaproteobacteria TaxID=28216 RepID=A0A2N2R9R1_9PROT	velocity_reduction_salinity_increase_stressor_phase	Ribosomal proteins
ES22_IMP_S_C36_127_940398_lcl_1	10.7962818142889	4.06470170334289	0.985119663383891	2.15036541076907e-06	0.0173493273312024	UniRef100_A0A8G1GPY0 50S ribosomal protein L14 n=1 Tax=Deefgea sp. D25 TaxID=2865840 RepID=A0A8G1GPY0_9NEIS	velocity_reduction_salinity_increase_stressor_phase	Ribosomal proteins
ES22_IMP_S_C51_127_3178474_lcl_2	45.5872793674006	2.18585854520914	0.601451011751609	1.13684476288887e-05	0.0460170663307263	UniRef100_A0A1F4I7F9 Phasin (PHA-granule associated protein) n=1 Tax=Burkholderiales bacterium RIFCSPHIGHO2_12_FULL_69_20 TaxID=1797561 RepID=A0A1F4I7F9_9BURK	velocity_reduction_salinity_increase_stressor_phase	Others
ES22_IMP_S_C08_127_8830903_lcl_2	29.1759879566534	5.20018296068198	1.02180431660995	2.28884204009168e-08	0.00031656974256508	UniRef100_A0A3D4PXZ5 Alkyl hydroperoxide reductase C n=1 Tax=Cellvibrio sp. TaxID=1965322 RepID=A0A3D4PXZ5_9GAMM	salinity_increase_temperature_increase_stressor_phase	Others
ES22_IMP_S_C04_127_1659350_lcl_1	5.35900428571857	-7.94161598987481	2.82717328481794	7.5375739248791e-07	0.00561357918988477	UniRef100_UPI0012923976 hypothetical protein n=1 Tax=Dechloromonas sp. H13 TaxID=2570193 RepID=UPI0012923976	salinity_increase_temperature_increase_stressor_phase	Unknown function
ES22_IMP_S_C13_127_4820774_lcl_2	4.63236988173646	-11.2618672234371	3.49643738620104	1.67572104021812e-06	0.0130606683592859	UniRef100_A0A6I5IDB4 TonB-dependent receptor n=2 Tax=Bacteroidetes TaxID=976 RepID=A0A6I5IDB4_9BACT	all_stressors_stressor_phase	Others
ES22_IMP_S_C13_127_13574415_lcl_1	6.83065922174909	-9.22031067229304	3.24870748284393	1.06904823689166e-05	0.0372757427210286	UniRef100_UPI0019A1CDE5 LruC domain-containing protein n=1 Tax=Bacteroidia bacterium TaxID=2044936 RepID=UPI0019A1CDE5	all_stressors_stressor_phase	Others
ES22_IMP_S_C30_127_4445980_lcl_2	4.23864581069585	9.57041216000953	2.6613207436682	8.03674487248296e-06	0.0326695230224048	UniRef100_UPI00129251F1 PQQ-dependent methanol/ethanol family dehydrogenase n=1 Tax=Zoogloea sp. 1C4 TaxID=2570190 RepID=UPI00129251F1	all_stressors_stressor_phase	Others
ES22_IMP_S_C39_127_7444796_lcl_3	20.7719722012293	4.25909863694949	1.2091757944892	1.7282802787157e-05	0.0499633950544758	UniRef100_A0A6C2CQ67 30S ribosomal protein S17 n=1 Tax=Zoogloea oleivorans TaxID=1552750 RepID=A0A6C2CQ67_9RHOO	all_stressors_stressor_phase	Ribosomal proteins
ES22_IMP_S_C08_127_8830903_lcl_2	29.1759879566534	-5.12303118665537	1.28048348587407	2.85756647884328e-06	0.0199791703190238	UniRef100_A0A3D4PXZ5 Alkyl hydroperoxide reductase C n=1 Tax=Cellvibrio sp. TaxID=1965322 RepID=A0A3D4PXZ5_9GAMM	all_stressors_stressor_phase	Others
ES22_IMP_S_C36_127_10217538_lcl_2	29.1861443731548	4.80329065540225	1.35455445533705	1.67272350502245e-05	0.0499633950544758	UniRef100_A0A3B7A8S3 ATP synthase subunit b n=1 Tax=Dechloromonas sp. HYN0024 TaxID=2231055 RepID=A0A3B7A8S3_9RHOO	all_stressors_stressor_phase	ATP synthase subunits
ES22_IMP_S_C33_127_2524490_lcl_1	5.62578378267702	7.85657571243693	2.18290050936573	1.57262120604546e-05	0.0499254639209198	UniRef100_A0A848GCR0 30S ribosomal protein S3 n=1 Tax=Zoogloea dura TaxID=2728840 RepID=A0A848GCR0_9RHOO	all_stressors_stressor_phase	Ribosomal proteins
ES22_IMP_S_C39_127_11614465_lcl_1	11.904007182154	-5.11589849477521	1.32755152302009	4.38038475377436e-06	0.0252346347604499	UniRef100_A0A3D1KYN6 Oxidoreductase n=1 Tax=Prolixibacteraceae bacterium TaxID=2053594 RepID=A0A3D1KYN6_9BACT	all_stressors_stressor_phase	Others
ES22_IMP_S_C49_127_8746049_lcl_1	5.93786911574799	10.1097162256326	3.64243344154258	1.73459133465603e-05	0.0499633950544758	UniRef100_A0A1R1ID27 50S ribosomal protein L15 n=1 Tax=Azonexus hydrophilus TaxID=418702 RepID=A0A1R1ID27_9RHOO	all_stressors_stressor_phase	Ribosomal proteins
ES22_IMP_S_C12_127_5178492_lcl_1	5.93845055158299	-9.05267824798996	3.17730577262051	1.14327706714912e-05	0.0388418123385104	UniRef100_I3I5A2 Nitrate reductase, beta subunit n=2 Tax=unclassified Cellvibrio TaxID=2624793 RepID=I3I5A2_9GAMM	all_stressors_stressor_phase	Others
ES22_IMP_S_C51_127_7413409_lcl_1	13.0544831410685	7.09465186981037	1.84855736822334	5.43450545263776e-06	0.0276948668449635	UniRef100_UPI001CF8BCBC PQQ-dependent methanol/ethanol family dehydrogenase n=1 Tax=Ferribacterium limneticum TaxID=76259 RepID=UPI001CF8BCBC	all_stressors_stressor_phase	Others
ES22_IMP_S_C24_127_9760009_lcl_1	151.381059515665	-3.46978059906678	0.943787912591275	9.0678011600582e-06	0.0333742940529598	UniRef100_A0A8J2JMX3 Hypothetical protein n=1 Tax=Allacma fusca TaxID=39272 RepID=A0A8J2JMX3_9HEXA	all_stressors_stressor_phase	Unknown function
ES22_IMP_S_C31_127_9235782_lcl_1	4.33190532720827	-11.2411194462269	2.84384814462772	1.47955851094694e-06	0.0122525014463724	UniRef100_A0A533RG55 30S ribosomal protein S1 n=1 Tax=Deltaproteobacteria bacterium TaxID=2026735 RepID=A0A533RG55_9DELT	all_stressors_stressor_phase	Ribosomal proteins
ES22_IMP_S_C59_127_1685373_lcl_2	18.4448911076222	6.20798579156295	1.58122121138346	3.43043997379671e-06	0.0227264933044045	UniRef100_UPI001CF85324 isocitrate lyase n=1 Tax=Dechloromonas denitrificans TaxID=281362 RepID=UPI001CF85324	all_stressors_stressor_phase	Others
ES22_IMP_S_C33_127_4098180_lcl_1	13.1981765743272	6.90456069567914	1.72610277455165	2.86495925298646e-06	0.0199791703190238	UniRef100_K2FFV1 ATP synthase epsilon chain n=1 Tax=uncultured bacterium TaxID=77133 RepID=K2FFV1_9BACT	all_stressors_stressor_phase	ATP synthase subunits
ES22_IMP_S_C12_127_2946593_lcl_1	9.24048638806823	-6.14678707862587	1.74570180507589	1.59447371888654e-05	0.0499254639209198	UniRef100_A0A350YSF5 Plug domain-containing protein n=1 Tax=Bacteroidales bacterium TaxID=2030927 RepID=A0A350YSF5_9BACT	all_stressors_stressor_phase	Others
ES22_IMP_S_C10_127_7933537_lcl_1	6.3361275480471	-7.00824616698697	1.84891746070103	6.53922891014774e-06	0.030944331834488	UniRef100_A0A6L4ZFV2 TonB-dependent receptor n=1 Tax=Prolixibacteraceae bacterium TaxID=2053594 RepID=A0A6L4ZFV2_9BACT	all_stressors_stressor_phase	Others
ES22_IMP_S_C42_127_12045410_lcl_1	8.11684309005593	5.39938043039099	1.41508229973248	6.04556274997368e-06	0.0296678155114356	UniRef100_UPI001CF807D9 cytochrome-c oxidase, cbb3-type subunit II n=1 Tax=Dechloromonas denitrificans TaxID=281362 RepID=UPI001CF807D9	all_stressors_stressor_phase	Cytochromes
ES22_IMP_S_C05_127_2171029_lcl_2	8.16470397274624	9.36433880742212	2.1287394192143	5.52239145511418e-07	0.00522650961007982	UniRef100_A0A6C2CX72 ATP synthase subunit beta n=1 Tax=Zoogloea oleivorans TaxID=1552750 RepID=A0A6C2CX72_9RHOO	all_stressors_stressor_phase	ATP synthase subunits
ES22_IMP_S_C12_127_5345179_lcl_1	7.89866777284927	-8.71155332976009	1.98248580725405	4.10004356722411e-07	0.00417885902010483	UniRef100_A0A6L9KC15 T9SS type A sorting domain-containing protein n=1 Tax=Paludibacter sp. TaxID=1898105 RepID=A0A6L9KC15_9BACT	all_stressors_stressor_phase	Others
ES22_IMP_S_C21_127_7654949_lcl_2	13.2530107029827	4.38165201160451	1.17408861930288	8.1054175367043e-06	0.0326695230224048	UniRef100_A0A4Y4CZB8 30S ribosomal protein S12 n=5 Tax=Zoogloeaceae TaxID=2008794 RepID=A0A4Y4CZB8_ZOORA	all_stressors_stressor_phase	Ribosomal proteins
ES22_IMP_S_C51_127_14551464_lcl_1	3.25612242688267	8.85759120057633	2.38919990682193	4.95507021249091e-06	0.0262616739233933	UniRef100_UPI001F094980 NADH:ubiquinone reductase (Na(+)-transporting) subunit F n=1 Tax=Tunicatimonas sp. TK19036 TaxID=2867963 RepID=UPI001F094980	all_stressors_stressor_phase	Others
ES22_IMP_S_C61_127_67749_lcl_2	19.1919499605297	-4.72071156205016	1.2872581527315	8.50394943731805e-06	0.0326695230224048	UniRef100_A0A8G1GPU9 30S ribosomal protein S11 n=1 Tax=Deefgea sp. D25 TaxID=2865840 RepID=A0A8G1GPU9_9NEIS	all_stressors_stressor_phase	Ribosomal proteins
ES22_IMP_S_C36_127_940398_lcl_4	4.29295973306105	-9.2669243457477	3.27799244987838	1.62023483090405e-05	0.0499254639209198	UniRef100_A0A8G1GPV9 50S ribosomal protein L16 n=1 Tax=Deefgea sp. D25 TaxID=2865840 RepID=A0A8G1GPV9_9NEIS	all_stressors_stressor_phase	Ribosomal proteins
ES22_IMP_S_C60_127_9513577_lcl_1	22.1770201955025	6.87517713117529	1.86478653846977	9.78467723437239e-06	0.0350394580777596	UniRef100_UPI00129251F1 PQQ-dependent methanol/ethanol family dehydrogenase n=1 Tax=Zoogloea sp. 1C4 TaxID=2570190 RepID=UPI00129251F1	all_stressors_stressor_phase	Others
ES22_IMP_S_C39_127_6302894_lcl_3	4356.56713698099	8.5418767954501	2.09882468419053	8.3842989079479e-07	0.0084950113291536	NA	velocity_reduction_recovery_phase	NA
ES22_IMP_S_C05_127_7000282_lcl_3	6.73341858971323	4.8500157264433	1.4684052956954	1.58750784711136e-05	0.0498570820513896	UniRef100_A0A1G3TB16 Sulfide:quinone reductase n=1 Tax=Sulfurimonas sp. RIFCSPLOWO2_12_36_12 TaxID=1802253 RepID=A0A1G3TB16_9PROT	temperature_increase_recovery_phase	NA
