# Supplementary material for: Complex compositional and metabolic response of river sediment microbiomes to multiple anthropogenic stressors
Source: ISME Commun. 2025 May 17;6(1):ycaf079. doi: 10.1093/ismeco/ycaf079 (PMC13245187; doi:10.1093/ismeco/ycaf079)
Supplement: Supplementary_material_ycaf079 [file supplementary_material_ycaf079.zip › SI6_significant_rpS3_gene_taxa.tsv]

taxonomy	p adj	combined_column	diff
Eukaryota;Bacillariophyta;Bacillariophyceae;Bacillariales;Bacillariaceae;Nitzschia;Nitzschia_inconspicua	0.00232895314070325	flow_change	-1.9375
Eukaryota;Bacillariophyta;Bacillariophyceae;Bacillariales;Bacillariaceae;Bacillaria;Bacillaria_paxillifer	0.0031389041162283	flow_change	-1.265625
Bacteria;Proteobacteria;Alphaproteobacteria;Sphingomonadales;Erythrobacteraceae;Qipengyuania;Qipengyuania_huizhouensis	0.00494273094660358	flow_change	-1
Eukaryota;Bacillariophyta;Bacillariophyceae;Bacillariales;Bacillariaceae;Nitzschia;Nitzschia_traheaformis	0.000237267969665389	flow_change	-0.859375
Bacteria;Gemmatimonadetes;Gemmatimonadetes;Gemmatimonadales;Gemmatimonadaceae;Gemmatimonadaceae_bacterium	0.00345205251315961	flow_change	-0.738095238095238
Bacteria;Proteobacteria;Betaproteobacteria;Rhodocyclales;Azonexaceae;Dechloromonas;Dechloromonas_aromatica;Dechloromonas_aromatica_RCB	0.00310380452848447	flow_change	-0.65625
Eukaryota;Bacillariophyta;Bacillariophyceae;Bacillariales;Bacillariaceae;Nitzschia;Nitzschia_supralitorea	0.00235618348444833	flow_change	-0.609375
Bacteria;Proteobacteria;Betaproteobacteria;Rhodocyclales;Azonexaceae;Dechloromonas;Dechloromonas_sp.	0.00318856181176397	flow_change	-0.5703125
Bacteria;Proteobacteria;Deltaproteobacteria;Deltaproteobacteria_bacterium	0.00514221681735771	flow_change	-0.4453125
Bacteria;Proteobacteria;Alphaproteobacteria;Caulobacterales;Caulobacteraceae;Phenylobacterium;Phenylobacterium_deserti	0.00420635566484684	flow_change	-0.3359375
Bacteria;Proteobacteria;Deltaproteobacteria;Syntrophobacterales;Syntrophobacterales_bacterium	0.00676147726473753	flow_change	0.335937500000001
Bacteria;Fibrobacteres;Fibrobacteria;Fibrobacterales;Fibrobacteraceae;Fibrobacter;Fibrobacter_sp.	0.00192721414599017	flow_change	0.390625
Bacteria;Proteobacteria;Betaproteobacteria;Rhodocyclales;Rhodocyclaceae;Azospira;Azospira_oryzae;Azospira_oryzae_PS	0.00594683606191859	flow_change	0.390625
Bacteria;Proteobacteria;Gammaproteobacteria;Nevskiales;Steroidobacteraceae;Steroidobacter;Steroidobacter_cummioxidans	0.00594683606191848	flow_change	0.390625
Bacteria;Verrucomicrobia;Verrucomicrobiae;Verrucomicrobiales;Verrucomicrobiaceae;Verrucomicrobiaceae_bacterium	0.00453935567810959	flow_change	0.4296875
Bacteria;Proteobacteria;Deltaproteobacteria;Desulfuromonadales;Geobacteraceae;Geobacteraceae_bacterium	0.00344427673217929	flow_change	0.4296875
Bacteria;Bacteroidetes;Cytophagia;Cytophagales;Spirosomaceae;Pseudarcicella;Pseudarcicella_hirudinis	0.00490924815638316	flow_change	0.4453125
Bacteria;Proteobacteria;Alphaproteobacteria;Sphingomonadales;Erythrobacteraceae;Croceicoccus;Croceicoccus_mobilis	0.00490962252749128	flow_change	0.4609375
Bacteria;Bacteroidetes;Flavobacteriia;Flavobacteriales;Flavobacteriaceae;Flavobacterium;Flavobacterium_terrigena	0.00751143171083513	flow_change	0.4765625
Bacteria;Proteobacteria;Alphaproteobacteria;Rhodobacterales	0.00603668233282628	flow_change	0.484375
Bacteria;Proteobacteria;Betaproteobacteria;Burkholderiales;Burkholderiales_bacterium_RIFCSPLOWO2_12_FULL_61_40	0.00312959280569647	flow_change	0.5
Bacteria;Proteobacteria;Betaproteobacteria;Burkholderiales;Burkholderiaceae;Burkholderiaceae_bacterium	0.00154972707783985	flow_change	0.5
Bacteria;Proteobacteria;Betaproteobacteria;Burkholderiales;Paucibacter;Paucibacter_toxinivorans	0.00268123352530425	flow_change	0.5
Bacteria;Proteobacteria;Betaproteobacteria;Burkholderiales;Rhizobacter;Rhizobacter_sp._AJA081-3	6.61436139465232e-05	flow_change	0.515625
Bacteria;Proteobacteria;Gammaproteobacteria;Cellvibrionales;Spongiibacteraceae;Spongiibacter;Spongiibacter_sp.	0.00363975489705459	flow_change	0.515625
Bacteria;Proteobacteria;Betaproteobacteria;Burkholderiales;Comamonadaceae;Rhodoferax;Rhodoferax_sp._TS-BS-61-7	0.00582942360094207	flow_change	0.53125
Bacteria;Bacteroidetes;Cytophagia;Cytophagales;Cytophagaceae;Cytophagaceae_bacterium_BCCC1	0.00481691744785218	flow_change	0.53125
Bacteria;Bacteroidetes;Flavobacteriia;Flavobacteriales;Flavobacteriaceae;Flavobacterium;Flavobacterium_urocaniciphilum	0.00704317282621003	flow_change	0.547619047619048
Bacteria;Bacteroidetes;Chitinophagia;Chitinophagales;Chitinophagaceae;Chitinophagaceae_bacterium	0.000912994692068736	flow_change	0.5703125
Bacteria;Proteobacteria;Alphaproteobacteria;Sphingomonadales;Erythrobacteraceae;Aurantiacibacter;Aurantiacibacter_atlanticus	0.00130935035615498	flow_change	0.571428571428572
Bacteria;Proteobacteria;Betaproteobacteria;Rhodocyclales;Zoogloeaceae;Uliginosibacterium;Uliginosibacterium_sp._TH139	0.000155256117206237	flow_change	0.609375
Bacteria;Verrucomicrobia;Verrucomicrobiae;Verrucomicrobiales;Verrucomicrobiaceae;Luteolibacter;Luteolibacter_pohnpeiensis	0.00558593253657502	flow_change	0.612967229902714
Bacteria;Bacteroidetes;Flavobacteriia;Flavobacteriales;Flavobacteriaceae;Flavobacterium;Flavobacterium_laiguense	0.00516431466308875	flow_change	0.65625
Bacteria;Proteobacteria;Epsilonproteobacteria;Campylobacterales	0.000112008461373159	flow_change	0.7109375
Bacteria;Proteobacteria;Alphaproteobacteria;Sphingomonadales	0.00306487502047048	flow_change	0.761904761904762
Bacteria;Bacteroidetes;Saprospiria;Saprospirales;Saprospiraceae;Saprospiraceae_bacterium	0.00316564371362837	flow_change	0.801587301587302
Bacteria;Proteobacteria;Alphaproteobacteria;Hyphomicrobiales;Hyphomicrobiaceae;Hyphomicrobium;Hyphomicrobium_denitrificans;Hyphomicrobium_denitrificans_1NES1	0.00133926809916762	flow_change	0.888888888888889
Bacteria;Proteobacteria;Betaproteobacteria;Rhodocyclales;Rhodocyclaceae;Aromatoleum;Aromatoleum_sp.	2.42936978467334e-06	flow_change	1
Bacteria;Nitrospirae;Nitrospira;Nitrospirales;Nitrospiraceae;Nitrospira;unclassified_Nitrospira	0.00549390495709778	flow_change	1
Bacteria;Proteobacteria;Alphaproteobacteria;Sphingomonadales;Sphingomonadaceae;Novosphingobium;Novosphingobium_kunmingense	0.000289837842618712	flow_change	1
Bacteria;Proteobacteria;Deltaproteobacteria;Myxococcales;Anaeromyxobacteraceae;Anaeromyxobacter;Anaeromyxobacter_sp._PSR-1	0.000272386149473003	flow_change	1.0546875
Bacteria;Proteobacteria;Gammaproteobacteria;Chromatiales;Chromatiales_bacterium	0.0003235849386517	flow_change	1.1171875
Bacteria;Proteobacteria;Gammaproteobacteria;Cellvibrionales;Spongiibacteraceae;Spongiibacter;Spongiibacter_nanhainus	0.000888894810552432	flow_change	1.171875
Bacteria;Proteobacteria;Betaproteobacteria;Rhodocyclales;Azonexaceae;Dechloromonas;Dechloromonas_sp._TW-R-39-2	0.00643725431953823	flow_change	1.2890625
Bacteria;Fibrobacteres;Fibrobacteres_bacterium	2.09914818860568e-09	flow_change	1.33333333333333
Bacteria;Gemmatimonadetes;Gemmatimonadetes_bacterium	0.00709246014299358	flow_change+salt_change	-1.28571428571428
Bacteria;Bacteroidetes;Chitinophagia;Chitinophagales;Chitinophagaceae;Ferruginibacter;Ferruginibacter_sp.	0.00216745470094204	flow_change+salt_change	-0.714285714285714
Bacteria;Acidobacteria;Candidatus_Polarisedimenticolia;Candidatus_Polarisedimenticolales;Candidatus_Polarisedimenticolaceae;Candidatus_Polarisedimenticola;Candidatus_Polarisedimenticola_svalbardensis	0.00198828314309329	flow_change+salt_change	-0.555555555555556
Bacteria;Bacteroidetes;Cytophagia;Cytophagales;Fulvivirgaceae;Fulvivirga;Fulvivirga_sp._M361	0.00547532483787694	flow_change+salt_change	0.666666666666666
Bacteria;Proteobacteria;Gammaproteobacteria;Gammaproteobacteria_bacterium	0.000521443483747608	flow_change+salt_change	1.33333333333333
Bacteria;Proteobacteria;Alphaproteobacteria;Sphingomonadales;Erythrobacteraceae;Qipengyuania;Qipengyuania_huizhouensis	0.00494273094660358	salt_change	-1
Bacteria;Proteobacteria;Proteobacteria_bacterium	0.000360352549623744	salt_change	-1
Bacteria;Actinobacteria;Actinomycetia;Motilibacterales;Motilibacteraceae;Motilibacter;Motilibacter_rhizosphaerae	0.000360352549623522	salt_change	-1
Bacteria;Proteobacteria;Betaproteobacteria;Nitrosomonadales;Gallionellales_bacterium_24-53-125	0.00107748590904344	salt_change	-0.884920634920635
Bacteria;Acidobacteria;Acidobacteriia;Bryobacterales;Bryobacteraceae;Bryobacteraceae_bacterium	0.000960777958188497	salt_change	-0.630952380952381
Bacteria;Proteobacteria;Betaproteobacteria;Nitrosomonadales;Sulfuricellaceae;Sulfuricella;Sulfuricella_sp._T08	0.00573205829521028	salt_change	-0.5
Bacteria;Proteobacteria;Betaproteobacteria;Burkholderiales;Comamonadaceae;Limnohabitans;unclassified_Limnohabitans	0.000994474363361197	salt_change	-0.4375
Bacteria;Proteobacteria;Deltaproteobacteria;Desulfuromonadales;unclassified_Desulfuromonadales	0.00584299759981743	salt_change	-0.375
Bacteria;Verrucomicrobia;Verrucomicrobiae;Verrucomicrobiales;Verrucomicrobiaceae;Luteolibacter;Luteolibacter_luteus	0.00130770393403923	salt_change	0.3125
Bacteria;Candidatus_Saccharibacteria;Candidatus_Saccharibacteria_bacterium_RIFCSPHIGHO2_02_FULL_47_12	0.00146024679012824	salt_change	0.5
Bacteria;Proteobacteria;Hydrogenophilalia;Hydrogenophilales;unclassified_Hydrogenophilales	0.00874033685212283	salt_change	0.529761904761905
Bacteria;Bacteroidetes;Flavobacteriia;Flavobacteriales;Flavobacteriaceae;Flavobacterium;Flavobacterium_urocaniciphilum	0.00704317282621003	salt_change	0.547619047619048
Bacteria;Proteobacteria;Betaproteobacteria;Burkholderiales;Comamonadaceae;Rhodoferax;Rhodoferax_sediminis	0.00140917796151085	salt_change	0.5625
Bacteria;Proteobacteria;Alphaproteobacteria;Sphingomonadales;Erythrobacteraceae;Aurantiacibacter;Aurantiacibacter_atlanticus	0.00130935035615498	salt_change	0.571428571428571
Eukaryota;Bacillariophyta;Bacillariophyceae;Bacillariales;Bacillariaceae;Tryblionella;Tryblionella_apiculata	0.00198022962202182	salt_change	0.6875
Bacteria;Proteobacteria;Gammaproteobacteria;Xanthomonadales;Rhodanobacteraceae;Rudaea;Rudaea_sp.	0.00450574341307708	salt_change	0.752976190476191
Bacteria;Proteobacteria;Betaproteobacteria;Burkholderiales;Burkholderiales_bacterium_PBB4	0.00930486980762624	salt_change	0.777777777777778
Bacteria;Proteobacteria;Alphaproteobacteria;Hyphomicrobiales;Hyphomicrobiaceae;Hyphomicrobium;Hyphomicrobium_denitrificans;Hyphomicrobium_denitrificans_1NES1	0.00133926809916762	salt_change	0.888888888888889
Bacteria;Proteobacteria;Betaproteobacteria;Burkholderiales;Aquincola;Aquincola_tertiaricarbonis	0.00214861598942528	salt_change	0.928571428571428
Bacteria;Proteobacteria;Alphaproteobacteria;Sphingomonadales;Sphingomonadaceae;Novosphingobium;Novosphingobium_kunmingense	0.000289837842618712	salt_change	1
Bacteria;Fibrobacteres;Fibrobacteres_bacterium	2.09914818860568e-09	salt_change	1.33333333333333
Bacteria;Proteobacteria;Betaproteobacteria;Betaproteobacteria_bacterium_HGW-Betaproteobacteria-9	0.00110559812117328	salt_change	1.38095238095238
Bacteria;Proteobacteria;Betaproteobacteria;Burkholderiales;Comamonadaceae;Polaromonas;Polaromonas_glacialis	3.7341457154394e-05	temperature_change	-0.75
Bacteria;Candidatus_Gracilibacteria;Candidatus_Gracilibacteria_bacterium	3.7341457154394e-05	temperature_change	-0.75
Eukaryota;Bacillariophyta;Bacillariophyceae;Endosymbiont_of_Kryptoperidinium_foliaceum	0.00420732023475168	temperature_change	-0.625
Bacteria;Proteobacteria;Betaproteobacteria;Burkholderiales;Ideonella;Ideonella_livida	0.000639075700919034	temperature_change	-0.61975566436252
Bacteria;Proteobacteria;Betaproteobacteria;Burkholderiales;Burkholderiales_bacterium_RIFCSPHIGHO2_12_FULL_69_20	0.0031324896475009	temperature_change	-0.5625
Bacteria;Candidatus_Absconditabacteria;candidate_division_SR1_bacterium_Aalborg_AAW-1	0.00620573661658519	temperature_change	-0.5625
Bacteria;Proteobacteria;Hydrogenophilalia;Hydrogenophilales;unclassified_Hydrogenophilales	0.00874033685212283	temperature_change	-0.529761904761905
Bacteria;Chloroflexi;Anaerolineae;Anaerolineales;Anaerolineaceae;Anaerolineaceae_bacterium	0.0062057366165853	temperature_change	-0.375
Bacteria;Proteobacteria;Betaproteobacteria;Burkholderiales;Comamonadaceae;Zhizhongheella;Zhizhongheella_caldifontis	0.00215989669542882	temperature_change	0.5
Bacteria;Chloroflexi;Chloroflexi_bacterium_RBG_16_72_14	0.000744461280607345	temperature_change	0.5
Bacteria;Proteobacteria;Gammaproteobacteria;Xanthomonadales;Xanthomonadaceae;Arenimonas;Arenimonas_maotaiensis	0.000440967317869689	temperature_change	0.562499999999999
Bacteria;Verrucomicrobia;Verrucomicrobia_bacterium	0.000252265842042965	temperature_change	0.562499999999999
Bacteria;Proteobacteria;Betaproteobacteria;Betaproteobacteria_bacterium	0.000832714858442718	temperature_change	0.5625
Bacteria;Proteobacteria;Gammaproteobacteria;Xanthomonadales;Xanthomonadaceae;Vulcaniibacterium;Vulcaniibacterium_thermophilum	0.00335972644587246	temperature_change	0.5625
Bacteria;Verrucomicrobia;Verrucomicrobiae;Verrucomicrobiales;Verrucomicrobiaceae;Luteolibacter;Luteolibacter_pohnpeiensis	0.00558593253657502	temperature_change	0.612967229902714
Bacteria;Proteobacteria;Betaproteobacteria;Burkholderiales;Comamonadaceae;Schlegelella;Schlegelella_thermodepolymerans	0.000988539782315057	temperature_change	0.625
Bacteria;Proteobacteria;Betaproteobacteria;Burkholderiales;unclassified_Burkholderiales	0.000779953778016318	temperature_change	0.628968253968255
Bacteria;Acidobacteria;Acidobacteria_bacterium	0.00151293998104707	temperature_change	0.637684811827957
Bacteria;Proteobacteria;Betaproteobacteria;Burkholderiales;Comamonadaceae;Hydrogenophaga;Hydrogenophaga_sp._A37	0.00154520948508496	temperature_change	0.6875
Bacteria;Proteobacteria;Betaproteobacteria;Burkholderiales;Burkholderiales_bacterium	0.000863320414095647	temperature_change	0.737967229902714
Bacteria;Bacteroidetes;Flavobacteriia;Flavobacteriales;Flavobacteriaceae;Algibacter;Algibacter_lectus	0.00578368644455862	temperature_change	0.749999999999999
Bacteria;Proteobacteria;Betaproteobacteria;Burkholderiales;Rhizobacter;Rhizobacter_sp._SG703	0.00398801083388034	temperature_change	0.762896825396825
Bacteria;Bacteroidetes;Bacteroidetes_bacterium	1.64756927366616e-05	temperature_change	1
Bacteria;Proteobacteria;Betaproteobacteria;Burkholderiales;Comamonadaceae;Simplicispira;Simplicispira_hankyongi	0.00212479116757613	temperature_change	1.1875
Bacteria;Proteobacteria;Betaproteobacteria;Burkholderiales;Comamonadaceae;Hydrogenophaga;Hydrogenophaga_sp._SL48	0.00969340658033524	temperature_change	3.25
Bacteria;Actinobacteria;Actinomycetia;Actinomycetia_bacterium	0.000620906933888166	temperature_change++salt_change	-0.75
Bacteria	0.00143344681605506	temperature_change++salt_change	-0.75
Bacteria;Chloroflexi;uncultured_Chloroflexi_bacterium_Rifle_16ft_4_minimus_38663	0.000579905026898198	temperature_change++salt_change	-0.625
Bacteria;Verrucomicrobia;Opitutae;Opitutales;Opitutaceae;Opitutus;Opitutus_sp._GAS368	0.00083741541817206	temperature_change++salt_change	-0.625
Bacteria;Proteobacteria;Alphaproteobacteria;Hyphomicrobiales;Hyphomicrobiaceae;Caenibius;Caenibius_tardaugens;Caenibius_tardaugens_NBRC_16725	0.000198994826590804	temperature_change++salt_change	0.625
Bacteria;Bacteroidetes;Sphingobacteriia;Sphingobacteriales;Sphingobacteriaceae;Sphingobacteriaceae_bacterium	0.000579905026898309	temperature_change++salt_change	0.625
Bacteria;Proteobacteria;Alphaproteobacteria;Sphingomonadales;Sphingomonadaceae;Novosphingobium;Novosphingobium_ginsenosidimutans	3.7341457154394e-05	temperature_change++salt_change	0.75
Bacteria;Proteobacteria;Gammaproteobacteria;Gammaproteobacteria_bacterium_RIFCSPHIGHO2_12_FULL_63_22	0.000234107814881646	temperature_change++salt_change	0.875
Bacteria;Verrucomicrobia;Opitutae;Opitutae_bacterium_Tous-C10FEB	8.90103893793626e-05	temperature_change++salt_change	1
Bacteria;Ignavibacteriae;Ignavibacteria;Ignavibacteriales;Ignavibacteriales_bacterium	8.90103893793626e-05	temperature_change++salt_change	1
Eukaryota;Bacillariophyta;Bacillariophyceae;Bacillariales;Bacillariaceae;Nitzschia;Nitzschia_alba	0.00102244434758714	temperature_change+flow_change	-2.1640625
Bacteria;Proteobacteria;Gammaproteobacteria;Oceanospirillales;Alcanivoracaceae;Ketobacter;Ketobacter_alkanivorans	0.00298439050935595	temperature_change+flow_change	-0.640625
Bacteria;Nitrospirae;Nitrospirae_bacterium_GWC2_56_14	0.000963115142349147	temperature_change+flow_change	-0.6171875
Bacteria;Proteobacteria;Gammaproteobacteria;Xanthomonadales;Xanthomonadaceae;Thermomonas;Thermomonas_carbonis	0.000963115142349369	temperature_change+flow_change	0.6171875
Bacteria;Proteobacteria;Deltaproteobacteria;Desulfuromonadales;Geobacteraceae;Geobacter;Geobacter_sp._SVR	2.22152885700488e-05	temperature_change+flow_change	0.734375000000001
Bacteria;Candidatus_Nomurabacteria;Candidatus_Nomurabacteria_bacterium	0.00514305366078283	temperature_change+flow_change	0.7421875
Bacteria;Proteobacteria;Gammaproteobacteria;Cellvibrionales;Cellvibrionaceae;Cellvibrio;Cellvibrio_zantedeschiae	0.000306181074883005	temperature_change+flow_change	0.7421875
Bacteria;Proteobacteria;Alphaproteobacteria;Sphingomonadales;Sphingomonadaceae;Novosphingobium;Novosphingobium_ginsenosidimutans	3.7341457154394e-05	temperature_change+flow_change	0.75
Bacteria;Proteobacteria;Betaproteobacteria;Burkholderiales;Paucibacter;Paucibacter_sp._KCTC_42545	0.00265767509615589	temperature_change+flow_change	0.7578125
Bacteria;Verrucomicrobia;Opitutae;Opitutae_bacterium_Tous-C10FEB	8.90103893793626e-05	temperature_change+flow_change	1
Bacteria;Proteobacteria;Betaproteobacteria;Burkholderiales;Methylibium;Methylibium_sp._NZG	0.00146535588122998	temperature_change+flow_change	1
Bacteria;Ignavibacteriae;Ignavibacteria;Ignavibacteriales;Ignavibacteriales_bacterium	8.90103893793626e-05	temperature_change+flow_change	1
Bacteria;Proteobacteria;Deltaproteobacteria;Myxococcales;Anaeromyxobacteraceae;Anaeromyxobacter	0.000584486930299444	temperature_change+flow_change	1.09375
Bacteria;Proteobacteria;Gammaproteobacteria;Gammaproteobacteria_bacterium_SG8_30	0.00086450932683757	temperature_change+flow_change	1.953125
Bacteria;Candidatus_Gracilibacteria;Candidatus_Gracilibacteria_bacterium	3.7341457154394e-05	temperature_change+flow_change+salt_change	-0.75
Bacteria;Proteobacteria;Betaproteobacteria;Burkholderiales;Comamonadaceae;Polaromonas;Polaromonas_glacialis	3.7341457154394e-05	temperature_change+flow_change+salt_change	-0.75
