# Supplementary material for: Complex compositional and metabolic response of river sediment microbiomes to multiple anthropogenic stressors
Source: ISME Commun. 2025 May 17;6(1):ycaf079. doi: 10.1093/ismeco/ycaf079 (PMC13245187; doi:10.1093/ismeco/ycaf079)
Supplement: Supplementary_material_ycaf079 [file supplementary_material_ycaf079.zip › SI7_MAG_QA.tsv]

Bin Id	Completeness	Contamination	Strain heterogeneity	Genome size [bp]	# scaffolds	# contigs	Contigs - L50 [#]	Scaffolds - N50 [bp]	Contigs - N50 [bp]	Longest Contig [bp]	# Predicted genes	# tRNAs	5s rRNA	16s rRNA	23s rRNA	Quality of MAG
ES22_IMP_rerun_all_Lacibacter_36_14	82.94	0.65	50.0	2118740	354	354	60	9969	9969	38288	2155	17	-	-	-	Medium-quality draft MAG
ES22_IMP_rerun_all_Cytophagales_34_8	83.53	0.46	54.55	3089703	785	785	185	5099	5099	20274	3289	16	+	-	-	Medium-quality draft MAG
ES22_IMP_rerun_all_Rickettsia_endosymbiont_of_Culicoides_newsteadi_33_10	93.42	0.28	77.78	1361949	263	263	65	6770	6770	22872	1403	21	-	-	-	Medium-quality draft MAG
ES22_IMP_rerun_all_Syntrophales_53_9	78.58	3.19	70.0	3295187	1353	1353	378	2701	2701	13306	3842	18	-	-	-	Medium-quality draft MAG
redbuttecreek_2019_sw_WHONDRS-S19S_0029_A_bin.13	86.5	7.75	15.79	9076122	792	792	181	15571	15571	78671	8011	19	+	-	-	Medium-quality draft MAG
blythe_2019_sw_WHONDRS-S19S_0092_B_bin.53	100.0	4.7	18.75	2391638	313	313	74	10135	10135	41142	2430	20	-	-	-	Medium-quality draft MAG
ES22_IMP_rerun_all_Arenimonas_maotaiensis_46_9	92.96	2.2	60.0	1891409	527	527	128	4640	4640	15724	2260	17	+	-	-	Medium-quality draft MAG
ES22_IMP_rerun_all_Sulfurimicrobium_lacus_59_41	80.5	1.13	42.86	2543966	143	143	25	27495	27495	104306	2492	16	+	-	-	Medium-quality draft MAG
fraser_2019_sw_WHONDRS-S19S_0001_B_bin.36	86.89	1.62	56.25	2330489	252	252	56	12599	12599	47765	2454	20	-	-	-	Medium-quality draft MAG
ES22_IMP_rerun_all_Enterobacterales_24_22	98.21	0.02	0.0	420852	1	1	1	420852	420852	420852	379	22	+	+	+	Medium-quality draft MAG
ES22_IMP_rerun_all_Cellvibrionales_57_27	99.81	1.32	90.91	1956503	389	389	85	7247	7247	33367	2059	19	-	-	-	Medium-quality draft MAG
ES22_IMP_rerun_all_Cytophagales_34_10	77.57	1.32	72.73	2724891	868	868	211	3962	3962	22359	3017	18	-	-	-	Medium-quality draft MAG
NASQAN2015_114_B_bin.6	84.62	0.61	60.0	2552037	184	184	41	19421	19421	55390	2588	18	-	-	-	Medium-quality draft MAG
yakimariver_2019_sw_WHONDRS-S19S_0060_B_bin.85	89.13	0.07	0.0	789521	81	81	23	12168	12168	35946	743	21	+	+	+	Medium-quality draft MAG
ES22_IMP_rerun_all_Gammaproteobacteria_56_12	94.42	0.24	80.0	3813269	572	572	108	9808	9808	58376	3785	17	-	-	-	Medium-quality draft MAG
ES22_IMP_rerun_all_Proteobacteria2_50_9	76.67	2.36	56.25	1421278	372	372	91	4639	4639	22205	1638	15	+	-	-	Medium-quality draft MAG
ES22_IMP_rerun_all_Burkholderiales_51_9	93.82	1.24	50.0	2293439	294	294	66	11018	11018	42067	2352	17	-	-	-	Medium-quality draft MAG
ES22_IMP_rerun_all_Fibrobacter_sp._47_8	88.16	3.9	50.0	4792260	1098	1098	255	5974	5974	34591	4724	18	-	-	-	Medium-quality draft MAG
ES22_IMP_rerun_all_Desulfopila_sp._IMCC35006_49_5	76.94	4.16	17.65	3165845	1480	1480	448	2372	2372	11707	4035	12	-	-	-	Medium-quality draft MAG
jordanrivershai1_2019_sw_WHONDRS-S19S_0058_A_bin.24	99.95	0.04	0.0	1355384	28	28	8	74269	74269	128670	1230	22	-	-	-	Medium-quality draft MAG
ES22_IMP_rerun_all_Ignavibacteria_36_9	91.49	1.8	16.67	3821819	446	446	90	12999	12999	54798	3494	20	-	-	-	Medium-quality draft MAG
ES22_IMP_rerun_all_Sphingobacteriia_37_9	89.12	3.33	70.0	2387309	520	520	110	6546	6546	29612	2585	15	+	-	-	Medium-quality draft MAG
ES22_IMP_rerun_all_Desulfobacterales_59_20	90.5	3.38	100.0	3578123	634	634	129	8310	8310	66156	3616	20	-	-	-	Medium-quality draft MAG
erpe_2019_sw_WHONDRS-S19S_0045_B_bin.132	79.92	0.24	0.0	904184	85	85	19	15911	15911	56512	868	18	+	-	-	Medium-quality draft MAG
NASQAN2011_262_B_bin.21	90.72	2.1	100.0	5461649	914	914	262	6795	6795	33072	5241	21	-	-	-	Medium-quality draft MAG
ES22_IMP_rerun_all_Rhodocyclales2_66_7	77.18	3.61	71.43	2415021	1201	1201	388	2162	2162	9882	3245	13	-	-	-	Medium-quality draft MAG
ES22_IMP_rerun_all_Chitinophagaceae_bacterium_BSSC1_39_10	94.27	3.03	66.67	3156255	1092	1092	233	3715	3715	19704	3602	13	-	-	-	Medium-quality draft MAG
souththompson_2019_sw_WHONDRS-S195_0004_A_bin.49	94.06	1.8	81.82	3682304	233	233	53	22509	22509	96144	3608	20	+	-	+	Medium-quality draft MAG
ES22_IMP_rerun_all_Sulfuricella_sp._T08_58_28	79.99	1.25	83.33	2472759	216	216	41	19060	19060	52514	2514	16	-	-	-	Medium-quality draft MAG
NASQAN2015_114_F_bin.2	100.0	0.07	0.0	1712319	77	84	17	33690	29808	94360	1521	21	-	-	-	Medium-quality draft MAG
ES22_IMP_rerun_all_Gammaproteobacteria_57_20	91.76	0.12	70.0	2587991	198	198	42	22083	22083	51702	2516	18	-	-	-	Medium-quality draft MAG
ES22_IMP_rerun_all_Cytophagaceae_bacterium_BCCC1_37_8	82.02	5.57	78.26	2554053	1038	1038	275	2887	2887	16871	3126	11	+	-	-	Medium-quality draft MAG
morescreek_2019_sw_WHONDRS-S19S_0085_B_bin.19	88.47	0.4	85.71	3346325	344	344	67	13209	13209	70275	3108	21	-	-	-	Medium-quality draft MAG
ES22_IMP_rerun_all_Nitrospira_sp._55_10	88.42	5.3	72.73	2251718	784	784	219	3423	3423	15643	2848	16	-	-	-	Medium-quality draft MAG
ES22_IMP_rerun_all_Gammaproteobacteria_48_7	75.4	9.0	8.22	3315435	1314	1314	312	3150	3150	15457	3661	13	-	-	-	Medium-quality draft MAG
ES22_IMP_rerun_all_Akkermansiaceae_bacterium_59_11	87.09	1.49	50.0	4858736	392	392	67	20674	20674	108583	4497	22	-	-	-	Medium-quality draft MAG
ES22_IMP_rerun_all_Bacteroidetes_bacterium_32_7	90.61	3.08	20.0	2365173	499	499	116	6266	6266	25583	2384	20	-	-	-	Medium-quality draft MAG
ES22_IMP_rerun_all_Bacteria_52_192	96.18	1.51	0.0	1236427	12	12	4	130555	130555	261768	1347	23	+	+	+	Medium-quality draft MAG
ES22_IMP_rerun_all_Methanomicrobiales_54_26	96.88	1.97	0.0	3228952	22	22	4	278095	278095	621747	3215	22	-	+	-	Medium-quality draft MAG
erpe_2019_sw_WHONDRS-S19S_0045_F_bin.27	93.97	1.0	16.67	3361462	302	302	51	17510	17510	141996	3771	21	+	-	-	Medium-quality draft MAG
marthacreek_2019_sw_WHONDRS-S19S_0030_B_bin.5	76.85	5.17	45.83	2530389	464	464	128	5931	5931	48422	2817	15	-	-	-	Medium-quality draft MAG
whiteclaycreek1_2019_sw_WHONDRS-S19S_0037_B_bin.40	96.17	0.37	22.22	2591538	68	68	15	52134	52134	137253	2501	19	-	-	-	Medium-quality draft MAG
ES22_IMP_rerun_all_Marinilabiliales_41_12	86.82	1.53	33.33	4045560	338	338	79	15647	15647	63719	3428	19	-	-	-	Medium-quality draft MAG
flintriver_2019_sw_WHONDRS-S19S_0015_F_bin.17	85.92	4.48	66.67	4069788	519	519	121	10111	10111	124881	4183	21	-	-	-	Medium-quality draft MAG
ES22_IMP_rerun_all_Nitrosomonadales_59_19	87.42	3.46	75.0	1336336	293	293	53	6672	6672	40263	1534	19	+	-	-	Medium-quality draft MAG
jordanrivershai4_2019_sw_WHONDRS-S19S_0058_B_bin.8	87.72	1.13	47.62	1826248	318	318	88	6640	6640	22852	1975	18	-	-	-	Medium-quality draft MAG
thompson_2019_sw_WHONDRS-S19S_0003_B_bin.112	97.83	0.42	0.0	2508020	182	182	41	19670	19670	80623	2563	22	-	-	-	Medium-quality draft MAG
gunnisonriver_2019_sw_WHONDRS-S19S_0062_B_bin.25	86.02	1.2	100.0	3411610	436	436	112	9715	9715	34640	3410	20	+	-	-	Medium-quality draft MAG
comocreek_2019_sw_WHONDRS-S19S_0026_F_bin.2	79.65	1.43	62.5	3818317	579	579	153	7719	7719	39459	4067	18	-	-	-	Medium-quality draft MAG
jordanrivershai4_2019_sw_WHONDRS-S19S_0058_B_bin.14	97.38	1.79	66.67	2740373	142	142	26	31477	31477	94168	2713	20	-	-	-	Medium-quality draft MAG
ES22_IMP_rerun_all_Acidobacteria_bacterium_72_9	76.36	1.39	28.57	3464730	325	325	100	11136	11136	38442	3206	18	-	-	-	Medium-quality draft MAG
ES22_IMP_rerun_all_Nitrospira_59_6	81.98	7.42	33.33	3258086	1447	1447	378	2575	2575	13885	4224	18	-	-	-	Medium-quality draft MAG
riogrande_2019_sw_WHONDRS-S19S_0066_B_bin.110	96.45	3.26	30.0	2994166	210	210	40	23103	23103	72164	3119	21	-	-	-	Medium-quality draft MAG
ES22_IMP_rerun_all_Deltaproteobacteria_58_11	92.19	0.6	50.0	2802650	159	159	36	23437	23437	82065	2656	21	-	-	-	Medium-quality draft MAG
ES22_IMP_rerun_all_Eubacteriales_30_11	94.05	1.67	42.86	3262156	243	243	44	23035	23035	79126	3108	19	+	-	-	Medium-quality draft MAG
