# Supplementary material for: Complex compositional and metabolic response of river sediment microbiomes to multiple anthropogenic stressors
Source: ISME Commun. 2025 May 17;6(1):ycaf079. doi: 10.1093/ismeco/ycaf079 (PMC13245187; doi:10.1093/ismeco/ycaf079)
Supplement: Supplementary_material_ycaf079 [file supplementary_material_ycaf079.zip › SI8_MAG_DRAM_products.tsv]

genome	3-Hydroxypropionate bi-cycle	Acetyl-CoA pathway, CO2 => acetyl-CoA	Citrate cycle (TCA cycle, Krebs cycle)	Dicarboxylate-hydroxybutyrate cycle	Entner-Doudoroff pathway, glucose-6P => glyceraldehyde-3P + pyruvate	Glycolysis (Embden-Meyerhof pathway), glucose => pyruvate	Glyoxylate cycle	Hydroxypropionate-hydroxybutylate cycle	Methanogenesis, CO2 => methane	Pentose phosphate pathway (Pentose phosphate cycle)	Reductive acetyl-CoA pathway (Wood-Ljungdahl pathway)	Reductive citrate cycle (Arnon-Buchanan cycle)	Reductive pentose phosphate cycle (Calvin cycle)	Complex I: NAD(P)H:quinone oxidoreductase, chloroplasts and cyanobacteria	Complex I: NADH dehydrogenase (ubiquinone) 1 alpha subcomplex	Complex I: NADH:quinone oxidoreductase, prokaryotes	Complex II: Fumarate reductase, prokaryotes	Complex II: Succinate dehydrogenase (ubiquinone)	Complex II: Succinate dehydrogenase, prokaryotes	Complex III: Cytochrome bc1 complex	Complex III: Cytochrome bc1 complex respiratory unit	Complex III: Cytochrome bd ubiquinol oxidase	Complex IV High affinity: Cytochrome bd ubiquinol oxidase	Complex IV High affinity: Cytochrome c oxidase, cbb3-type	Complex IV Low affinity: Cytochrome aa3-600 menaquinol oxidase	Complex IV Low affinity: Cytochrome c oxidase	Complex IV Low affinity: Cytochrome c oxidase, prokaryotes	Complex IV Low affinity: Cytochrome o ubiquinol oxidase	Complex V: F-type ATPase, eukaryotes	Complex V: F-type ATPase, prokaryotes and chloroplasts	Complex V: V-type ATPase, eukaryotes	Complex V: V/A-type ATPase, prokaryotes	CAZy: Alpha-galactans	CAZy: Alpha-mannan	CAZy: Amorphous Cellulose	CAZy: Arabinan	CAZy: Arabinose cleavage	CAZy: Beta-galactan (pectic galactan)	CAZy: Beta-mannan	CAZy: Chitin	CAZy: Crystalline Cellulose	CAZy: Fucose Cleavage	CAZy: Mixed-Linkage glucans	CAZy: Mucin	CAZy: Pectin	CAZy: Polyphenolics	CAZy: Rhamnose cleavage	CAZy: Starch	CAZy: Sulf-Polysachharides
ES22_IMP_rerun_all_Acidobacteria_bacterium_72_9	0.0	0.0	0.875	0.3076923076923077	0.25	0.4444444444444444	0.4	0.21428571428571427	0.0	0.7142857142857143	0.0	0.8	0.2727272727272727	0.0	0.0	0.5833333333333334	0.0	0.0	0.25	0.0	0.0	0.0	0.0	0.0	0.0	0.13333333333333333	0.6666666666666666	0.0	0.0	1.0	0.0	0.0	False	False	True	True	False	False	False	False	False	False	False	False	False	False	False	False	False
ES22_IMP_rerun_all_Akkermansiaceae_bacterium_59_11	0.0	0.0	0.75	0.5384615384615384	0.5	0.7777777777777778	0.4	0.07142857142857142	0.0	0.8571428571428571	0.2857142857142857	0.6	0.5454545454545454	0.0	0.0	0.7857142857142857	0.0	0.0	0.75	0.0	0.0	0.0	0.0	0.6666666666666666	0.0	0.13333333333333333	0.3333333333333333	0.0	0.0	0.875	0.0	0.0	False	False	False	False	False	False	False	False	False	False	False	False	False	False	False	False	False
ES22_IMP_rerun_all_Arenimonas_maotaiensis_46_9	0.0	0.0	0.875	0.46153846153846156	0.0	0.8888888888888888	0.8	0.07142857142857142	0.0	0.5714285714285714	0.0	0.6	0.6363636363636364	0.0	0.0	0.9285714285714286	0.0	0.0	1.0	0.3	1.0	0.0	0.0	1.0	0.0	0.2	0.6666666666666666	0.0	0.0	1.0	0.0	0.0	False	False	False	False	False	False	False	False	False	False	False	False	False	False	False	False	False
ES22_IMP_rerun_all_Bacteria_52_192	0.0	0.0	0.0	0.0	0.25	0.7777777777777778	0.0	0.0	0.0	0.7142857142857143	0.0	0.0	0.6363636363636364	0.0	0.0	0.0	0.0	0.0	0.0	0.0	0.0	0.0	0.0	0.0	0.0	0.0	0.0	0.0	0.0	0.875	0.0	0.0	False	False	True	False	False	False	False	False	False	False	False	False	False	False	False	False	False
ES22_IMP_rerun_all_Bacteroidetes_bacterium_32_7	0.0	0.0	0.625	0.3076923076923077	0.0	0.8888888888888888	0.2	0.14285714285714285	0.125	0.7142857142857143	0.2857142857142857	0.4	0.45454545454545453	0.0	0.0	0.7857142857142857	0.0	0.0	0.5	0.0	0.0	0.0	0.0	0.6666666666666666	0.0	0.13333333333333333	0.6666666666666666	0.0	0.0	0.875	0.0	0.0	False	False	False	False	False	False	False	False	False	False	False	False	False	False	False	False	False
ES22_IMP_rerun_all_Burkholderiales_51_9	0.0	0.0	0.75	0.5384615384615384	0.5	0.6666666666666666	0.8	0.07142857142857142	0.0	0.7142857142857143	0.2857142857142857	0.6	0.7272727272727273	0.0	0.0	0.9285714285714286	0.0	0.0	1.0	0.3	1.0	0.6666666666666666	0.6666666666666666	0.0	0.0	0.2	1.0	0.0	0.0	1.0	0.0	0.0	False	False	False	False	False	False	False	False	False	False	False	False	False	False	False	False	False
ES22_IMP_rerun_all_Cellvibrionales_57_27	0.0	0.0	0.75	0.3076923076923077	0.25	0.7777777777777778	0.6	0.14285714285714285	0.0	0.42857142857142855	0.0	0.5	0.45454545454545453	0.0	0.0	0.9230769230769231	0.0	0.0	1.0	0.3	1.0	0.0	0.0	1.0	0.0	0.2	0.3333333333333333	0.0	0.0	0.875	0.0	0.0	False	False	False	False	False	False	False	False	False	False	False	False	False	False	False	False	False
ES22_IMP_rerun_all_Chitinophagaceae_bacterium_BSSC1_39_10	0.0	0.0	0.625	0.3076923076923077	0.25	1.0	0.2	0.21428571428571427	0.125	0.8571428571428571	0.2857142857142857	0.7	0.6363636363636364	0.0	0.0	0.7142857142857143	0.0	0.0	0.75	0.0	0.0	0.0	0.0	0.6666666666666666	0.0	0.13333333333333333	0.6666666666666666	0.0	0.0	0.875	0.0	0.0	False	False	True	True	False	False	False	False	False	False	True	False	False	False	False	False	False
ES22_IMP_rerun_all_Cytophagaceae_bacterium_BCCC1_37_8	0.0	0.0	0.75	0.38461538461538464	0.5	0.8888888888888888	0.4	0.14285714285714285	0.125	0.8571428571428571	0.2857142857142857	0.5	0.5454545454545454	0.0	0.0	0.6428571428571429	0.0	0.0	0.75	0.0	0.0	0.0	0.0	0.0	0.0	0.13333333333333333	0.3333333333333333	0.0	0.0	0.625	0.0	0.0	False	False	False	True	False	False	False	False	False	False	False	False	False	False	False	False	False
ES22_IMP_rerun_all_Cytophagales_34_10	0.0	0.0	0.75	0.3076923076923077	0.25	0.5555555555555556	0.2	0.14285714285714285	0.125	0.42857142857142855	0.0	0.6	0.6363636363636364	0.0	0.0	0.5833333333333334	0.0	0.0	0.5	0.0	0.0	0.0	0.0	0.6666666666666666	0.0	0.13333333333333333	0.3333333333333333	0.0	0.0	0.75	0.0	0.0	False	False	True	True	False	False	False	False	False	False	False	False	False	False	False	False	False
ES22_IMP_rerun_all_Cytophagales_34_8	0.0	0.0	0.5	0.23076923076923078	0.5	0.6666666666666666	0.0	0.14285714285714285	0.125	0.7142857142857143	0.0	0.5	0.6363636363636364	0.0	0.0	0.5833333333333334	0.0	0.0	0.75	0.0	0.0	0.0	0.0	0.6666666666666666	0.0	0.13333333333333333	0.6666666666666666	0.0	0.0	0.625	0.0	0.0	False	False	True	False	False	False	False	False	False	False	True	False	False	False	False	False	False
ES22_IMP_rerun_all_Deltaproteobacteria_58_11	0.0	0.5	0.625	0.23076923076923078	1.0	0.8888888888888888	0.6	0.0	0.25	0.7142857142857143	0.7142857142857143	0.6	0.5454545454545454	0.0	0.0	0.42857142857142855	0.0	0.0	0.0	0.0	0.0	0.6666666666666666	0.6666666666666666	0.0	0.0	0.06666666666666667	0.5	0.0	0.0	1.0	0.0	0.0	False	False	True	False	False	False	False	False	False	False	False	False	False	False	False	False	False
ES22_IMP_rerun_all_Desulfobacterales_59_20	0.0	0.5	1.0	0.46153846153846156	0.0	0.7777777777777778	0.8	0.21428571428571427	0.25	0.7142857142857143	0.5714285714285714	0.9	0.6363636363636364	0.0	0.0	0.6666666666666666	0.0	0.0	0.75	0.0	0.0	0.6666666666666666	0.6666666666666666	0.0	0.0	0.0	0.0	0.0	0.0	0.5	0.0	0.0	False	False	False	False	False	False	False	False	False	False	False	False	False	False	False	False	False
ES22_IMP_rerun_all_Desulfopila_sp._IMCC35006_49_5	0.0	0.0	0.625	0.46153846153846156	0.25	0.5555555555555556	0.6	0.14285714285714285	0.25	0.42857142857142855	0.42857142857142855	0.7	0.2727272727272727	0.0	0.0	0.7692307692307693	0.0	0.0	0.25	0.0	0.0	0.6666666666666666	0.6666666666666666	0.0	0.0	0.0	0.0	0.0	0.0	0.5	0.0	0.0	False	False	True	False	False	False	False	False	False	False	False	False	False	False	False	False	False
ES22_IMP_rerun_all_Enterobacterales_24_22	0.0	0.0	0.125	0.0	0.5	0.7777777777777778	0.0	0.0	0.0	1.0	0.14285714285714285	0.0	0.6363636363636364	0.0	0.0	0.3333333333333333	0.0	0.0	0.0	0.0	0.0	0.0	0.0	0.0	0.0	0.06666666666666667	0.0	0.75	0.0	0.625	0.0	0.0	False	False	False	False	False	False	False	False	False	False	False	False	False	False	False	False	False
ES22_IMP_rerun_all_Eubacteriales_30_11	0.0	0.0	0.5	0.23076923076923078	0.25	0.8888888888888888	0.0	0.2857142857142857	0.0	0.8571428571428571	0.14285714285714285	0.4	0.7272727272727273	0.0	0.0	0.18181818181818182	0.0	0.0	0.0	0.0	0.0	0.0	0.0	0.0	0.0	0.0	0.0	0.0	0.0	1.0	0.0	0.6666666666666666	False	False	False	False	False	False	False	False	False	False	False	False	False	False	False	False	False
ES22_IMP_rerun_all_Fibrobacter_sp._47_8	0.0	0.0	0.5	0.07692307692307693	0.25	0.5555555555555556	0.2	0.0	0.0	0.7142857142857143	0.42857142857142855	0.5	0.36363636363636365	0.0	0.0	0.18181818181818182	0.0	0.0	0.0	0.0	0.0	0.0	0.0	0.0	0.0	0.0	0.0	0.0	0.0	0.5	0.0	0.3333333333333333	False	False	True	True	False	False	False	False	False	False	True	False	False	False	False	False	False
ES22_IMP_rerun_all_Gammaproteobacteria_48_7	0.0	0.0	0.875	0.3076923076923077	0.75	0.5555555555555556	0.6	0.0	0.0	0.7142857142857143	0.2857142857142857	0.6	0.36363636363636365	0.0	0.0	0.4166666666666667	0.0	0.0	0.25	0.3	1.0	0.6666666666666666	0.6666666666666666	1.0	0.0	0.0	0.0	0.0	0.0	0.875	0.0	0.0	False	False	True	True	False	False	False	False	False	False	True	False	False	False	False	False	False
ES22_IMP_rerun_all_Gammaproteobacteria_56_12	0.0	0.0	1.0	0.46153846153846156	0.75	0.7777777777777778	1.0	0.14285714285714285	0.0	0.7142857142857143	0.14285714285714285	0.8	0.5454545454545454	0.0	0.0	1.0	0.0	0.0	1.0	0.3	1.0	0.0	0.0	1.0	0.0	0.2	0.3333333333333333	0.0	0.0	1.0	0.0	0.0	False	False	True	False	False	False	False	False	False	False	False	False	False	False	False	False	False
ES22_IMP_rerun_all_Gammaproteobacteria_57_20	0.0	0.0	0.875	0.38461538461538464	1.0	0.8888888888888888	1.0	0.14285714285714285	0.0	1.0	0.42857142857142855	0.6	0.6363636363636364	0.0	0.0	0.8461538461538461	0.0	0.0	0.75	0.3	1.0	0.0	0.0	1.0	0.0	0.0	0.5	1.0	0.0	0.75	0.0	0.0	False	False	False	False	False	False	False	False	False	False	False	False	False	False	False	False	False
ES22_IMP_rerun_all_Ignavibacteria_36_9	0.0	0.0	0.875	0.23076923076923078	0.75	0.7777777777777778	0.4	0.14285714285714285	0.125	1.0	0.14285714285714285	0.7	0.6363636363636364	0.0	0.0	0.8571428571428571	0.0	0.0	0.5	0.0	0.0	0.6666666666666666	0.6666666666666666	0.0	0.0	0.0	0.0	0.0	0.0	1.0	0.0	0.0	False	False	True	True	False	False	False	False	False	False	True	False	False	False	False	False	False
ES22_IMP_rerun_all_Lacibacter_36_14	0.0	0.0	0.625	0.3076923076923077	0.25	0.8888888888888888	0.4	0.21428571428571427	0.125	0.7142857142857143	0.0	0.5	0.6363636363636364	0.0	0.0	0.6153846153846154	0.0	0.0	0.5	0.0	0.0	0.0	0.0	0.6666666666666666	0.0	0.13333333333333333	0.6666666666666666	0.0	0.0	0.75	0.0	0.0	False	False	True	False	False	False	False	False	False	False	False	False	False	False	False	False	False
ES22_IMP_rerun_all_Marinilabiliales_41_12	0.0	0.0	0.625	0.23076923076923078	0.75	0.8888888888888888	0.4	0.07142857142857142	0.125	0.7142857142857143	0.2857142857142857	0.6	0.6363636363636364	0.0	0.0	0.5714285714285714	0.0	0.0	0.0	0.0	0.0	0.6666666666666666	0.6666666666666666	0.3333333333333333	0.0	0.06666666666666667	0.6666666666666666	0.0	0.0	0.875	0.0	0.0	False	False	True	True	False	False	False	False	False	False	True	False	False	False	False	False	False
ES22_IMP_rerun_all_Methanomicrobiales_54_26	0.0	1.0	0.375	0.38461538461538464	0.0	0.5555555555555556	0.0	0.0	1.0	0.42857142857142855	0.42857142857142855	0.5	0.9090909090909091	0.0	0.0	0.0	0.0	0.0	0.0	0.0	0.0	0.0	0.0	0.0	0.0	0.0	0.0	0.0	0.0	0.0	0.0	1.0	False	False	False	False	False	False	False	False	False	False	False	False	False	False	False	False	False
ES22_IMP_rerun_all_Nitrosomonadales_59_19	0.0	0.0	0.625	0.23076923076923078	0.5	0.7777777777777778	0.4	0.0	0.0	0.7142857142857143	0.0	0.7	0.6363636363636364	0.0	0.0	0.7692307692307693	0.0	0.0	0.75	0.3	1.0	0.0	0.0	0.75	0.0	0.13333333333333333	0.0	0.0	0.0	1.0	0.0	0.5555555555555556	False	False	False	False	False	False	False	False	False	False	False	False	False	False	False	False	False
ES22_IMP_rerun_all_Nitrospira_59_6	0.0	0.0	0.625	0.3076923076923077	0.5	0.7777777777777778	0.2	0.14285714285714285	0.0	0.8571428571428571	0.2857142857142857	0.6	0.45454545454545453	0.0	0.0	0.8571428571428571	0.0	0.0	0.5	0.0	0.0	0.6666666666666666	0.6666666666666666	0.0	0.0	0.0	0.0	0.0	0.0	1.0	0.0	0.0	False	False	False	False	False	False	False	False	False	False	False	False	False	False	False	False	False
ES22_IMP_rerun_all_Nitrospira_sp._55_10	0.0	0.0	0.5	0.3076923076923077	0.5	0.7777777777777778	0.2	0.0	0.0	1.0	0.2857142857142857	0.5	0.5454545454545454	0.0	0.0	0.9230769230769231	0.0	0.0	0.25	0.0	0.0	0.3333333333333333	0.3333333333333333	0.0	0.0	0.0	0.0	0.0	0.0	1.0	0.0	0.0	False	False	False	False	False	False	False	False	False	False	False	False	False	False	False	False	False
ES22_IMP_rerun_all_Proteobacteria2_50_9	0.0	0.0	1.0	0.3076923076923077	0.0	0.7777777777777778	0.6	0.0	0.125	0.7142857142857143	0.2857142857142857	0.7	0.7272727272727273	0.0	0.0	0.6428571428571429	0.0	0.0	0.5	0.1111111111111111	0.5	0.0	0.0	1.0	0.0	0.0	0.0	0.0	0.0	0.875	0.0	0.0	False	False	False	False	False	False	False	False	False	False	False	False	False	False	False	False	False
ES22_IMP_rerun_all_Rhodocyclales2_66_7	0.0	0.0	0.375	0.3076923076923077	0.25	0.7777777777777778	0.2	0.07142857142857142	0.125	1.0	0.14285714285714285	0.3	0.5454545454545454	0.0	0.0	0.42857142857142855	0.0	0.0	0.25	0.3	1.0	0.6666666666666666	0.6666666666666666	0.3333333333333333	0.0	0.06666666666666667	0.6666666666666666	0.0	0.0	0.125	0.0	0.0	False	False	True	False	False	False	False	False	False	False	False	False	False	False	False	False	False
ES22_IMP_rerun_all_Rickettsia_endosymbiont_of_Culicoides_newsteadi_33_10	0.0	0.0	0.75	0.23076923076923078	0.0	0.0	0.4	0.0	0.0	0.5714285714285714	0.0	0.6	0.2727272727272727	0.0	0.07142857142857142	0.8571428571428571	0.0	0.0	1.0	0.3	1.0	0.6666666666666666	0.6666666666666666	0.0	0.0	0.13333333333333333	1.0	0.0	0.0	0.875	0.0	0.0	False	False	False	False	False	False	False	False	False	False	False	False	False	False	False	False	False
ES22_IMP_rerun_all_Sphingobacteriia_37_9	0.0	0.0	0.75	0.38461538461538464	0.25	0.8888888888888888	0.2	0.21428571428571427	0.125	1.0	0.2857142857142857	0.6	0.7272727272727273	0.0	0.0	0.7857142857142857	0.0	0.0	0.75	0.0	0.0	0.0	0.0	0.6666666666666666	0.0	0.13333333333333333	0.6666666666666666	0.0	0.0	0.875	0.0	0.0	False	False	True	False	False	False	False	False	False	False	True	False	False	False	False	False	False
ES22_IMP_rerun_all_Sulfuricella_sp._T08_58_28	0.25	0.0	0.875	0.3076923076923077	0.5	0.8888888888888888	0.4	0.0	0.125	0.7142857142857143	0.0	0.7	0.7272727272727273	0.0	0.0	1.0	0.0	0.0	1.0	0.3	1.0	0.0	0.0	1.0	0.0	0.2	1.0	0.0	0.0	0.0	0.0	0.0	False	False	False	False	False	False	False	False	False	False	False	False	False	False	False	False	False
ES22_IMP_rerun_all_Sulfurimicrobium_lacus_59_41	0.25	0.0	0.875	0.23076923076923078	0.5	0.8888888888888888	0.4	0.0	0.0	0.7142857142857143	0.2857142857142857	0.7	0.8181818181818182	0.0	0.0	0.9285714285714286	0.0	0.0	0.75	0.0	0.0	0.0	0.0	1.0	0.0	0.0	0.0	0.0	0.0	1.0	0.0	0.0	False	False	False	False	False	False	False	False	False	False	False	False	False	False	False	False	False
ES22_IMP_rerun_all_Syntrophales_53_9	0.0	0.0	0.625	0.5384615384615384	0.0	0.4444444444444444	0.2	0.2857142857142857	0.25	0.5714285714285714	0.42857142857142855	0.7	0.45454545454545453	0.0	0.0	0.6428571428571429	0.0	0.0	0.25	0.0	0.0	0.6666666666666666	0.6666666666666666	0.0	0.0	0.0	0.0	0.0	0.0	0.875	0.0	0.0	False	False	False	False	False	False	False	False	False	False	False	False	False	False	False	False	False
NASQAN2011_262_B_bin.21	0.0	0.0	0.625	0.3076923076923077	0.0	0.7777777777777778	0.0	0.14285714285714285	0.0	0.5714285714285714	0.14285714285714285	0.5	0.5454545454545454	0.0	0.0	0.9285714285714286	0.0	0.0	0.75	0.0	0.0	0.6666666666666666	0.6666666666666666	0.3333333333333333	0.0	0.06666666666666667	1.0	0.0	0.0	0.875	0.0	0.0	False	False	True	False	False	False	False	False	False	False	True	False	False	False	False	False	False
NASQAN2015_114_B_bin.6	0.0	0.0	0.875	0.5384615384615384	0.75	0.8888888888888888	1.0	0.07142857142857142	0.0	1.0	0.14285714285714285	0.6	0.7272727272727273	0.0	0.0	1.0	0.0	0.0	0.75	0.3	1.0	0.0	0.0	1.0	0.0	0.2	1.0	0.0	0.0	1.0	0.0	0.0	False	False	False	False	False	False	False	False	False	False	False	False	False	False	False	False	False
NASQAN2015_114_F_bin.2	0.0	0.0	1.0	0.46153846153846156	0.0	0.7777777777777778	0.8	0.07142857142857142	0.0	0.7142857142857143	0.2857142857142857	0.7	0.7272727272727273	0.0	0.0	0.9285714285714286	0.0	0.0	1.0	0.3	1.0	0.6666666666666666	0.6666666666666666	0.0	0.0	0.2	1.0	0.0	0.0	0.875	0.0	0.0	False	False	False	False	False	False	False	False	False	False	False	False	False	False	False	False	False
blythe_2019_sw_WHONDRS-S19S_0092_B_bin.53	0.0	0.0	0.875	0.46153846153846156	1.0	0.8888888888888888	0.8	0.14285714285714285	0.0	0.5714285714285714	0.2857142857142857	0.6	0.6363636363636364	0.0	0.0	0.7142857142857143	0.0	0.0	0.5	0.3	1.0	0.0	0.0	1.0	0.0	0.2	0.6666666666666666	0.0	0.0	0.875	0.0	0.0	False	False	False	False	False	False	False	False	False	False	False	False	False	False	False	False	False
comocreek_2019_sw_WHONDRS-S19S_0026_F_bin.2	0.0	0.0	0.75	0.46153846153846156	0.5	0.7777777777777778	0.6	0.07142857142857142	0.0	0.8571428571428571	0.14285714285714285	0.5	0.45454545454545453	0.0	0.0	0.8571428571428571	0.0	0.0	1.0	0.3	1.0	0.6666666666666666	0.6666666666666666	1.0	0.0	0.2	1.0	0.0	0.0	1.0	0.0	0.0	False	False	True	False	False	False	False	False	False	False	True	False	False	False	False	False	False
erpe_2019_sw_WHONDRS-S19S_0045_B_bin.132	0.0	0.0	0.875	0.23076923076923078	0.0	0.4444444444444444	0.4	0.07142857142857142	0.0	0.42857142857142855	0.0	0.5	0.5454545454545454	0.0	0.0	1.0	0.0	0.0	1.0	0.2	0.6666666666666666	0.0	0.0	0.0	0.0	0.06666666666666667	0.5	0.0	0.0	0.625	0.0	0.0	False	False	False	False	False	False	False	False	False	False	False	False	False	False	False	False	False
erpe_2019_sw_WHONDRS-S19S_0045_F_bin.27	0.0	0.0	0.75	0.3076923076923077	0.5	0.8888888888888888	0.4	0.21428571428571427	0.25	0.8571428571428571	0.2857142857142857	0.7	0.6363636363636364	0.0	0.0	1.0	0.0	0.0	1.0	0.0	1.0	0.6666666666666666	0.6666666666666666	0.0	0.0	0.13333333333333333	0.3333333333333333	0.0	0.0	1.0	0.0	0.0	False	False	False	False	False	False	False	False	False	False	False	False	False	False	False	False	False
flintriver_2019_sw_WHONDRS-S19S_0015_F_bin.17	0.0	0.0	0.75	0.3076923076923077	0.75	0.8888888888888888	0.6	0.07142857142857142	0.375	0.8571428571428571	0.2857142857142857	0.4	0.8181818181818182	0.0	0.0	0.8333333333333334	0.0	0.0	0.75	0.3	1.0	1.0	1.0	0.0	0.0	0.2	0.6666666666666666	0.0	0.0	1.0	0.0	0.0	False	False	False	False	False	False	False	False	False	False	True	False	False	False	False	False	False
fraser_2019_sw_WHONDRS-S19S_0001_B_bin.36	0.0	0.0	0.75	0.23076923076923078	0.25	0.8888888888888888	0.6	0.14285714285714285	0.0	0.7142857142857143	0.2857142857142857	0.5	0.8181818181818182	0.0	0.14285714285714285	0.6153846153846154	0.0	0.0	1.0	0.3	1.0	0.0	0.0	0.0	0.0	0.2	1.0	0.0	0.0	0.5	0.0	0.0	False	False	False	False	False	False	False	False	False	False	False	False	False	False	False	False	False
gunnisonriver_2019_sw_WHONDRS-S19S_0062_B_bin.25	0.0	0.0	0.75	0.38461538461538464	0.5	1.0	0.8	0.07142857142857142	0.0	0.7142857142857143	0.2857142857142857	0.5	0.7272727272727273	0.0	0.0	1.0	1.0	0.0	1.0	0.3	1.0	1.0	1.0	1.0	0.0	0.06666666666666667	0.0	1.0	0.0	0.875	0.0	0.0	False	False	False	False	False	False	False	False	False	False	False	False	False	False	False	False	False
jordanrivershai1_2019_sw_WHONDRS-S19S_0058_A_bin.24	0.0	0.0	0.875	0.23076923076923078	0.25	0.7777777777777778	0.4	0.07142857142857142	0.0	0.5714285714285714	0.14285714285714285	0.5	0.6363636363636364	0.0	0.0	1.0	0.0	0.0	1.0	0.3	1.0	0.6666666666666666	0.6666666666666666	0.0	0.0	0.2	0.6666666666666666	0.0	0.0	1.0	0.0	0.0	False	False	False	False	False	False	False	False	False	False	False	False	False	False	False	False	False
jordanrivershai4_2019_sw_WHONDRS-S19S_0058_B_bin.14	0.0	0.0	0.875	0.46153846153846156	0.5	0.7777777777777778	0.6	0.07142857142857142	0.0	0.8571428571428571	0.2857142857142857	0.8	0.5454545454545454	0.0	0.0	0.7142857142857143	0.0	0.0	0.75	0.0	0.0	0.0	0.0	0.6666666666666666	0.0	0.13333333333333333	0.3333333333333333	0.0	0.0	0.875	0.0	0.0	False	False	False	True	False	False	False	False	False	False	False	False	False	False	False	False	False
jordanrivershai4_2019_sw_WHONDRS-S19S_0058_B_bin.8	0.0	0.0	0.625	0.38461538461538464	1.0	0.8888888888888888	0.8	0.07142857142857142	0.0	0.7142857142857143	0.0	0.4	0.7272727272727273	0.0	0.0	0.7142857142857143	0.0	0.25	0.5	0.3	1.0	0.0	0.0	1.0	0.0	0.2	0.3333333333333333	0.0	0.0	0.375	0.0	0.0	False	False	False	False	False	False	False	False	False	False	False	False	False	False	False	False	False
marthacreek_2019_sw_WHONDRS-S19S_0030_B_bin.5	0.0	0.0	0.75	0.38461538461538464	0.75	0.7777777777777778	0.6	0.07142857142857142	0.0	0.5714285714285714	0.14285714285714285	0.6	0.6363636363636364	0.0	0.0	0.46153846153846156	0.0	0.0	0.75	0.0	0.0	0.0	0.0	0.0	0.0	0.06666666666666667	0.5	0.0	0.0	1.0	0.0	0.0	False	False	False	False	False	False	False	False	False	False	True	False	False	False	False	False	False
morescreek_2019_sw_WHONDRS-S19S_0085_B_bin.19	0.0	0.0	0.625	0.23076923076923078	0.5	1.0	0.2	0.14285714285714285	0.125	1.0	0.14285714285714285	0.6	0.7272727272727273	0.0	0.0	0.6428571428571429	0.0	0.0	0.5	0.0	0.0	0.0	0.0	0.6666666666666666	0.0	0.13333333333333333	0.6666666666666666	0.0	0.0	0.75	0.0	0.0	False	False	True	True	False	False	False	False	False	False	True	False	False	False	False	False	True
redbuttecreek_2019_sw_WHONDRS-S19S_0029_A_bin.13	0.0	0.0	0.625	0.46153846153846156	0.75	0.8888888888888888	0.2	0.14285714285714285	0.125	1.0	0.2857142857142857	0.5	0.6363636363636364	0.0	0.0	0.4166666666666667	0.0	0.0	0.75	0.1	0.3333333333333333	0.6666666666666666	0.6666666666666666	1.0	0.0	0.13333333333333333	0.0	0.0	0.0	0.875	0.0	0.0	False	False	True	True	False	False	False	False	False	False	True	False	False	False	False	False	False
riogrande_2019_sw_WHONDRS-S19S_0066_B_bin.110	0.5	0.0	0.625	0.5384615384615384	0.0	0.8888888888888888	0.4	0.14285714285714285	0.0	0.7142857142857143	0.42857142857142855	0.7	0.7272727272727273	0.0	0.07142857142857142	1.0	1.0	0.0	0.75	0.3	1.0	0.0	0.0	0.0	0.0	0.2	1.0	0.0	0.0	1.0	0.0	0.0	False	False	False	False	False	False	False	False	False	False	False	False	False	False	False	False	False
souththompson_2019_sw_WHONDRS-S195_0004_A_bin.49	0.5	0.0	0.875	0.3076923076923077	0.0	0.7777777777777778	0.4	0.14285714285714285	0.0	0.5714285714285714	0.5714285714285714	0.7	0.8181818181818182	0.0	0.14285714285714285	0.9285714285714286	0.0	0.0	1.0	0.3	1.0	0.0	0.0	1.0	0.0	0.2	1.0	0.0	0.0	1.0	0.0	0.0	False	False	True	False	False	False	False	False	False	False	False	False	False	False	False	False	False
thompson_2019_sw_WHONDRS-S19S_0003_B_bin.112	0.0	0.0	1.0	0.5384615384615384	0.75	0.7777777777777778	1.0	0.07142857142857142	0.0	1.0	0.2857142857142857	0.7	0.6363636363636364	0.0	0.0	0.8571428571428571	0.0	0.0	1.0	0.3	1.0	0.0	0.0	0.0	0.0	0.2	1.0	0.0	0.0	1.0	0.0	0.0	False	False	False	False	False	False	False	False	False	False	False	False	False	False	False	False	False
whiteclaycreek1_2019_sw_WHONDRS-S19S_0037_B_bin.40	0.0	0.0	1.0	0.5384615384615384	0.75	0.7777777777777778	1.0	0.07142857142857142	0.0	0.8571428571428571	0.2857142857142857	0.7	0.9090909090909091	0.0	0.0	1.0	0.0	0.0	1.0	0.3	1.0	0.0	0.0	0.0	0.0	0.2	1.0	0.0	0.0	1.0	0.0	0.0	False	False	False	False	False	False	False	False	False	False	False	False	False	False	False	False	False
yakimariver_2019_sw_WHONDRS-S19S_0060_B_bin.85	0.0	0.0	0.125	0.0	0.0	0.5555555555555556	0.0	0.0	0.0	0.0	0.14285714285714285	0.0	0.2727272727272727	0.0	0.0	0.38461538461538464	0.0	0.0	0.0	0.0	0.0	0.0	0.0	0.0	0.0	0.0	0.0	0.0	0.0	0.875	0.0	0.0	False	False	False	False	False	False	False	False	False	False	False	False	False	False	False	False	False
[truncated: 49 more columns]
