# Supplementary material for: Complex compositional and metabolic response of river sediment microbiomes to multiple anthropogenic stressors
Source: ISME Commun. 2025 May 17;6(1):ycaf079. doi: 10.1093/ismeco/ycaf079 (PMC13245187; doi:10.1093/ismeco/ycaf079)
Supplement: Supplementary_material_ycaf079 [file supplementary_material_ycaf079.zip › SI9_MAG_gtdbtk_classification.tsv]

user_genome	classification	fastani_reference	fastani_reference_radius	fastani_taxonomy	fastani_ani	fastani_af	closest_placement_reference	closest_placement_radius	closest_placement_taxonomy	closest_placement_ani	closest_placement_af	pplacer_taxonomy	classification_method	note	other_related_references(genome_id,species_name,radius,ANI,AF)	msa_percent	translation_table	red_value	warnings
ES22_IMP_rerun_all_Methanomicrobiales_54_26	d__Archaea;p__Halobacteriota;c__Methanomicrobia;o__Methanomicrobiales;f__Methanoregulaceae;g__Methanoregula;s__	N/A	N/A	N/A	N/A	N/A	N/A	N/A	N/A	N/A	N/A	d__Archaea;p__Halobacteriota;c__Methanomicrobia;o__Methanomicrobiales;f__Methanoregulaceae;g__Methanoregula;s__	ANI	N/A	GCA_002839605.1, s__Methanoregula sp002839605, 95.0, 79.59, 0.43; GCA_002502245.1, s__Methanoregula sp002502245, 95.0, 79.56, 0.35; GCA_002835825.1, s__Methanoregula sp002835825, 95.0, 79.49, 0.43; GCF_000327485.1, s__Methanoregula formicica, 95.0, 79.36, 0.37; GCA_012798365.1, s__Methanoregula sp012798365, 95.0, 79.29, 0.33; GCA_002839675.1, s__Methanoregula sp002839675, 95.0, 79.14, 0.37; GCA_0…	97.9311	0.9197177150600316	N/A
ES22_IMP_rerun_all_Acidobacteria_bacterium_72_9	d__Bacteria;p__Acidobacteriota;c__Vicinamibacteria;o__Fen-336;f__Fen-336;g__;s__	N/A	N/A	N/A	N/A	N/A	N/A	N/A	N/A	N/A	N/A	d__Bacteria;p__Acidobacteriota;c__Vicinamibacteria;o__Fen-336;f__Fen-336;g__;s__	taxonomic classification fully defined by topology	classification based on placement in class-level tree	N/A	72.8	11	0.8021959076649455	N/A
ES22_IMP_rerun_all_Akkermansiaceae_bacterium_59_11	d__Bacteria;p__Verrucomicrobiota;c__Verrucomicrobiae;o__Verrucomicrobiales;f__Akkermansiaceae;g__Luteolibacter;s__	N/A	N/A	N/A	N/A	N/A	GCA_017798145.1	95.0	d__Bacteria;p__Verrucomicrobiota;c__Verrucomicrobiae;o__Verrucomicrobiales;f__Akkermansiaceae;g__Luteolibacter;s__Luteolibacter sp017798145	81.11	0.49	d__Bacteria;p__Verrucomicrobiota;c__Verrucomicrobiae;o__Verrucomicrobiales;f__Akkermansiaceae;g__Luteolibacter;s__	taxonomic classification defined by topology and ANI	classification based on placement in class-level tree	GCA_018402445.1, s__Luteolibacter sp018402445, 95.0, 81.28, 0.44; GCA_905478925.1, s__Luteolibacter sp905478925, 95.0, 80.55, 0.44; GCA_905182475.1, s__Luteolibacter sp905182475, 95.0, 78.56, 0.33; GCA_003820635.1, s__Luteolibacter sp003820635, 95.0, 77.85, 0.22; GCA_903919975.1, s__Luteolibacter sp903919975, 95.0, 77.58, 0.16; GCF_016595465.1, s__Luteolibacter yonseiensis, 95.0, 77.53, 0.15; GCA…	80.48	11	0.9760092320073891	N/A
ES22_IMP_rerun_all_Arenimonas_maotaiensis_46_9	d__Bacteria;p__Proteobacteria;c__Gammaproteobacteria;o__Xanthomonadales;f__Xanthomonadaceae;g__Arenimonas;s__Arenimonas sp017987065	GCA_017987065.1	95.0	d__Bacteria;p__Proteobacteria;c__Gammaproteobacteria;o__Xanthomonadales;f__Xanthomonadaceae;g__Arenimonas;s__Arenimonas sp017987065	98.32	0.74	GCA_017987065.1	95.0	d__Bacteria;p__Proteobacteria;c__Gammaproteobacteria;o__Xanthomonadales;f__Xanthomonadaceae;g__Arenimonas;s__Arenimonas sp017987065	98.32	0.74	d__Bacteria;p__Proteobacteria;c__Gammaproteobacteria;o__Xanthomonadales;f__Xanthomonadaceae;g__Arenimonas;s__	taxonomic classification defined by topology and ANI	topological placement and ANI have congruent species assignments	GCF_014643775.1, s__Arenimonas soli, 95.0, 76.49, 0.02; GCF_014638745.1, s__Arenimonas maotaiensis, 95.0, 76.33, 0.08; GCA_903942465.1, s__Arenimonas sp903942465, 95.0, 76.25, 0.12; GCA_003241895.1, s__Arenimonas sp003241895, 95.0, 76.15, 0.03; GCA_001724815.1, s__Arenimonas sp001724815, 95.0, 76.08, 0.02; GCF_003024235.1, s__Arenimonas caeni, 95.0, 76.01, 0.01; GCF_000426365.1, s__Arenimonas com…	79.37	11	N/A	N/A
ES22_IMP_rerun_all_Bacteria_52_192	d__Bacteria;p__Patescibacteria;c__Saccharimonadia;o__Saccharimonadales;f__EFPC-124;g__;s__	N/A	N/A	N/A	N/A	N/A	GCA_016880595.1	95.0	d__Bacteria;p__Patescibacteria;c__Saccharimonadia;o__Saccharimonadales;f__EFPC-124;g__EFPC-124;s__EFPC-124 sp016880595	77.14	0.04	d__Bacteria;p__Patescibacteria;c__Saccharimonadia;o__Saccharimonadales;f__EFPC-124;g__;s__	taxonomic classification defined by topology and ANI	classification based on placement in class-level tree	N/A	73.87	11	0.7496997278469286	N/A
ES22_IMP_rerun_all_Bacteroidetes_bacterium_32_7	d__Bacteria;p__Bacteroidota;c__Bacteroidia;o__AKYH767;f__B-17BO;g__;s__	N/A	N/A	N/A	N/A	N/A	N/A	N/A	N/A	N/A	N/A	d__Bacteria;p__Bacteroidota;c__Bacteroidia;o__AKYH767;f__B-17BO;g__;s__	taxonomic classification fully defined by topology	classification based on placement in class-level tree	N/A	78.06	11	0.8438998454258675	N/A
ES22_IMP_rerun_all_Burkholderiales_51_9	d__Bacteria;p__Proteobacteria;c__Gammaproteobacteria;o__Burkholderiales;f__Burkholderiaceae;g__AAP99;s__	N/A	N/A	N/A	N/A	N/A	GCA_001295775.1	95.0	d__Bacteria;p__Proteobacteria;c__Gammaproteobacteria;o__Burkholderiales;f__Burkholderiaceae;g__AAP99;s__AAP99 sp001295775	75.12	0.02	d__Bacteria;p__Proteobacteria;c__Gammaproteobacteria;o__Burkholderiales;f__Burkholderiaceae;g__AAP99;s__	taxonomic classification defined by topology and ANI	classification based on placement in class-level tree	N/A	91.64	11	0.8734623455000821	N/A
ES22_IMP_rerun_all_Cellvibrionales_57_27	d__Bacteria;p__Proteobacteria;c__Gammaproteobacteria;o__Pseudomonadales;f__Spongiibacteraceae;g__;s__	N/A	N/A	N/A	N/A	N/A	N/A	N/A	N/A	N/A	N/A	d__Bacteria;p__Proteobacteria;c__Gammaproteobacteria;o__Pseudomonadales;f__Spongiibacteraceae;g__;s__	taxonomic novelty determined using RED	classification based on placement in class-level tree	N/A	82.74	11	0.7988794185415937	N/A
ES22_IMP_rerun_all_Chitinophagaceae_bacterium_BSSC1_39_10	d__Bacteria;p__Bacteroidota;c__Bacteroidia;o__Chitinophagales;f__Chitinophagaceae;g__Sediminibacterium;s__	N/A	N/A	N/A	N/A	N/A	GCA_903933995.1	95.0	d__Bacteria;p__Bacteroidota;c__Bacteroidia;o__Chitinophagales;f__Chitinophagaceae;g__Sediminibacterium;s__Sediminibacterium sp903933995	92.58	0.72	d__Bacteria;p__Bacteroidota;c__Bacteroidia;o__Chitinophagales;f__Chitinophagaceae;g__Sediminibacterium;s__	taxonomic classification defined by topology and ANI	classification based on placement in class-level tree	GCA_002256435.1, s__Sediminibacterium sp002256435, 95.0, 89.06, 0.94; GCA_002256765.1, s__Sediminibacterium sp002256765, 95.0, 86.26, 0.78; GCA_903831935.1, s__Sediminibacterium sp903831935, 95.0, 78.49, 0.27; GCA_903825065.1, s__Sediminibacterium sp903825065, 95.0, 78.16, 0.17; GCA_001829005.1, s__Sediminibacterium sp001829005, 95.0, 77.83, 0.14; GCA_903927185.1, s__Sediminibacterium sp903927185…	72.8	11	0.9968669868106111	Genome not assigned to closest species as it falls outside its pre-defined ANI radius
ES22_IMP_rerun_all_Cytophagaceae_bacterium_BCCC1_37_8	d__Bacteria;p__Bacteroidota;c__Bacteroidia;o__Cytophagales;f__Spirosomaceae;g__Leadbetterella;s__	N/A	N/A	N/A	N/A	N/A	GCA_002256295.1	95.0	d__Bacteria;p__Bacteroidota;c__Bacteroidia;o__Cytophagales;f__Spirosomaceae;g__Leadbetterella;s__Leadbetterella sp002256295	84.46	0.92	d__Bacteria;p__Bacteroidota;c__Bacteroidia;o__Cytophagales;f__Spirosomaceae;g__Leadbetterella;s__	taxonomic classification defined by topology and ANI	classification based on placement in class-level tree	GCF_009905725.1, s__Leadbetterella sp002483125, 95.0, 77.35, 0.06; GCA_016722655.1, s__Leadbetterella sp016722655, 95.0, 76.98, 0.2; GCF_000166395.1, s__Leadbetterella byssophila, 95.0, 76.78, 0.07	60.82	11	0.9939756329701551	Genome not assigned to closest species as it falls outside its pre-defined ANI radius
ES22_IMP_rerun_all_Cytophagales_34_10	d__Bacteria;p__Bacteroidota;c__Bacteroidia;o__Cytophagales;f__Spirosomaceae;g__;s__	N/A	N/A	N/A	N/A	N/A	N/A	N/A	N/A	N/A	N/A	d__Bacteria;p__Bacteroidota;c__Bacteroidia;o__Cytophagales;f__Spirosomaceae;g__;s__	taxonomic classification fully defined by topology	classification based on placement in class-level tree	N/A	64.12	11	0.8440547740636322	N/A
ES22_IMP_rerun_all_Cytophagales_34_8	d__Bacteria;p__Bacteroidota;c__Bacteroidia;o__Cytophagales;f__Spirosomaceae;g__;s__	N/A	N/A	N/A	N/A	N/A	N/A	N/A	N/A	N/A	N/A	d__Bacteria;p__Bacteroidota;c__Bacteroidia;o__Cytophagales;f__Spirosomaceae;g__;s__	taxonomic classification fully defined by topology	classification based on placement in class-level tree	N/A	78.02	11	0.8435425330537041	N/A
ES22_IMP_rerun_all_Deltaproteobacteria_58_11	d__Bacteria;p__Desulfobacterota;c__Desulfobulbia;o__Desulfobulbales;f__Desulfurivibrionaceae;g__UBA2262;s__	N/A	N/A	N/A	N/A	N/A	GCA_903869265.1	95.0	d__Bacteria;p__Desulfobacterota;c__Desulfobulbia;o__Desulfobulbales;f__Desulfurivibrionaceae;g__UBA2262;s__UBA2262 sp903869265	86.48	0.77	d__Bacteria;p__Desulfobacterota;c__Desulfobulbia;o__Desulfobulbales;f__Desulfurivibrionaceae;g__UBA2262;s__	taxonomic classification defined by topology and ANI	classification based on placement in class-level tree	GCA_002347095.1, s__UBA2262 sp002347095, 95.0, 86.96, 0.82; GCA_002841785.1, s__UBA2262 sp002841785, 95.0, 86.45, 0.68; GCA_018830485.1, s__UBA2262 sp018830485, 95.0, 86.4, 0.77; GCA_001799285.1, s__UBA2262 sp001799285, 95.0, 85.29, 0.69; GCA_013349295.1, s__UBA2262 sp013349295, 95.0, 84.29, 0.68; GCA_001799255.1, s__UBA2262 sp001799255, 95.0, 83.66, 0.58; GCA_013791995.1, s__UBA2262 sp013791995,…	83.74	11	0.9668322810590204	Genome not assigned to closest species as it falls outside its pre-defined ANI radius
ES22_IMP_rerun_all_Desulfobacterales_59_20	d__Bacteria;p__Desulfobacterota;c__Desulfobacteria;o__Desulfobacterales;f__Desulfosarcinaceae;g__Desulfatitalea;s__	N/A	N/A	N/A	N/A	N/A	GCA_016218685.1	95.0	d__Bacteria;p__Desulfobacterota;c__Desulfobacteria;o__Desulfobacterales;f__Desulfosarcinaceae;g__Desulfatitalea;s__Desulfatitalea sp016218685	81.83	0.49	d__Bacteria;p__Desulfobacterota;c__Desulfobacteria;o__Desulfobacterales;f__Desulfosarcinaceae;g__Desulfatitalea;s__	taxonomic classification defined by topology and ANI	classification based on placement in class-level tree	GCA_003599575.1, s__Desulfatitalea sp003599575, 95.0, 78.46, 0.35; GCF_001293685.1, s__Desulfatitalea tepidiphila, 95.0, 78.13, 0.34; GCA_002402905.1, s__Desulfatitalea sp002402905, 95.0, 77.88, 0.29; GCA_018224505.1, s__Desulfatitalea sp018224505, 95.0, 77.81, 0.23; GCA_000961655.1, s__Desulfatitalea sp000961655, 95.0, 77.77, 0.29; GCA_013041835.1, s__Desulfatitalea sp013041835, 95.0, 76.78, 0.14	83.08	11	0.9606284161814596	N/A
ES22_IMP_rerun_all_Desulfopila_sp._IMCC35006_49_5	d__Bacteria;p__Desulfobacterota;c__Desulfobulbia;o__Desulfobulbales;f__Desulfocapsaceae;g__Desulforhopalus;s__	N/A	N/A	N/A	N/A	N/A	GCF_005116645.1	95.0	d__Bacteria;p__Desulfobacterota;c__Desulfobulbia;o__Desulfobulbales;f__Desulfocapsaceae;g__Desulforhopalus;s__Desulforhopalus sp005116645	81.37	0.75	d__Bacteria;p__Desulfobacterota;c__Desulfobulbia;o__Desulfobulbales;f__Desulfocapsaceae;g__Desulforhopalus;s__	taxonomic classification defined by topology and ANI	classification based on placement in class-level tree	GCA_002747825.1, s__Desulforhopalus sp002747825, 95.0, 79.15, 0.02; GCA_013139415.1, s__Desulforhopalus sp013139415, 95.0, 78.64, 0.28; GCF_005116575.1, s__Desulforhopalus sp005116575, 95.0, 77.36, 0.13; GCA_000961725.1, s__Desulforhopalus sp000961725, 95.0, 77.23, 0.18; GCA_018821785.1, s__Desulforhopalus sp018821785, 95.0, 77.21, 0.15; GCA_001799365.1, s__Desulforhopalus sp001799365, 95.0, 77.0…	59.53	11	0.9755387191046779	Genome not assigned to closest species as it falls outside its pre-defined ANI radius
ES22_IMP_rerun_all_Enterobacterales_24_22	d__Bacteria;p__Proteobacteria;c__Gammaproteobacteria;o__Enterobacterales_A;f__Enterobacteriaceae_A;g__Buchnera;s__	N/A	N/A	N/A	N/A	N/A	N/A	N/A	N/A	N/A	N/A	d__Bacteria;p__Proteobacteria;c__Gammaproteobacteria;o__Enterobacterales_A;f__Enterobacteriaceae_A;g__Buchnera;s__	taxonomic classification defined by topology and ANI	classification based on placement in class-level tree	GCF_005080705.1, s__Buchnera aphidicola_X, 95.0, 79.29, 0.67; GCF_005080785.1, s__Buchnera aphidicola_AQ, 95.0, 78.52, 0.54; GCF_005080725.1, s__Buchnera aphidicola_AF, 95.0, 77.81, 0.56; GCF_001280225.1, s__Buchnera aphidicola_E, 95.0, 77.35, 0.33; GCF_013394915.1, s__Buchnera aphidicola_AZ, 95.0, 77.32, 0.25; GCF_000007725.1, s__Buchnera aphidicola_H, 95.0, 77.31, 0.26; GCA_011754215.1, s__Buch…	75.93	11	0.8988710890626908	Genome not assigned to closest species as it falls outside its pre-defined ANI radius
ES22_IMP_rerun_all_Eubacteriales_30_11	d__Bacteria;p__Firmicutes_A;c__Clostridia;o__Peptostreptococcales;f__Acidaminobacteraceae;g__;s__	N/A	N/A	N/A	N/A	N/A	N/A	N/A	N/A	N/A	N/A	d__Bacteria;p__Firmicutes_A;c__Clostridia;o__Peptostreptococcales;f__Acidaminobacteraceae;g__;s__	taxonomic novelty determined using RED	classification based on placement in class-level tree	N/A	88.19	11	0.7641026882580736	N/A
ES22_IMP_rerun_all_Fibrobacter_sp._47_8	d__Bacteria;p__Fibrobacterota;c__Chitinivibrionia;o__Chitinivibrionales;f__Chitinispirillaceae;g__;s__	N/A	N/A	N/A	N/A	N/A	N/A	N/A	N/A	N/A	N/A	d__Bacteria;p__Fibrobacterota;c__Chitinivibrionia;o__Chitinivibrionales;f__Chitinispirillaceae;g__;s__	taxonomic novelty determined using RED	classification based on placement in class-level tree	N/A	85.07	11	0.8747623889839621	N/A
ES22_IMP_rerun_all_Gammaproteobacteria_48_7	d__Bacteria;p__Proteobacteria;c__Gammaproteobacteria;o__Pseudomonadales;f__Cellvibrionaceae;g__Marinagarivorans;s__	N/A	N/A	N/A	N/A	N/A	GCF_001292705.1	95.0	d__Bacteria;p__Proteobacteria;c__Gammaproteobacteria;o__Pseudomonadales;f__Cellvibrionaceae;g__Marinagarivorans;s__Marinagarivorans algicola	75.65	0.03	d__Bacteria;p__Proteobacteria;c__Gammaproteobacteria;o__Pseudomonadales;f__Cellvibrionaceae;g__Marinagarivorans;s__	taxonomic classification defined by topology and ANI	classification based on placement in class-level tree	N/A	62.01	11	0.8965434781325051	Genome has more than 11.7% of markers with multiple hits
ES22_IMP_rerun_all_Gammaproteobacteria_56_12	d__Bacteria;p__Proteobacteria;c__Gammaproteobacteria;o__Pseudomonadales;f__M0112;g__;s__	N/A	N/A	N/A	N/A	N/A	GCA_006227085.1	95.0	d__Bacteria;p__Proteobacteria;c__Gammaproteobacteria;o__Pseudomonadales;f__M0112;g__M0112;s__M0112 sp006227085	76.22	0.09	d__Bacteria;p__Proteobacteria;c__Gammaproteobacteria;o__Pseudomonadales;f__M0112;g__;s__	taxonomic classification defined by topology and ANI	classification based on placement in class-level tree	N/A	93.09	11	0.7984576395556878	N/A
ES22_IMP_rerun_all_Gammaproteobacteria_57_20	d__Bacteria;p__Proteobacteria;c__Gammaproteobacteria;o__Pseudomonadales;f__Spongiibacteraceae;g__;s__	N/A	N/A	N/A	N/A	N/A	N/A	N/A	N/A	N/A	N/A	d__Bacteria;p__Proteobacteria;c__Gammaproteobacteria;o__Pseudomonadales;f__Spongiibacteraceae;g__;s__	taxonomic novelty determined using RED	classification based on placement in class-level tree	N/A	81.22	11	0.798645073695385	N/A
ES22_IMP_rerun_all_Ignavibacteria_36_9	d__Bacteria;p__Bacteroidota;c__Ignavibacteria;o__Ignavibacteriales;f__Melioribacteraceae;g__;s__	N/A	N/A	N/A	N/A	N/A	N/A	N/A	N/A	N/A	N/A	d__Bacteria;p__Bacteroidota;c__Ignavibacteria;o__Ignavibacteriales;f__Melioribacteraceae;g__;s__	taxonomic novelty determined using RED	classification based on placement in class-level tree	N/A	85.25	11	0.8461946841962025	N/A
ES22_IMP_rerun_all_Lacibacter_36_14	d__Bacteria;p__Bacteroidota;c__Bacteroidia;o__Chitinophagales;f__Chitinophagaceae;g__Lacibacter;s__	N/A	N/A	N/A	N/A	N/A	GCA_016713085.1	95.0	d__Bacteria;p__Bacteroidota;c__Bacteroidia;o__Chitinophagales;f__Chitinophagaceae;g__Lacibacter;s__Lacibacter sp016713085	78.48	0.55	d__Bacteria;p__Bacteroidota;c__Bacteroidia;o__Chitinophagales;f__Chitinophagaceae;g__Lacibacter;s__	taxonomic classification defined by topology and ANI	classification based on placement in class-level tree	GCF_014168535.1, s__Lacibacter sp014168535, 95.0, 78.05, 0.43; GCA_002337125.1, s__Lacibacter sp002337125, 95.0, 77.73, 0.41; GCA_002336115.1, s__Lacibacter sp002336115, 95.0, 77.65, 0.38; GCF_007830055.1, s__Lacibacter cauensis, 95.0, 77.5, 0.37; GCA_009996555.1, s__Lacibacter sp009996555, 95.0, 77.47, 0.23; GCF_004118265.1, s__Lacibacter luteus, 95.0, 77.32, 0.39; GCA_018970395.1, s__Lacibacter…	68.57	11	0.9714129151497665	Genome not assigned to closest species as it falls outside its pre-defined ANI radius
ES22_IMP_rerun_all_Marinilabiliales_41_12	d__Bacteria;p__Bacteroidota;c__Bacteroidia;o__Bacteroidales;f__Prolixibacteraceae;g__UBA6024;s__	N/A	N/A	N/A	N/A	N/A	N/A	N/A	N/A	N/A	N/A	d__Bacteria;p__Bacteroidota;c__Bacteroidia;o__Bacteroidales;f__Prolixibacteraceae;g__UBA6024;s__	ANI	classification based on placement in class-level tree	GCA_003537645.1, s__UBA6024 sp003537645, 95.0, 78.43, 0.33; GCA_019163175.1, s__UBA6024 sp019163175, 95.0, 78.25, 0.36; GCA_013824715.1, s__UBA6024 sp013824715, 95.0, 78.17, 0.3; GCA_903865775.1, s__UBA6024 sp903865775, 95.0, 78.08, 0.28; GCA_016788685.1, s__UBA6024 sp016788685, 95.0, 77.95, 0.29; GCA_003457135.1, s__UBA6024 sp003457135, 95.0, 77.86, 0.3; GCA_002429385.1, s__UBA6024 sp002429385, …	82.88	11	0.9466314348083199	N/A
ES22_IMP_rerun_all_Nitrosomonadales_59_19	d__Bacteria;p__Proteobacteria;c__Gammaproteobacteria;o__Burkholderiales;f__Gallionellaceae;g__Gallionella;s__	N/A	N/A	N/A	N/A	N/A	GCA_016177795.1	95.0	d__Bacteria;p__Proteobacteria;c__Gammaproteobacteria;o__Burkholderiales;f__Gallionellaceae;g__Gallionella;s__Gallionella sp016177795	83.41	0.64	d__Bacteria;p__Proteobacteria;c__Gammaproteobacteria;o__Burkholderiales;f__Gallionellaceae;g__Gallionella;s__	taxonomic classification defined by topology and ANI	classification based on placement in class-level tree	GCA_016183575.1, s__Gallionella sp016183575, 95.0, 86.73, 0.61; GCA_001801215.1, s__Gallionella sp001801215, 95.0, 84.03, 0.84; GCA_016218475.1, s__Gallionella sp016218475, 95.0, 83.0, 0.69; GCA_001801175.1, s__Gallionella sp001801175, 95.0, 82.96, 0.84; GCA_001801055.1, s__Gallionella sp001801055, 95.0, 82.72, 0.6; GCA_001801105.1, s__Gallionella sp001801105, 95.0, 81.9, 0.66; GCA_004298605.1, s…	75.04	11	0.9649324215531261	Genome not assigned to closest species as it falls outside its pre-defined ANI radius
ES22_IMP_rerun_all_Nitrospira_59_6	d__Bacteria;p__Nitrospirota;c__Nitrospiria;o__Nitrospirales;f__Nitrospiraceae;g__Nitrospira_A;s__Nitrospira_A sp900170025	GCF_900170025.1	95.0	d__Bacteria;p__Nitrospirota;c__Nitrospiria;o__Nitrospirales;f__Nitrospiraceae;g__Nitrospira_A;s__Nitrospira_A sp900170025	98.3	0.98	GCF_900170025.1	95.0	d__Bacteria;p__Nitrospirota;c__Nitrospiria;o__Nitrospirales;f__Nitrospiraceae;g__Nitrospira_A;s__Nitrospira_A sp900170025	98.3	0.98	d__Bacteria;p__Nitrospirota;c__Nitrospiria;o__Nitrospirales;f__Nitrospiraceae;g__Nitrospira_A;s__	taxonomic classification defined by topology and ANI	topological placement and ANI have congruent species assignments	GCA_000196815.1, s__Nitrospira_A defluvii_A, 95.0, 92.8, 0.98; GCA_016788925.1, s__Nitrospira_A sp016788925, 95.0, 92.52, 0.78; GCA_902500715.1, s__Nitrospira_A sp902500715, 95.0, 91.87, 0.9; GCA_017986555.1, s__Nitrospira_A sp017986555, 95.0, 86.2, 0.85; GCA_902500785.1, s__Nitrospira_A sp902500785, 95.0, 83.16, 0.87; GCA_009594995.1, s__Nitrospira_A sp009594995, 95.0, 82.18, 0.71; GCA_014055465…	72.1	11	N/A	N/A
ES22_IMP_rerun_all_Nitrospira_sp._55_10	d__Bacteria;p__Nitrospirota;c__Nitrospiria;o__Nitrospirales;f__Nitrospiraceae;g__Nitrospira_F;s__	N/A	N/A	N/A	N/A	N/A	GCA_005116745.1	95.0	d__Bacteria;p__Nitrospirota;c__Nitrospiria;o__Nitrospirales;f__Nitrospiraceae;g__Nitrospira_F;s__Nitrospira_F sp005116745	93.3	0.96	d__Bacteria;p__Nitrospirota;c__Nitrospiria;o__Nitrospirales;f__Nitrospiraceae;g__Nitrospira_F;s__	taxonomic classification defined by topology and ANI	classification based on placement in class-level tree	GCA_005116955.1, s__Nitrospira_F sp005116955, 95.0, 93.98, 0.95; GCA_001464735.1, s__Nitrospira_F sp001464735, 95.0, 93.09, 0.85; GCA_005116965.1, s__Nitrospira_F sp005116965, 95.0, 92.33, 0.97; GCA_002869845.2, s__Nitrospira_F sp002869845, 95.0, 92.14, 0.9; GCA_005116895.1, s__Nitrospira_F sp005116895, 95.0, 91.84, 0.95; GCA_016222925.1, s__Nitrospira_F sp016222925, 95.0, 90.14, 0.7; GCF_0014587…	70.59	11	0.9960289768965438	Genome not assigned to closest species as it falls outside its pre-defined ANI radius
ES22_IMP_rerun_all_Proteobacteria2_50_9	d__Bacteria;p__Proteobacteria;c__Gammaproteobacteria;o__SZUA-229;f__SZUA-229;g__JACPVK01;s__	N/A	N/A	N/A	N/A	N/A	GCA_016191795.1	95.0	d__Bacteria;p__Proteobacteria;c__Gammaproteobacteria;o__SZUA-229;f__SZUA-229;g__JACPVK01;s__JACPVK01 sp016191795	82.87	0.66	d__Bacteria;p__Proteobacteria;c__Gammaproteobacteria;o__SZUA-229;f__SZUA-229;g__JACPVK01;s__	taxonomic classification defined by topology and ANI	classification based on placement in class-level tree	N/A	65.63	11	0.9612126486593829	Genome not assigned to closest species as it falls outside its pre-defined ANI radius
ES22_IMP_rerun_all_Rhodocyclales2_66_7	d__Bacteria;p__Proteobacteria;c__Gammaproteobacteria;o__Burkholderiales;f__Rhodocyclaceae;g__Thauera;s__	N/A	N/A	N/A	N/A	N/A	N/A	N/A	N/A	N/A	N/A	d__Bacteria;p__Proteobacteria;c__Gammaproteobacteria;o__Burkholderiales;f__Rhodocyclaceae;g__Thauera;s__	taxonomic classification defined by topology and ANI	classification based on placement in class-level tree	GCF_002354895.1, s__Thauera sp002354895, 95.0, 83.96, 0.78; GCA_004295105.1, s__Thauera sp004295105, 95.0, 83.95, 0.77; GCA_017302295.1, s__Thauera sp017302295, 95.0, 83.28, 0.77; GCF_009469595.1, s__Thauera sp009469595, 95.0, 83.23, 0.8; GCA_018240785.1, s__Thauera sp018240785, 95.0, 83.11, 0.78; GCA_018240585.1, s__Thauera sp018240585, 95.0, 82.72, 0.72; GCF_001051995.2, s__Thauera humireducens…	57.78	11	0.9517462237026436	Genome not assigned to closest species as it falls outside its pre-defined ANI radius
ES22_IMP_rerun_all_Rickettsia_endosymbiont_of_Culicoides_newsteadi_33_10	d__Bacteria;p__Proteobacteria;c__Alphaproteobacteria;o__Rickettsiales;f__Rickettsiaceae;g__GCF-002259525;s__GCF-002259525 sp002259525	GCF_002259525.1	95.0	d__Bacteria;p__Proteobacteria;c__Alphaproteobacteria;o__Rickettsiales;f__Rickettsiaceae;g__GCF-002259525;s__GCF-002259525 sp002259525	98.25	0.83	GCF_002259525.1	95.0	d__Bacteria;p__Proteobacteria;c__Alphaproteobacteria;o__Rickettsiales;f__Rickettsiaceae;g__GCF-002259525;s__GCF-002259525 sp002259525	98.25	0.83	d__Bacteria;p__Proteobacteria;c__Alphaproteobacteria;o__Rickettsiales;f__Rickettsiaceae;g__;s__	taxonomic classification defined by topology and ANI	topological placement and ANI have congruent species assignments	N/A	88.64	11	N/A	N/A
ES22_IMP_rerun_all_Sphingobacteriia_37_9	d__Bacteria;p__Bacteroidota;c__Bacteroidia;o__Chitinophagales;f__Chitinophagaceae;g__Sediminibacterium;s__Sediminibacterium sp017996795	GCA_017996795.1	95.0	d__Bacteria;p__Bacteroidota;c__Bacteroidia;o__Chitinophagales;f__Chitinophagaceae;g__Sediminibacterium;s__Sediminibacterium sp017996795	95.14	0.72	GCA_017996795.1	95.0	d__Bacteria;p__Bacteroidota;c__Bacteroidia;o__Chitinophagales;f__Chitinophagaceae;g__Sediminibacterium;s__Sediminibacterium sp017996795	95.14	0.72	d__Bacteria;p__Bacteroidota;c__Bacteroidia;o__Chitinophagales;f__Chitinophagaceae;g__Sediminibacterium;s__	taxonomic classification defined by topology and ANI	topological placement and ANI have congruent species assignments	GCA_001829005.1, s__Sediminibacterium sp001829005, 95.0, 89.04, 0.97; GCA_002281875.1, s__Sediminibacterium sp002281875, 95.0, 89.03, 0.93; GCA_002281575.1, s__Sediminibacterium sp002281575, 95.0, 86.34, 0.95; GCA_002786355.1, s__Sediminibacterium sp002786355, 95.0, 83.57, 0.86; GCF_000511175.1, s__Sediminibacterium salmoneum, 95.0, 79.79, 0.58; GCF_000508085.1, s__Sediminibacterium sp000508085, …	79.09	11	N/A	N/A
ES22_IMP_rerun_all_Sulfuricella_sp._T08_58_28	d__Bacteria;p__Proteobacteria;c__Gammaproteobacteria;o__Burkholderiales;f__Sulfuricellaceae;g__Sulfuricella;s__	N/A	N/A	N/A	N/A	N/A	N/A	N/A	N/A	N/A	N/A	d__Bacteria;p__Proteobacteria;c__Gammaproteobacteria;o__Burkholderiales;f__Sulfuricellaceae;g__Sulfuricella;s__	taxonomic classification defined by topology and ANI	classification based on placement in class-level tree	GCF_000971475.1, s__Sulfuricella sp000971475, 95.0, 89.19, 0.83; GCA_018823025.1, s__Sulfuricella sp018823025, 95.0, 88.12, 0.77; GCF_000297055.2, s__Sulfuricella denitrificans, 95.0, 87.85, 0.82; GCA_002784065.1, s__Sulfuricella sp002784065, 95.0, 87.3, 0.55	87.77	11	0.9808490225070423	Genome not assigned to closest species as it falls outside its pre-defined ANI radius
ES22_IMP_rerun_all_Sulfurimicrobium_lacus_59_41	d__Bacteria;p__Proteobacteria;c__Gammaproteobacteria;o__Burkholderiales;f__Sulfuricellaceae;g__Sulfurimicrobium;s__	N/A	N/A	N/A	N/A	N/A	GCF_011764585.1	95.0	d__Bacteria;p__Proteobacteria;c__Gammaproteobacteria;o__Burkholderiales;f__Sulfuricellaceae;g__Sulfurimicrobium;s__Sulfurimicrobium lacus	82.01	0.64	d__Bacteria;p__Proteobacteria;c__Gammaproteobacteria;o__Burkholderiales;f__Sulfuricellaceae;g__Sulfurimicrobium;s__	taxonomic classification defined by topology and ANI	classification based on placement in class-level tree	GCA_003104895.1, s__Sulfurimicrobium sp003104895, 95.0, 80.67, 0.45; GCA_002632355.1, s__Sulfurimicrobium denitrificans_A, 95.0, 79.77, 0.47; GCA_018824405.1, s__Sulfurimicrobium sp018824405, 95.0, 79.68, 0.48	73.55	11	0.9484264522522523	Genome not assigned to closest species as it falls outside its pre-defined ANI radius
ES22_IMP_rerun_all_Syntrophales_53_9	d__Bacteria;p__Desulfobacterota;c__Desulfomonilia;o__Desulfomonilales;f__Desulfomonilaceae;g__;s__	N/A	N/A	N/A	N/A	N/A	GCA_016212925.1	95.0	d__Bacteria;p__Desulfobacterota;c__Desulfomonilia;o__Desulfomonilales;f__Desulfomonilaceae;g__JACRDF01;s__JACRDF01 sp016212925	77.79	0.1	d__Bacteria;p__Desulfobacterota;c__Desulfomonilia;o__Desulfomonilales;f__Desulfomonilaceae;g__;s__	taxonomic classification defined by topology and ANI	classification based on placement in class-level tree	N/A	73.61	11	0.8383893146500836	N/A
NASQAN2011_262_B_bin.21	d__Bacteria;p__Myxococcota_A;c__UBA796;o__UBA796;f__CAJQPC01;g__JADKFE01;s__	N/A	N/A	N/A	N/A	N/A	GCA_016717595.1	95.0	d__Bacteria;p__Myxococcota_A;c__UBA796;o__UBA796;f__CAJQPC01;g__JADKFE01;s__JADKFE01 sp016717595	91.91	0.93	d__Bacteria;p__Myxococcota_A;c__UBA796;o__UBA796;f__CAJQPC01;g__JADKFE01;s__	taxonomic classification defined by topology and ANI	classification based on placement in class-level tree	N/A	83.36	11	0.9881531151027461	Genome not assigned to closest species as it falls outside its pre-defined ANI radius
NASQAN2015_114_B_bin.6	d__Bacteria;p__Proteobacteria;c__Gammaproteobacteria;o__Burkholderiales;f__Burkholderiaceae;g__Limnohabitans_A;s__Limnohabitans_A sp001517545	GCF_001517545.1	95.0	d__Bacteria;p__Proteobacteria;c__Gammaproteobacteria;o__Burkholderiales;f__Burkholderiaceae;g__Limnohabitans_A;s__Limnohabitans_A sp001517545	95.11	0.95	GCF_001517545.1	95.0	d__Bacteria;p__Proteobacteria;c__Gammaproteobacteria;o__Burkholderiales;f__Burkholderiaceae;g__Limnohabitans_A;s__Limnohabitans_A sp001517545	95.11	0.95	d__Bacteria;p__Proteobacteria;c__Gammaproteobacteria;o__Burkholderiales;f__Burkholderiaceae;g__Limnohabitans_A;s__	taxonomic classification defined by topology and ANI	topological placement and ANI have congruent species assignments	GCF_003063455.1, s__Limnohabitans_A parvus, 95.0, 86.47, 0.82; GCF_003063505.1, s__Limnohabitans_A sp003063505, 95.0, 85.41, 0.86; GCF_003063435.1, s__Limnohabitans_A sp003063435, 95.0, 85.04, 0.76; GCF_003063665.1, s__Limnohabitans_A sp003063665, 95.0, 84.64, 0.79; GCA_017848645.1, s__Limnohabitans_A sp017848645, 95.0, 84.41, 0.75; GCA_017986605.1, s__Limnohabitans_A sp017986605, 95.0, 84.32, 0.…	87.35	11	N/A	N/A
NASQAN2015_114_F_bin.2	d__Bacteria;p__Proteobacteria;c__Gammaproteobacteria;o__Burkholderiales;f__Burkholderiaceae;g__AAP99;s__	N/A	N/A	N/A	N/A	N/A	GCA_001295775.1	95.0	d__Bacteria;p__Proteobacteria;c__Gammaproteobacteria;o__Burkholderiales;f__Burkholderiaceae;g__AAP99;s__AAP99 sp001295775	77.4	0.01	d__Bacteria;p__Proteobacteria;c__Gammaproteobacteria;o__Burkholderiales;f__Burkholderiaceae;g__AAP99;s__	taxonomic classification defined by topology and ANI	classification based on placement in class-level tree	N/A	98.79	11	0.869846826100855	N/A
blythe_2019_sw_WHONDRS-S19S_0092_B_bin.53	d__Bacteria;p__Proteobacteria;c__Gammaproteobacteria;o__Xanthomonadales;f__Xanthomonadaceae;g__Thermomonas;s__Thermomonas sp016720345	GCA_016720345.1	95.0	d__Bacteria;p__Proteobacteria;c__Gammaproteobacteria;o__Xanthomonadales;f__Xanthomonadaceae;g__Thermomonas;s__Thermomonas sp016720345	99.33	0.94	GCA_016720345.1	95.0	d__Bacteria;p__Proteobacteria;c__Gammaproteobacteria;o__Xanthomonadales;f__Xanthomonadaceae;g__Thermomonas;s__Thermomonas sp016720345	99.33	0.94	d__Bacteria;p__Proteobacteria;c__Gammaproteobacteria;o__Xanthomonadales;f__Xanthomonadaceae;g__Thermomonas;s__	taxonomic classification defined by topology and ANI	topological placement and ANI have congruent species assignments	GCF_006337105.1, s__Thermomonas sp006337105, 95.0, 86.94, 0.84; GCF_011302915.1, s__Thermomonas sp011302915, 95.0, 85.06, 0.8; GCA_017302075.1, s__Thermomonas sp017302075, 95.0, 84.51, 0.72; GCF_014395425.1, s__Thermomonas brevis, 95.0, 84.18, 0.78; GCF_014396975.1, s__Thermomonas carbonis, 95.0, 84.13, 0.81; GCF_000423885.1, s__Thermomonas fusca, 95.0, 84.04, 0.77; GCA_017302095.1, s__Thermomona…	62.29	11	N/A	N/A
comocreek_2019_sw_WHONDRS-S19S_0026_F_bin.2	d__Bacteria;p__Proteobacteria;c__Gammaproteobacteria;o__Burkholderiales;f__Burkholderiaceae;g__Sphaerotilus;s__	N/A	N/A	N/A	N/A	N/A	GCA_013299175.1	95.0	d__Bacteria;p__Proteobacteria;c__Gammaproteobacteria;o__Burkholderiales;f__Burkholderiaceae;g__Sphaerotilus;s__Sphaerotilus sp013299175	91.72	0.78	d__Bacteria;p__Proteobacteria;c__Gammaproteobacteria;o__Burkholderiales;f__Burkholderiaceae;g__Sphaerotilus;s__	taxonomic classification defined by topology and ANI	classification based on placement in class-level tree	GCF_013410775.1, s__Sphaerotilus montanus, 95.0, 88.28, 0.8; GCA_013299055.1, s__Sphaerotilus sp013299055, 95.0, 87.69, 0.71; GCF_013294065.1, s__Sphaerotilus sp013294065, 95.0, 82.98, 0.66; GCF_008329925.1, s__Sphaerotilus sulfidivorans, 95.0, 82.87, 0.65; GCF_900156335.1, s__Sphaerotilus natans, 95.0, 82.65, 0.66; GCF_003201595.1, s__Sphaerotilus hippei, 95.0, 81.68, 0.53	69.34	11	0.9966875865283661	Genome not assigned to closest species as it falls outside its pre-defined ANI radius
erpe_2019_sw_WHONDRS-S19S_0045_B_bin.132	d__Bacteria;p__Proteobacteria;c__Gammaproteobacteria;o__Diplorickettsiales;f__Diplorickettsiaceae;g__Aquirickettsiella;s__Aquirickettsiella isopodorum	GCF_001881495.1	95.0	d__Bacteria;p__Proteobacteria;c__Gammaproteobacteria;o__Diplorickettsiales;f__Diplorickettsiaceae;g__Aquirickettsiella;s__Aquirickettsiella isopodorum	98.54	0.94	GCF_001881495.1	95.0	d__Bacteria;p__Proteobacteria;c__Gammaproteobacteria;o__Diplorickettsiales;f__Diplorickettsiaceae;g__Aquirickettsiella;s__Aquirickettsiella isopodorum	98.54	0.94	d__Bacteria;p__Proteobacteria;c__Gammaproteobacteria;o__Diplorickettsiales;f__Diplorickettsiaceae;g__Aquirickettsiella;s__	taxonomic classification defined by topology and ANI	topological placement and ANI have congruent species assignments	GCA_005877695.1, s__Aquirickettsiella sp005877695, 95.0, 81.64, 0.78; GCF_000168295.1, s__Aquirickettsiella grylli, 95.0, 79.44, 0.62; GCA_002290645.2, s__Aquirickettsiella gammari, 95.0, 79.11, 0.51	71.45	11	N/A	N/A
erpe_2019_sw_WHONDRS-S19S_0045_F_bin.27	d__Bacteria;p__Actinobacteriota;c__Actinomycetia;o__Nanopelagicales;f__S36-B12;g__UBA10649;s__	N/A	N/A	N/A	N/A	N/A	GCA_016717115.1	95.0	d__Bacteria;p__Actinobacteriota;c__Actinomycetia;o__Nanopelagicales;f__S36-B12;g__UBA10649;s__UBA10649 sp016717115	80.71	0.5	d__Bacteria;p__Actinobacteriota;c__Actinomycetia;o__Nanopelagicales;f__S36-B12;g__UBA10649;s__	taxonomic classification defined by topology and ANI	classification based on placement in class-level tree	GCA_903908025.1, s__UBA10649 sp903908025, 95.0, 79.72, 0.39; GCA_903940375.1, s__UBA10649 sp903940375, 95.0, 79.65, 0.45; GCA_016125355.1, s__UBA10649 sp016125355, 95.0, 79.54, 0.43; GCA_017856385.1, s__UBA10649 sp017856385, 95.0, 79.43, 0.4; GCA_017849335.1, s__UBA10649 sp017849335, 95.0, 79.36, 0.39; GCA_903934925.1, s__UBA10649 sp903934925, 95.0, 78.81, 0.39; GCA_003456155.1, s__UBA10649 sp003…	92.3	11	0.9428028850671337	Genome not assigned to closest species as it falls outside its pre-defined ANI radius
flintriver_2019_sw_WHONDRS-S19S_0015_F_bin.17	d__Bacteria;p__Proteobacteria;c__Gammaproteobacteria;o__Burkholderiales;f__Burkholderiaceae;g__Sphaerotilus;s__Sphaerotilus montanus	GCF_013410775.1	95.0	d__Bacteria;p__Proteobacteria;c__Gammaproteobacteria;o__Burkholderiales;f__Burkholderiaceae;g__Sphaerotilus;s__Sphaerotilus montanus	98.43	0.88	GCF_013410775.1	95.0	d__Bacteria;p__Proteobacteria;c__Gammaproteobacteria;o__Burkholderiales;f__Burkholderiaceae;g__Sphaerotilus;s__Sphaerotilus montanus	98.43	0.88	d__Bacteria;p__Proteobacteria;c__Gammaproteobacteria;o__Burkholderiales;f__Burkholderiaceae;g__Sphaerotilus;s__	taxonomic classification defined by topology and ANI	topological placement and ANI have congruent species assignments	GCA_013299175.1, s__Sphaerotilus sp013299175, 95.0, 87.73, 0.68; GCA_013299055.1, s__Sphaerotilus sp013299055, 95.0, 86.85, 0.64; GCF_008329925.1, s__Sphaerotilus sulfidivorans, 95.0, 84.87, 0.71; GCF_013294065.1, s__Sphaerotilus sp013294065, 95.0, 84.83, 0.73; GCF_900156335.1, s__Sphaerotilus natans, 95.0, 84.44, 0.69; GCF_003201595.1, s__Sphaerotilus hippei, 95.0, 82.31, 0.58	74.62	11	N/A	N/A
fraser_2019_sw_WHONDRS-S19S_0001_B_bin.36	d__Bacteria;p__Proteobacteria;c__Alphaproteobacteria;o__Caulobacterales;f__Caulobacteraceae;g__Brevundimonas;s__	N/A	N/A	N/A	N/A	N/A	GCA_006515835.1	95.0	d__Bacteria;p__Proteobacteria;c__Alphaproteobacteria;o__Caulobacterales;f__Caulobacteraceae;g__Brevundimonas;s__Brevundimonas sp006515835	86.05	0.67	d__Bacteria;p__Proteobacteria;c__Alphaproteobacteria;o__Caulobacterales;f__Caulobacteraceae;g__Brevundimonas;s__	taxonomic classification defined by topology and ANI	classification based on placement in class-level tree	GCA_002483305.1, s__Brevundimonas sp002483305, 95.0, 86.15, 0.75; GCA_018826515.1, s__Brevundimonas sp018826515, 95.0, 86.06, 0.79; GCA_002343425.1, s__Brevundimonas sp002343425, 95.0, 86.06, 0.76; GCA_004296955.1, s__Brevundimonas sp004296955, 95.0, 86.02, 0.8; GCF_001427825.1, s__Brevundimonas sp001427825, 95.0, 84.94, 0.75; GCA_016183935.1, s__Brevundimonas sp016183935, 95.0, 82.96, 0.69; GCA_…	70.53	11	0.9964791531641192	Genome not assigned to closest species as it falls outside its pre-defined ANI radius
gunnisonriver_2019_sw_WHONDRS-S19S_0062_B_bin.25	d__Bacteria;p__Proteobacteria;c__Gammaproteobacteria;o__Enterobacterales;f__Aeromonadaceae;g__Aeromonas;s__Aeromonas popoffii	GCF_000820025.1	95.0	d__Bacteria;p__Proteobacteria;c__Gammaproteobacteria;o__Enterobacterales;f__Aeromonadaceae;g__Aeromonas;s__Aeromonas popoffii	98.8	0.97	GCF_000820025.1	95.0	d__Bacteria;p__Proteobacteria;c__Gammaproteobacteria;o__Enterobacterales;f__Aeromonadaceae;g__Aeromonas;s__Aeromonas popoffii	98.8	0.97	d__Bacteria;p__Proteobacteria;c__Gammaproteobacteria;o__Enterobacterales;f__Aeromonadaceae;g__Aeromonas;s__	taxonomic classification defined by topology and ANI	topological placement and ANI have congruent species assignments	GCF_000819745.1, s__Aeromonas bestiarum, 95.5033, 93.38, 0.94; GCF_000820005.1, s__Aeromonas piscicola, 95.5033, 93.28, 0.93; GCF_001643305.1, s__Aeromonas salmonicida, 95.0, 90.23, 0.91; GCF_000014805.1, s__Aeromonas hydrophila, 95.0, 88.99, 0.94; GCF_000820305.1, s__Aeromonas dhakensis, 95.0, 88.62, 0.94; GCF_900637545.1, s__Aeromonas encheleia, 95.0, 87.48, 0.88; GCF_010974825.1, s__Aeromonas …	73.83	11	N/A	N/A
jordanrivershai1_2019_sw_WHONDRS-S19S_0058_A_bin.24	d__Bacteria;p__Proteobacteria;c__Gammaproteobacteria;o__Diplorickettsiales;f__Diplorickettsiaceae;g__Aquirickettsiella;s__Aquirickettsiella gammari	GCA_002290645.2	95.0	d__Bacteria;p__Proteobacteria;c__Gammaproteobacteria;o__Diplorickettsiales;f__Diplorickettsiaceae;g__Aquirickettsiella;s__Aquirickettsiella gammari	99.03	0.93	GCA_002290645.2	95.0	d__Bacteria;p__Proteobacteria;c__Gammaproteobacteria;o__Diplorickettsiales;f__Diplorickettsiaceae;g__Aquirickettsiella;s__Aquirickettsiella gammari	99.03	0.93	d__Bacteria;p__Proteobacteria;c__Gammaproteobacteria;o__Diplorickettsiales;f__Diplorickettsiaceae;g__Aquirickettsiella;s__	taxonomic classification defined by topology and ANI	topological placement and ANI have congruent species assignments	GCF_001881495.1, s__Aquirickettsiella isopodorum, 95.0, 79.46, 0.5; GCA_005877695.1, s__Aquirickettsiella sp005877695, 95.0, 78.0, 0.45; GCF_000168295.1, s__Aquirickettsiella grylli, 95.0, 77.56, 0.3	97.7	11	N/A	N/A
jordanrivershai4_2019_sw_WHONDRS-S19S_0058_B_bin.14	d__Bacteria;p__Verrucomicrobiota;c__Verrucomicrobiae;o__Verrucomicrobiales;f__Akkermansiaceae;g__Luteolibacter;s__	N/A	N/A	N/A	N/A	N/A	GCA_003820635.1	95.0	d__Bacteria;p__Verrucomicrobiota;c__Verrucomicrobiae;o__Verrucomicrobiales;f__Akkermansiaceae;g__Luteolibacter;s__Luteolibacter sp003820635	83.31	0.63	d__Bacteria;p__Verrucomicrobiota;c__Verrucomicrobiae;o__Verrucomicrobiales;f__Akkermansiaceae;g__Luteolibacter;s__	taxonomic classification defined by topology and ANI	classification based on placement in class-level tree	GCA_903906515.1, s__Luteolibacter sp903906515, 95.0, 78.82, 0.4; GCA_903919975.1, s__Luteolibacter sp903919975, 95.0, 78.8, 0.43; GCF_016595465.1, s__Luteolibacter yonseiensis, 95.0, 78.56, 0.38; GCF_018137965.1, s__Luteolibacter sp018137965, 95.0, 78.24, 0.31; GCA_018402445.1, s__Luteolibacter sp018402445, 95.0, 78.2, 0.27; GCA_017798145.1, s__Luteolibacter sp017798145, 95.0, 78.18, 0.29; GCA_00…	89.18	11	0.9674873803772938	Genome not assigned to closest species as it falls outside its pre-defined ANI radius
jordanrivershai4_2019_sw_WHONDRS-S19S_0058_B_bin.8	d__Bacteria;p__Proteobacteria;c__Gammaproteobacteria;o__Xanthomonadales;f__Xanthomonadaceae;g__Arenimonas;s__	N/A	N/A	N/A	N/A	N/A	GCA_017987065.1	95.0	d__Bacteria;p__Proteobacteria;c__Gammaproteobacteria;o__Xanthomonadales;f__Xanthomonadaceae;g__Arenimonas;s__Arenimonas sp017987065	77.79	0.13	d__Bacteria;p__Proteobacteria;c__Gammaproteobacteria;o__Xanthomonadales;f__Xanthomonadaceae;g__Arenimonas;s__	taxonomic classification defined by topology and ANI	classification based on placement in class-level tree	GCF_014638745.1, s__Arenimonas maotaiensis, 95.0, 82.33, 0.72; GCA_903942465.1, s__Arenimonas sp903942465, 95.0, 80.77, 0.58; GCF_000747075.1, s__Arenimonas malthae, 95.0, 78.96, 0.42; GCF_006265115.1, s__Arenimonas terrae, 95.0, 78.79, 0.46; GCF_000747155.1, s__Arenimonas metalli, 95.0, 78.73, 0.44; GCF_007993735.1, s__Arenimonas daejeonensis, 95.0, 78.7, 0.44; GCA_001724815.1, s__Arenimonas sp0…	75.75	11	0.9672137977154438	Genome not assigned to closest species as it falls outside its pre-defined ANI radius
marthacreek_2019_sw_WHONDRS-S19S_0030_B_bin.5	d__Bacteria;p__Proteobacteria;c__Gammaproteobacteria;o__Steroidobacterales;f__Steroidobacteraceae;g__ZC4RG30;s__	N/A	N/A	N/A	N/A	N/A	N/A	N/A	N/A	N/A	N/A	d__Bacteria;p__Proteobacteria;c__Gammaproteobacteria;o__Steroidobacterales;f__Steroidobacteraceae;g__ZC4RG30;s__	ANI	classification based on placement in class-level tree	GCA_016720075.1, s__ZC4RG30 sp016720075, 95.0, 79.22, 0.46; GCA_003242275.1, s__ZC4RG30 sp003242275, 95.0, 78.66, 0.37; GCA_903868595.1, s__ZC4RG30 sp903868595, 95.0, 78.14, 0.32; GCA_015655465.1, s__ZC4RG30 sp015655465, 95.0, 77.97, 0.3; GCA_903908825.1, s__ZC4RG30 sp903908825, 95.0, 77.19, 0.17	61.18	11	0.9273766633906634	N/A
morescreek_2019_sw_WHONDRS-S19S_0085_B_bin.19	d__Bacteria;p__Bacteroidota;c__Bacteroidia;o__Chitinophagales;f__Chitinophagaceae;g__Sediminibacterium;s__	N/A	N/A	N/A	N/A	N/A	GCA_903933995.1	95.0	d__Bacteria;p__Bacteroidota;c__Bacteroidia;o__Chitinophagales;f__Chitinophagaceae;g__Sediminibacterium;s__Sediminibacterium sp903933995	92.1	0.72	d__Bacteria;p__Bacteroidota;c__Bacteroidia;o__Chitinophagales;f__Chitinophagaceae;g__Sediminibacterium;s__	taxonomic classification defined by topology and ANI	classification based on placement in class-level tree	GCA_002256435.1, s__Sediminibacterium sp002256435, 95.0, 88.61, 0.93; GCA_002256765.1, s__Sediminibacterium sp002256765, 95.0, 87.7, 0.76; GCA_903825065.1, s__Sediminibacterium sp903825065, 95.0, 77.94, 0.21; GCA_903831935.1, s__Sediminibacterium sp903831935, 95.0, 77.94, 0.26; GCA_903821465.1, s__Sediminibacterium sp903821465, 95.0, 77.54, 0.24; GCA_017987615.1, s__Sediminibacterium sp017987615,…	70.61	11	0.9975695336572555	Genome not assigned to closest species as it falls outside its pre-defined ANI radius
redbuttecreek_2019_sw_WHONDRS-S19S_0029_A_bin.13	d__Bacteria;p__Myxococcota;c__Polyangia;o__Polyangiales;f__Polyangiaceae;g__SZUA-265;s__	N/A	N/A	N/A	N/A	N/A	GCA_003235365.1	95.0	d__Bacteria;p__Myxococcota;c__Polyangia;o__Polyangiales;f__Polyangiaceae;g__SZUA-265;s__SZUA-265 sp003235365	75.34	0.06	d__Bacteria;p__Myxococcota;c__Polyangia;o__Polyangiales;f__Polyangiaceae;g__SZUA-265;s__	taxonomic classification defined by topology and ANI	classification based on placement in class-level tree	N/A	79.98	11	0.871498547196152	N/A
riogrande_2019_sw_WHONDRS-S19S_0066_B_bin.110	d__Bacteria;p__Proteobacteria;c__Gammaproteobacteria;o__Burkholderiales;f__SG8-41;g__Ga0077527;s__	N/A	N/A	N/A	N/A	N/A	GCA_903933915.1	95.0	d__Bacteria;p__Proteobacteria;c__Gammaproteobacteria;o__Burkholderiales;f__SG8-41;g__Ga0077527;s__Ga0077527 sp903933915	84.69	0.81	d__Bacteria;p__Proteobacteria;c__Gammaproteobacteria;o__Burkholderiales;f__SG8-41;g__Ga0077527;s__	taxonomic classification defined by topology and ANI	classification based on placement in class-level tree	GCA_001464815.1, s__Ga0077527 sp001464815, 95.0, 80.8, 0.66; GCA_003820645.1, s__Ga0077527 sp003820645, 95.0, 80.04, 0.56; GCA_903885665.1, s__Ga0077527 sp903885665, 95.0, 76.36, 0.04	89.02	11	0.9729936125331126	Genome not assigned to closest species as it falls outside its pre-defined ANI radius
souththompson_2019_sw_WHONDRS-S195_0004_A_bin.49	d__Bacteria;p__Proteobacteria;c__Alphaproteobacteria;o__Micropepsales;f__Micropepsaceae;g__SZUA-430;s__	N/A	N/A	N/A	N/A	N/A	GCA_018969785.1	95.0	d__Bacteria;p__Proteobacteria;c__Alphaproteobacteria;o__Micropepsales;f__Micropepsaceae;g__SZUA-430;s__SZUA-430 sp018969785	79.8	0.64	d__Bacteria;p__Proteobacteria;c__Alphaproteobacteria;o__Micropepsales;f__Micropepsaceae;g__SZUA-430;s__	taxonomic classification defined by topology and ANI	classification based on placement in class-level tree	GCA_003246795.1, s__SZUA-430 sp003246795, 95.0, 77.86, 0.28; GCA_902826695.1, s__SZUA-430 sp902826695, 95.0, 77.74, 0.26; GCA_016792785.1, s__SZUA-430 sp016792785, 95.0, 77.63, 0.27; GCA_017983635.1, s__SZUA-430 sp017983635, 95.0, 77.62, 0.29; GCA_013140995.1, s__SZUA-430 sp013140995, 95.0, 77.39, 0.25; GCA_016792645.1, s__SZUA-430 sp016792645, 95.0, 77.17, 0.22; GCA_009885515.1, s__SZUA-430 sp00…	87.31	11	0.9653093062152368	Genome not assigned to closest species as it falls outside its pre-defined ANI radius
thompson_2019_sw_WHONDRS-S19S_0003_B_bin.112	d__Bacteria;p__Proteobacteria;c__Gammaproteobacteria;o__Burkholderiales;f__Burkholderiaceae;g__JAAFJR01;s__	N/A	N/A	N/A	N/A	N/A	GCA_013298815.1	95.0	d__Bacteria;p__Proteobacteria;c__Gammaproteobacteria;o__Burkholderiales;f__Burkholderiaceae;g__JAAFJR01;s__JAAFJR01 sp013298815	83.52	0.76	d__Bacteria;p__Proteobacteria;c__Gammaproteobacteria;o__Burkholderiales;f__Burkholderiaceae;g__JAAFJR01;s__	taxonomic classification defined by topology and ANI	classification based on placement in class-level tree	GCA_013298945.1, s__JAAFJR01 sp013298945, 95.0, 82.66, 0.75; GCA_016705065.1, s__JAAFJR01 sp016705065, 95.0, 78.54, 0.33	95.29	11	0.9950074100793126	Genome not assigned to closest species as it falls outside its pre-defined ANI radius
whiteclaycreek1_2019_sw_WHONDRS-S19S_0037_B_bin.40	d__Bacteria;p__Proteobacteria;c__Gammaproteobacteria;o__Burkholderiales;f__Burkholderiaceae;g__JAABRC01;s__	N/A	N/A	N/A	N/A	N/A	GCA_011391115.1	95.0	d__Bacteria;p__Proteobacteria;c__Gammaproteobacteria;o__Burkholderiales;f__Burkholderiaceae;g__JAABRC01;s__JAABRC01 sp011391115	85.37	0.44	d__Bacteria;p__Proteobacteria;c__Gammaproteobacteria;o__Burkholderiales;f__Burkholderiaceae;g__JAABRC01;s__	taxonomic classification defined by topology and ANI	classification based on placement in class-level tree	N/A	90.39	11	0.9709432180218006	N/A
yakimariver_2019_sw_WHONDRS-S19S_0060_B_bin.85	d__Bacteria;p__Bacteroidota;c__Bacteroidia;o__Cytophagales;f__Amoebophilaceae;g__UBA8403;s__	N/A	N/A	N/A	N/A	N/A	GCA_002325615.1	95.0	d__Bacteria;p__Bacteroidota;c__Bacteroidia;o__Cytophagales;f__Amoebophilaceae;g__UBA8403;s__UBA8403 sp002325615	87.57	0.77	d__Bacteria;p__Bacteroidota;c__Bacteroidia;o__Cytophagales;f__Amoebophilaceae;g__UBA8403;s__	taxonomic classification defined by topology and ANI	classification based on placement in class-level tree	GCA_011524725.1, s__UBA8403 sp011524725, 95.0, 77.14, 0.33; GCA_905479855.1, s__UBA8403 sp905479855, 95.0, 76.08, 0.07	83.7	11	0.9530877201753096	Genome not assigned to closest species as it falls outside its pre-defined ANI radius
